# Supplementary material for: A Comprehensive Survey of Genomic Mutations in Breast Cancer Reveals Recurrent Neoantigens as Potential Therapeutic Targets
Source: Front Oncol. 2022 Mar 21;12:786438. doi: 10.3389/fonc.2022.786438 (PMC8978336; doi:10.3389/fonc.2022.786438)
Supplement: Supplementary Table 1 — The list of high-frequency HLA genotypes in Chinese and TCGA cohorts. [file Table_1.xlsx]

## Sheet: Chinese
HLA Allele	Allele number	Allele frequency
A*11:01	3970	0.1857
A*24:02	3363	0.1573
C*07:02	3092	0.1446
C*01:02	3014	0.141
A*02:01	2947	0.1379
C*06:02	2245	0.105
B*40:01	2051	0.0959
C*03:04	1902	0.089
C*08:01	1760	0.0823
A*33:03	1717	0.0803
C*03:03	1689	0.079
B*46:01	1673	0.0783
A*02:07	1568	0.0733
B*13:02	1520	0.0711
A*30:01	1426	0.0667
C*04:01	1286	0.0602
A*02:06	1213	0.0567
B*51:01	1197	0.056
C*03:02	1109	0.0519
B*15:01	1078	0.0504
B*58:01	1047	0.049

## Sheet: TCGA
HLA Allele	Allele numB*er	Allele frequency
A*02:01	3494	0.416051
C*07:01	2183	0.259943
A*01:01	2010	0.239343
C*07:02	1966	0.234103
C*04:01	1887	0.224696
A*03:01	1875	0.223267
B*07:02	1709	0.203501
A*24:02	1424	0.169564
B*08:01	1397	0.166349
C*06:02	1362	0.162181
B*44:02	1130	0.134556
C*05:01	1116	0.132889
C*03:04	1070	0.127411
A*11:01	1022	0.121696
B*35:01	928	0.110503
C*12:03	872	0.103834
B*51:01	835	0.0994284
B*15:01	791	0.0941891
B*18:01	748	0.0890688
B*44:03	746	0.0888307
C*03:03	728	0.0866873
B*40:01	707	0.0841867
C*01:02	669	0.0796618
C*02:02	638	0.0759705
C*16:01	563	0.0670398
C*08:02	554	0.0659681
A*26:01	536	0.0638247
A*32:01	510	0.0607287
A*68:01	493	0.0587045
B*27:05	488	0.0581091
A*29:02	459	0.0546559
A*23:01	456	0.0542986
B*57:01	454	0.0540605
A*31:01	424	0.0504882

## Sheet: Merge
HLA-A01:01
HLA-A02:01
HLA-A02:06
HLA-A02:07
HLA-A03:01
HLA-A11:01
HLA-A23:01
HLA-A24:02
HLA-A26:01
HLA-A29:02
HLA-A30:01
HLA-A31:01
HLA-A32:01
HLA-A33:03
HLA-A68:01
HLA-B07:02
HLA-B08:01
HLA-B13:02
HLA-B15:01
HLA-B18:01
HLA-B27:05
HLA-B35:01
HLA-B40:01
HLA-B44:02
HLA-B44:03
HLA-B46:01
HLA-B51:01
HLA-B57:01
HLA-B58:01
HLA-C01:02
HLA-C02:02
HLA-C03:02
HLA-C03:03
HLA-C03:04
HLA-C04:01
HLA-C05:01
HLA-C06:02
HLA-C07:01
HLA-C07:02
HLA-C08:01
HLA-C08:02
HLA-C12:03
HLA-C16:01
