# Supplementary material for: A Comprehensive Survey of Genomic Mutations in Breast Cancer Reveals Recurrent Neoantigens as Potential Therapeutic Targets
Source: Front Oncol. 2022 Mar 21;12:786438. doi: 10.3389/fonc.2022.786438 (PMC8978336; doi:10.3389/fonc.2022.786438)
Supplement: Supplementary Table 2 — The list of SNV-derived neoantigens. [file Table_2.xlsx]

## Sheet: SNVs
Chr	Location	Gene	AAchange	Peptide	Frequency	HLA types
chr3	178952085	PIK3CA	H1047R	ARHGGWTTK	839	HLA-B27:05
chr3	178936091	PIK3CA	E545K	ITKQEKDFLW	415	HLA-B57:01
chr3	178936091	PIK3CA	E545K	STRDPLSEITK	415	HLA-A03:01;HLA-A11:01
chr14	105246551	AKT1	E17K	RGKYIKTWR	196	HLA-A31:01
chr3	178921553	PIK3CA	N345K	ATYVKVNIR	132	HLA-A31:01
chr2	198266834	SF3B1	K700E	QEVRTISAL	83	HLA-B40:01
chr2	198266834	SF3B1	K700E	GLVDEQQEV	83	HLA-A02:01
chr3	178938934	PIK3CA	E726K	KTQKVQMKF	64	HLA-A32:01;HLA-B57:01
chr6	152419926	ESR1	D538G	LYGLLLEML	59	HLA-A24:02
chr3	178927980	PIK3CA	C420R	KEEHRPLAW	48	HLA-B44:03
chr17	37880220	ERBB2	L725S	KVSRENTSPK	41	HLA-A11:01
chr6	152419923	ESR1	Y537S	LSDLLLEML	39	HLA-A01:01
chr3	178936095	PIK3CA	Q546R	SEITEREKDF	26	HLA-B44:02
chr3	178936095	PIK3CA	Q546R	REKDFLWSHR	26	HLA-A31:01
chr17	7577085	TP53	E285K	RTKEENLRKK	26	HLA-A03:01
chr17	7577085	TP53	E285K	RRTKEENLR	26	HLA-B27:05
chr3	178936094	PIK3CA	Q546K	KEKDFLWSHR	20	HLA-A31:01
chr17	7578265	TP53	I195T	GLAPPQHLTRV	19	HLA-A02:01
chr3	178936092	PIK3CA	E545A	ITAQEKDFLW	17	HLA-B57:01
chr17	7578271	TP53	H61R	RLIRVEGNLRV	17	HLA-A02:01
chr17	37881000	ERBB2	V777L	LGSPYVSRL	16	HLA-C12:03
chr17	12011144	MAP2K4	S184L	STLFDKFYK	15	HLA-A11:01
chr17	7578268	TP53	L194R	APPQHRIRV	15	HLA-B07:02
chr17	12011144	MAP2K4	S195L	TLFDKFYKY	15	HLA-A03:01
chr17	7578268	TP53	L62R	HRIRVEGNLR	15	HLA-B27:05
chr17	12011144	MAP2K4	S195L	TLFDKFYKYV	15	HLA-A02:01
chr3	178916944	PIK3CA	K111E	EEILNREIGF	15	HLA-B44:02;HLA-B44:03
chr3	178916854	PIK3CA	E81K	QEAEREKFF	14	HLA-B44:02;HLA-B44:03
chr17	7578508	TP53	C141Y	LAKTYPVQLW	12	HLA-B57:01
chr17	7578508	TP53	C141Y	LAKTYPVQL	12	HLA-B08:01
chr17	7578508	TP53	C9Y	KTYPVQLWV	12	HLA-C12:03
chr17	37868208	ERBB2	S34F	NYLSTDVGF	11	HLA-A23:01
chr12	25398284	KRAS	G12V	VVGAVGVGK	11	HLA-A11:01
chr3	178936095	PIK3CA	Q546P	SEITEPEKDF	10	HLA-B44:02
chr17	7577559	TP53	S241F	HYNYMCNSF	10	HLA-A24:02;HLA-C07:02
chr3	178936095	PIK3CA	Q546P	ITEPEKDFLW	10	HLA-B57:01
chr3	178916876	PIK3CA	R88Q	REEFFDETRQL	10	HLA-B40:01
chr6	152651911	SYNE1	D4384N	SLNEVNHSY	10	HLA-A29:02;HLA-A32:01;HLA-B15:01;HLA-C16:01
chr17	7577141	TP53	G266E	DSSGNLLER	9	HLA-A33:03
chr14	105246445	AKT1	L52R	APRNNFSVA	9	HLA-B07:02
chr17	7578403	TP53	C176F	RRFPHHERC	9	HLA-C07:01
chr17	7577556	TP53	C110Y	SYMGGMNRR	9	HLA-A33:03
chr17	7578534	TP53	K39N	LYSPALNNMF	9	HLA-A23:01;HLA-A24:02
chr17	7578534	TP53	K132N	TYSPALNNMF	9	HLA-A23:01;HLA-A24:02
chr17	7578272	TP53	H61Y	YLIRVEGNLRV	8	HLA-A02:01
chr16	68856093	CDH1	A634V	AELTHGVSANW	8	HLA-B44:02
chr7	21932167	DNAH11	P4211L	HLNAEIEFL	8	HLA-A02:01
chr17	7671330	DNAH2	T1263M	ETMAHGLFR	8	HLA-A68:01;HLA-A33:03
chr16	68856093	CDH1	A573V	LTHGVSANW	8	HLA-B57:01
chr17	7579355	TP53	L111P	FRPGFLHSG	8	HLA-C06:02;HLA-C07:02
chr17	7579358	TP53	R110P	GSYGFPLGF	8	HLA-C02:02
chr17	7578526	TP53	C135Y	YSPALNKMFY	8	HLA-A01:01;HLA-A29:02
chr17	7577120	TP53	R273L	GRNSFEVLV	8	HLA-B27:05
chr17	7671330	DNAH2	T1263M	METMAHGL	8	HLA-B18:01
chr17	7671330	DNAH2	T1263M	MAHGLFRRL	8	HLA-C06:02;HLA-C12:03;HLA-C03:04
chr14	38061240	FOXA1	S250F	SYWTLHPDF	8	HLA-A23:01;HLA-A24:02
chr16	68856093	CDH1	A634V	FTAELTHGV	8	HLA-C12:03;HLA-C02:02
chr17	7579355	TP53	L111P	SYGFRPGFL	8	HLA-A24:02
chr7	21932167	DNAH11	P4218L	SPALYGLHL	8	HLA-B07:02
chr10	8106058	GATA3	M294R	KRNGQNRPL	8	HLA-B27:05;HLA-C07:01
chr19	9066140	MUC16	L7102F	SSLPSLLSF	8	HLA-B57:01
chr16	68856093	CDH1	A634V	VSANWTIQY	8	HLA-A01:01;HLA-C16:01
chr17	7578526	TP53	C135Y	ALNKMFYQL	8	HLA-A02:07
chr17	37881414	ERBB2	L839R	RRLDIDETEY	7	HLA-B27:05
chr19	9089110	MUC16	D902A	PVFPTMATW	7	HLA-A32:01;HLA-B57:01
chr19	9089110	MUC16	D902A	MATWPTRSA	7	HLA-C16:01
chr11	62293925	AHNAK	G2655V	GEVPDGDVKL	7	HLA-B40:01
chr3	178916924	PIK3CA	P104L	QPFLKVIEL	7	HLA-B08:01;HLA-B07:02;HLA-B35:01
chr12	25398284	KRAS	G12A	VVVGAAGVGK	7	HLA-A11:01
chr12	49427108	KMT2D	P3794S	SPQGPQGML	6	HLA-B07:02
chr9	110249348	KLF4	K409Q	QSSHLKAHLR	6	HLA-A68:01
chr7	21789930	DNAH11	S2970Y	EVHALGMVDYR	6	HLA-A68:01
chr17	7578525	TP53	C135W	ALNKMFWQL	6	HLA-A02:01;HLA-A02:07
chr3	178948136	PIK3CA	E970K	IVISKGAQK	6	HLA-A11:01
chr6	129762003	LAMA2	Q2043R	QAVKDKARR	6	HLA-A68:01
chr17	7578525	TP53	C128W	KSVTCTMFW	6	HLA-B57:01
chr17	7577568	TP53	C106Y	TTIHYNYMY	6	HLA-A29:02
chr9	110249348	KLF4	K409Q	KTYTQSSHL	6	HLA-A32:01
chr14	38061463	FOXA1	I176V	AKPPYSYVS	6	HLA-C07:02
chrX	147919205	AFF2	S374Y	HSWPTPLTY	6	HLA-A01:01;HLA-A03:01;HLA-A29:02;HLA-B35:01;HLA-B57:01;HLA-C07:02;HLA-C12:03;HLA-C16:01
chrX	115304345	AGTR2	P271L	WLLFHVLTF	6	HLA-A29:02
chrX	115304345	AGTR2	P271L	LLFHVLTFL	6	HLA-A02:01;HLA-A02:07
chr14	38061463	FOXA1	I176V	PPYSYVSLI	6	HLA-B51:01
chr5	56161221	MAP3K1	R364W	FVMLWVFQL	6	HLA-A02:01;HLA-C06:02
chr5	56161221	MAP3K1	R364W	IHLLFVMLW	6	HLA-B57:01
chr7	21658745	DNAH11	T1428A	FLINEATAL	6	HLA-C03:03
chr3	178948136	PIK3CA	E970K	AQKCTKTREF	6	HLA-B15:01
chr14	38061463	FOXA1	I176V	HAKPPYSYV	6	HLA-C12:03;HLA-C02:02
chr12	133263850	POLE	E18K	RRADPGADGK	6	HLA-B27:05
chr17	7578395	TP53	H47Y	EVVRRCPHY	6	HLA-A26:01
chr16	67645922	CTCF	H284Y	RRSNLDRYM	6	HLA-C06:02;HLA-C07:01
chr14	105418084	AHNAK2	H1235P	KLLEGPVPEG	6	HLA-A02:01
chr12	25398284	KRAS	G12D	VVVGADGVGK	6	HLA-A11:01
chr14	38061463	FOXA1	I176V	YSYVSLITM	6	HLA-C03:03;HLA-C16:01
chr17	7578525	TP53	C135W	TYSPALNKMFW	6	HLA-A24:02
chr17	7578525	TP53	C42W	LYSPALNKMFW	6	HLA-A24:02
chr7	21599223	DNAH11	P232L	LPSNERIIL	6	HLA-B07:02;HLA-B35:01
chr17	7577108	TP53	C145F	FEVRVCAF	6	HLA-B18:01
chr17	7578226	TP53	D208V	VEYLDVRNTF	5	HLA-B18:01
chr16	67063655	CBFB	R35P	GFRDPPHEER	5	HLA-A31:01
chr14	105419353	AHNAK2	G812A	APRAKLDAA	5	HLA-B07:02
chr8	37699443	GPR124	C979Y	HRAGEAYGK	5	HLA-B27:05
chr6	152768726	SYNE1	E1186A	ATLSWLKSR	5	HLA-A11:01;HLA-A31:01
chr17	7577532	TP53	P250L	RLILTIITL	5	HLA-A02:01;HLA-A32:01
chr19	9067018	MUC16	A6810P	MPSPPMTSP	5	HLA-B07:02
chr10	8100506	GATA3	D160E	KEVSPDPSL	5	HLA-B40:01
chr17	7577534	TP53	R249S	NRSPILTII	5	HLA-C06:02
chr19	9069660	MUC16	S5929F	SSPSFPVPL	5	HLA-C07:02
chr17	7577532	TP53	P118L	RRLILTIITL	5	HLA-B27:05
chr17	7578536	TP53	K132E	ALNEMFCQL	5	HLA-A02:07
chr19	9069660	MUC16	S5929F	EETSSPSF	5	HLA-B18:01
chr6	152768726	SYNE1	E1179A	ATLSWLKSRLK	5	HLA-A03:01;HLA-A11:01
chr14	105415493	AHNAK2	D2099Y	QVDIKGPKLY	5	HLA-A01:01
chr17	7578536	TP53	K39E	LYSPALNEMF	5	HLA-A23:01;HLA-A24:02
chr17	7577082	TP53	E286K	RRTEKENLR	5	HLA-B27:05
chr12	56478854	ERBB3	V104L	RLVRGTQVY	5	HLA-B15:01
chr3	178952088	PIK3CA	H1048R	HRGGWTTKM	5	HLA-B27:05
chr8	37699443	GPR124	C1196Y	YGKNRLKAL	5	HLA-B08:01
chr19	9069660	MUC16	S5929F	FPVPLPAI	5	HLA-B51:01
chr3	178936091	PIK3CA	E545Q	ITQQEKDFLW	5	HLA-B57:01
chr14	105415493	AHNAK2	D2099Y	YLKDPKVEM	5	HLA-B15:01;HLA-C16:01
chr3	178952006	PIK3CA	Y1021H	IAHIRKTL	5	HLA-B08:01
chr17	7578536	TP53	K132E	TYSPALNEMF	5	HLA-A23:01;HLA-A24:02
chr8	37699443	GPR124	C979Y	EAYGKNRL	5	HLA-B08:01
chr14	105414419	AHNAK2	G2457R	APRAKLDGAWL	5	HLA-B07:02
chr19	9069660	MUC16	S5929F	FPVPLPAIT	5	HLA-B35:01
chr14	105415493	AHNAK2	D2099Y	KLYLKDPKV	5	HLA-A02:01
chr17	7578226	TP53	D208V	EYLDVRNTFR	5	HLA-A31:01;HLA-A33:03
chr17	7578461	TP53	V157F	STPPPGTRFR	5	HLA-A11:01;HLA-A31:01;HLA-A68:01;HLA-A33:03
chr4	153271203	FBXW7	E112A	SAYTSTTGL	5	HLA-C03:03;HLA-C01:02;HLA-C03:04
chr17	7577142	TP53	G266R	RRNSFEVRV	5	HLA-B27:05
chr17	7578226	TP53	D208V	EYLDVRNTF	5	HLA-A23:01;HLA-A24:02
chr17	7577114	TP53	C275Y	GRNSFEVRVY	5	HLA-B27:05
chr17	7578226	TP53	D208V	VRNTFRHSV	5	HLA-B27:05;HLA-C06:02
chr6	152762383	SYNE1	R1344Q	VTLRKWEQF	5	HLA-A23:01
chr15	28360639	HERC2	N4553T	TGSPLSLTL	5	HLA-C03:03;HLA-C03:04;HLA-C16:01
chr11	62285634	AHNAK	D5419N	GSNLHVNAK	4	HLA-A11:01
chr9	21971111	CDKN2A	H32Y	VYDAAREGF	4	HLA-A23:01
chr3	178921552	PIK3CA	N345I	ATYVIVNIR	4	HLA-A31:01
chr6	152688366	SYNE1	T3327M	SRMLKLEAL	4	HLA-B08:01;HLA-B27:05
chr17	7578466	TP53	T155N	DSTPPPGNR	4	HLA-A68:01
chr22	36710335	MYH9	N470S	SFEQLCISY	4	HLA-A29:02
chr5	56111633	MAP3K1	L78P	QLPEQPPFL	4	HLA-A02:01;HLA-A02:07
chr14	105418234	AHNAK2	S1185L	APGKSIEAL	4	HLA-B07:02
chr19	9057436	MUC16	P10004S	SENPSWKSSL	4	HLA-B40:01
chr19	9067890	MUC16	A6519E	SLPEITSPSPV	4	HLA-A02:07
chr7	299807	FAM20C	Y539S	LSQPHLEAL	4	HLA-C03:03;HLA-C03:04;HLA-C16:01
chr8	133883773	TG	R152H	MEVYGTHQL	4	HLA-B40:01
chr22	22162014	MAPK1	E81K	KILLRFRHK	4	HLA-A03:01
chr11	113672358	USP28	D937Y	SLFETNDYHSV	4	HLA-A02:01;HLA-A02:07
chr17	37880257	ERBB2	I767M	MLDEAYVMAGV	4	HLA-A02:07
chr17	7578550	TP53	S34F	LPENNVLYF	4	HLA-B35:01
chr18	8113566	PTPRM	I647V	KCYPVPVHF	4	HLA-A23:01;HLA-A32:01;HLA-B57:01;HLA-C07:02;HLA-C12:03
chr19	9057436	MUC16	P10004S	RSSENPSWK	4	HLA-A11:01
chr14	38061461	FOXA1	I143M	HAKPPYSYM	4	HLA-C02:02;HLA-C03:04;HLA-C16:01
chr17	7578253	TP53	G67V	VEVNLRVEYL	4	HLA-B40:01
chr19	9057436	MUC16	P10004S	MSRSSENPSW	4	HLA-B57:01
chr17	7578190	TP53	Y220S	VVPSEPPEV	4	HLA-A02:07
chr3	178916929	PIK3CA	G106R	KVIEPVRNR	4	HLA-A31:01;HLA-A33:03
chrX	147919181	AFF2	H366R	EEILREMTRSW	4	HLA-B44:02;HLA-B44:03
chr3	52620536	PBRM1	A1056S	LPVVRVSSV	4	HLA-B51:01
chr17	7578253	TP53	G199V	VEVNLRVEY	4	HLA-B18:01
chr8	133883773	TG	R152H	EVYGTHQLGR	4	HLA-A68:01
chr2	61719472	XPO1	E571K	TVVNKLFKF	4	HLA-A23:01;HLA-A26:01
chr3	178952075	PIK3CA	N1044Y	ALEYFMKQMY	4	HLA-A29:02
chr17	7578550	TP53	S34F	VLYFPALNK	4	HLA-A11:01
chr7	299807	FAM20C	Y539S	APVLSQPHL	4	HLA-B07:02
chr2	61719472	XPO1	E571K	KTVVNKLFKF	4	HLA-B57:01
chr3	178952075	PIK3CA	N1044Y	LEYFMKQMY	4	HLA-B18:01
chr17	7578253	TP53	G199V	HLIRVEVNL	4	HLA-A02:01
chr7	21788358	DNAH11	R2898W	TEGYGIQELW	4	HLA-B44:02;HLA-B44:03
chr7	151859999	KMT2C	P3555T	SPVRPSFTTAL	4	HLA-B07:02
chr6	152640092	SYNE1	R5432Q	TSQELSQQIQK	4	HLA-A11:01
chr14	38061461	FOXA1	I143M	PPYSYMSLI	4	HLA-B51:01
chr8	133883773	TG	R152H	GTHQLGRPK	4	HLA-A11:01
chr17	7577556	TP53	C242F	HYNYMCNSSF	4	HLA-A23:01
chr17	7578550	TP53	S127F	TYFPALNKM	4	HLA-A24:02;HLA-C06:02
chr6	152771884	SYNE1	R1098W	EELCVKLPVW	4	HLA-B44:03
chr14	38061461	FOXA1	I143M	YSYMSLITM	4	HLA-C12:03
chr17	37881332	ERBB2	V842I	SYLEDVRLI	4	HLA-A23:01;HLA-A24:02
chr3	54596895	CACNA2D3	R205G	NFDGDPSLI	4	HLA-C04:01
chr21	15537597	LIPI	T304I	SYKDYKISL	4	HLA-C07:02
chr6	152688366	SYNE1	T3327M	SVLDSRMLK	4	HLA-A03:01;HLA-A11:01
chr7	21788358	DNAH11	R2891W	LWVDLANLY	4	HLA-A29:02
chr5	176522416	FGFR4	N535K	GRHKNIIKL	4	HLA-B27:05;HLA-C06:02
chr17	7578529	TP53	F41C	SPALNKMCCQL	4	HLA-B07:02
chr9	6556206	GLDC	I717V	LVHQHGGQVY	4	HLA-B15:01
chr17	37868208	ERBB2	S34Y	DNYLSTDVGY	4	HLA-B18:01
chr6	152640092	SYNE1	R5361Q	QELSQQIQKL	4	HLA-B44:02
chr17	7578550	TP53	S127F	CTYFPALNK	4	HLA-A11:01
chr17	7578550	TP53	S34F	LYFPALNKM	4	HLA-A24:02
chr22	36710335	MYH9	N470S	SYTNEKLQQLF	4	HLA-A24:02
chr17	7578550	TP53	S127F	TYFPALNKMF	4	HLA-A23:01
chr1	144879480	PDE4DIP	A1324S	STLSSSSER	4	HLA-A11:01;HLA-A68:01
chr7	151859999	KMT2C	P141T	VRPSFTTAL	4	HLA-C06:02;HLA-C07:01
chr17	37880257	ERBB2	I767M	SPKANKEML	4	HLA-B07:02
chr6	152688366	SYNE1	T3359M	RMLKLEALLSV	4	HLA-A02:01
chr17	7578466	TP53	T155N	STPPPGNRVR	4	HLA-A31:01
chr4	153332699	FBXW7	S86L	EENNNRFIL	3	HLA-B44:03
chr17	7578526	TP53	C42F	LYSPALNKMFF	3	HLA-A24:02
chr17	7578535	TP53	K39R	LYSPALNRMF	3	HLA-A24:02
chr17	7578526	TP53	C135F	ALNKMFFQL	3	HLA-A02:07
chr6	26225561	HIST1H3E	E60V	RRYQKSTVL	3	HLA-B27:05;HLA-C07:01;HLA-C07:02
chrX	47045016	RBM10	S704L	ALIRHQQLL	3	HLA-A02:01
chr14	105404944	AHNAK2	P5615L	FLPDDSQEA	3	HLA-A02:07
chr17	47696716	SPOP	E78K	RVNPKGLDK	3	HLA-A03:01;HLA-A11:01
chr6	26056314	HIST1H1C	E115K	SGKAKPKV	3	HLA-B08:01
chr10	8106094	GATA3	R305L	NRPLIKPKL	3	HLA-C07:02
chr11	113697955	USP28	R396K	KYMYRSKEL	3	HLA-A24:02
chr2	86678235	KDM3A	P66S	KTYKSLLDK	3	HLA-A11:01
chr17	37879658	ERBB2	R648Q	RQQQKIRKY	3	HLA-B15:01
chr14	105420604	AHNAK2	L395S	QSMPSPTEL	3	HLA-C07:02;HLA-C12:03;HLA-C03:04
chr13	28608516	FLT3	I542M	FPFIQDNMSF	3	HLA-B35:01
chr6	26123919	HIST1H2BC	E72Q	FVNDIFQRI	3	HLA-A02:07;HLA-C03:03;HLA-C06:02
chr12	104126948	STAB2	I1816M	EYLKFHVMR	3	HLA-A33:03
chrX	41022065	USP9X	Q640H	HTVRLGSRY	3	HLA-A26:01
chr17	7578478	TP53	P19H	HPPGTRVRAM	3	HLA-B07:02
chr17	7577118	TP53	V274L	GRNSFEVRL	3	HLA-B27:05
chrX	41022065	USP9X	Q640H	HEDYDPHTV	3	HLA-B40:01
chrX	47045016	RBM10	S704L	IRHQQLLGL	3	HLA-B27:05
chr6	26032045	HIST1H3B	D82N	EIAQDFKTNLR	3	HLA-A68:01
chr6	26225561	HIST1H3E	E60V	RYQKSTVLLIR	3	HLA-A31:01
chr9	97912359	FANCC	E178K	APKRVASL	3	HLA-B08:01
chr7	141794453	MGAM	Y2447F	MEFSLFGISF	3	HLA-B44:02
chr3	142234335	ATR	T1405A	KSADWSGVKK	3	HLA-A03:01
chr14	105407698	AHNAK2	S4697L	AVGEVGMDLK	3	HLA-A11:01
chr12	104126948	STAB2	I1816M	KEYLKFHVM	3	HLA-B18:01;HLA-B40:01
chr10	135099012	TUBGCP2	A615S	ESFSFDYIVKW	3	HLA-B57:01
chr17	7574017	TP53	R337L	TLQIRGREL	3	HLA-B08:01
chr6	75828890	COL12A1	T2408M	ALMFIKEKV	3	HLA-A02:01
chr17	56770065	RAD51C	P21S	VSFPLSSAV	3	HLA-C12:03
chr5	56111704	MAP3K1	G102R	EPADAAGSR	3	HLA-A68:01
chr10	135099012	TUBGCP2	A615S	GLESFSFDY	3	HLA-A01:01;HLA-A29:02
chr17	11998898	MAP2K4	R134W	RIWSTVDEK	3	HLA-A03:01
chr6	152461140	SYNE1	R1413H	LEQLQHLEL	3	HLA-B40:01
chr6	26056314	HIST1H1C	E115K	KLNKKAASGK	3	HLA-A03:01
chr3	178952086	PIK3CA	H1047Q	AQHGGWTTK	3	HLA-A11:01
chr6	157431662	ARID1B	A767T	SESSSHPTL	3	HLA-B18:01;HLA-B40:01
chr9	97912359	FANCC	E178K	KRVASLSRV	3	HLA-B27:05
chr17	7577097	TP53	D281Y	YRRTEEENL	3	HLA-C07:02
chr17	7579358	TP53	R110H	SYGFHLGFL	3	HLA-A24:02
chr12	104092889	STAB2	R1200W	SLEEDVLWY	3	HLA-A01:01
chr3	178928226	PIK3CA	P471L	NPNKETLCL	3	HLA-B07:02
chr17	7577569	TP53	C238R	TTIHYNYMR	3	HLA-A68:01;HLA-A33:03
chr3	185181413	MAP3K13	E452Q	HRLDQELIR	3	HLA-B27:05
chr16	68862107	CDH1	R671Q	LLLLLFLQR	3	HLA-A03:01
chr6	152708334	SYNE1	T2787M	SEAEDHMRAL	3	HLA-B40:01
chr3	185181413	MAP3K13	E245Q	HRLDQELIRRR	3	HLA-B27:05
chr17	7578535	TP53	K132R	SPALNRMFCQL	3	HLA-B07:02
chr3	178916930	PIK3CA	G106V	KVIEPVVNR	3	HLA-A03:01;HLA-A11:01;HLA-A31:01;HLA-A68:01;HLA-A33:03
chr6	152461140	SYNE1	R646H	EELEQLQHL	3	HLA-B40:01;HLA-B44:03
chr1	249142293	ZNF672	R274W	SESSTLLRHW	3	HLA-B44:02;HLA-B44:03
chrX	47045016	RBM10	S781L	IRHQQLLGLHK	3	HLA-B27:05
chr8	133945857	TG	P57R	FFTVSTTER	3	HLA-A33:03
chr17	7578535	TP53	K132R	TYSPALNRMF	3	HLA-A24:02
chr17	7578479	TP53	P19A	DSTAPPGTR	3	HLA-A68:01
chr19	9083728	MUC16	A2696V	ETSNGDVLVLK	3	HLA-A68:01
chr17	7578527	TP53	C135R	TYSPALNKMFR	3	HLA-A31:01
chr2	238283315	COL6A3	T1140M	VPQLLIVLM	3	HLA-B35:01
chr8	133945857	TG	P1623R	TTEREISCDFY	3	HLA-A01:01
chr7	151945109	KMT2C	L804V	YPSAVSSSA	3	HLA-B07:02
chr11	102056760	YAP1	D234H	LPHGWEQAM	3	HLA-B07:02;HLA-B35:01
chr6	117638325	ROS1	R2039H	TYLHKARMATF	3	HLA-A24:02
chr17	12016634	MAP2K4	S268F	GQLVDFIAK	3	HLA-A11:01
chr1	27105994	ARID1A	R1486W	ESKTELLPSW	3	HLA-B57:01
chr10	8106094	GATA3	R306L	RPLIKPKL	3	HLA-B08:01
chr17	15971325	NCOR1	V126M	SPVPGVDPVM	3	HLA-B07:02;HLA-B35:01
chr17	7578479	TP53	P151A	TAPPGTRVR	3	HLA-A68:01
chr14	105404944	AHNAK2	P5615L	EPAEILEFL	3	HLA-B35:01
chr6	26056314	HIST1H1C	E115K	AASGKAKPK	3	HLA-A11:01
chr12	104092889	STAB2	R1200W	LSLEEDVLW	3	HLA-B57:01
chr17	7578535	TP53	K132R	CTYSPALNR	3	HLA-A31:01
chr16	67100622	CBFB	C7F	GVFVIWKGW	3	HLA-B57:01
chr8	133945857	TG	P57R	REISCDFYAW	3	HLA-B44:02;HLA-B44:03
chr17	7577127	TP53	E271K	GRNSFKVRV	3	HLA-B27:05
chr5	13859704	DNAH5	P1603T	MTFKAQIQK	3	HLA-A03:01;HLA-A11:01;HLA-A68:01
chr6	26123919	HIST1H2BC	E72Q	QRIAGEASR	3	HLA-B27:05
chr21	36259336	RUNX1	M52K	STALSPGKK	3	HLA-A11:01
chr8	133882026	TG	G77S	NSSEVLGSR	3	HLA-A68:01
chr21	36259192	RUNX1	S100F	RTDSPNFLCF	3	HLA-A01:01
chr13	28608516	FLT3	I542M	FIQDNMSFY	3	HLA-A01:01;HLA-A26:01;HLA-C02:02
chr17	7578479	TP53	P151A	STAPPGTRVR	3	HLA-A11:01
chr17	7577517	TP53	I255S	STLEDSRPR	3	HLA-A11:01
chr6	152746654	SYNE1	A1710D	VVSQDSFYSK	3	HLA-A11:01
chr17	37879658	ERBB2	R648Q	KRQQQKIRK	3	HLA-B27:05
chr3	178936093	PIK3CA	E545D	ITDQEKDFLW	3	HLA-B57:01
chr17	7578509	TP53	C134R	LAKTRPVQL	3	HLA-B08:01;HLA-C12:03
chr14	105407698	AHNAK2	S4697L	DLKFKKLHF	3	HLA-B08:01
chr10	135099012	TUBGCP2	A208S	TELALSGLESF	3	HLA-B44:02;HLA-B44:03
chr6	117686893	ROS1	F942L	KPLPGNFSL	3	HLA-B07:02
chr6	117686264	ROS1	K1021M	WGMGPKTSL	3	HLA-C03:04
chr16	68844139	CDH1	E243K	AVSSNGNAVK	3	HLA-A11:01
chr4	17517095	CLRN2	C69Y	IYYGLFRGY	3	HLA-A29:02
chr3	47752195	SMARCC1	R299Q	KPVSFRQQI	3	HLA-B07:02
chr17	7578393	TP53	H179Q	RRCPHQERC	3	HLA-C07:01
chr5	98239582	CHD1	V96I	LAIQRSAIL	3	HLA-C03:04
chr11	2186567	TH	R320P	EEPEIPAF	3	HLA-B18:01
chr17	7577517	TP53	I255S	RPILTISTL	3	HLA-B07:02
chr11	2186567	TH	R437P	SEEPEIPAF	3	HLA-B18:01;HLA-B40:01
chr4	169589454	PALLD	R341H	EAFEDDTGHY	3	HLA-B35:01
chr10	89692790	PTEN	D92H	FEHHNPPQL	3	HLA-B18:01;HLA-B40:01
chr16	68845616	CDH1	D236N	NADDDVNTY	3	HLA-A01:01;HLA-B35:01
chr14	105413284	AHNAK2	S2835L	APGKSIEAL	3	HLA-B07:02
chr17	7578478	TP53	P151H	STHPPGTRVR	3	HLA-A31:01;HLA-A33:03
chr17	47696716	SPOP	E78K	KESKDYLSL	3	HLA-B40:01
chr5	98239582	CHD1	V96I	SPSILAIQR	3	HLA-A68:01
chr5	67591097	PIK3R1	N294D	RMDSIKPDL	3	HLA-A02:07
chr12	115115440	TBX3	N296D	KIDDNPFAK	3	HLA-A03:01;HLA-A11:01
chr5	13859704	DNAH5	P1603T	MTFKAQIQKW	3	HLA-B57:01
chr2	238287801	COL6A3	R659C	YVCDFVMNL	3	HLA-C07:01
chr3	178951994	PIK3CA	D1017H	LQSFHDIAY	3	HLA-B15:01
chr8	68965476	PREX2	R363Q	RQKGLKLGM	3	HLA-B15:01
chr17	7579350	TP53	F113V	GVLHSGTAK	3	HLA-A11:01
chr4	106890086	NPNT	T576N	RRGHNGEIGL	3	HLA-B27:05
chr6	152746654	SYNE1	A1710D	EVVSQDSFYSK	3	HLA-A68:01
chr17	7578479	TP53	P151A	APPGTRVRAM	3	HLA-B07:02
chr10	6553094	PRKCQ	D61H	TFHAHINKGR	3	HLA-A33:03
chr11	113697955	USP28	R104K	FPQIIYMDKY	3	HLA-B35:01
chr3	178916946	PIK3CA	K111N	EENILNREI	3	HLA-B44:02;HLA-B44:03
chr3	142212065	ATR	M1996T	TPPEGKNTL	3	HLA-B07:02
chr21	36259192	RUNX1	S73F	LCFVLPTHW	3	HLA-B57:01
chr3	178938938	PIK3CA	T727K	DEKQKVQM	3	HLA-B18:01
chr9	8499717	PTPRD	Y738F	GQIRGYQVHF	3	HLA-B15:01
chr19	9083728	MUC16	A2696V	TSNGDVLVLK	3	HLA-A11:01
chr10	89692790	PTEN	D92H	RVAQYPFEH	3	HLA-A03:01
chr17	7578478	TP53	P19H	DSTHPPGTR	3	HLA-A68:01
chr10	89692790	PTEN	D92H	HHNPPQLEL	3	HLA-C07:02
chr6	26123919	HIST1H2BC	E72Q	SFVNDIFQR	3	HLA-A31:01;HLA-A33:03
chr17	7578403	TP53	C83Y	RRYPHHERC	3	HLA-C07:01
chr21	36259336	RUNX1	M52K	SPGKKSEAL	3	HLA-B08:01
chr11	102056760	YAP1	D234H	ASGPLPHGW	3	HLA-B57:01
chr17	7577141	TP53	G266V	VRNSFEVRV	3	HLA-C07:01
chr17	7578526	TP53	C135F	TYSPALNKMFF	3	HLA-A24:02
chr17	7578535	TP53	K39R	VLYSPALNR	3	HLA-A31:01
chr2	86678235	KDM3A	P66S	DLKTYKSL	3	HLA-B08:01
chr9	6534775	GLDC	S951Y	RVNPLKMSPHY	3	HLA-B15:01
chr5	140769441	PCDHGB4	D664N	FANSLQEVL	3	HLA-B35:01;HLA-C03:03;HLA-C02:02;HLA-C03:04;HLA-C16:01
chr3	178916890	PIK3CA	R93W	WLFQPFLKV	3	HLA-A02:01;HLA-A02:07
chr2	86678235	KDM3A	P118S	ITYKSLLDK	3	HLA-A11:01
chr14	105413287	AHNAK2	A2834V	IEVSVDVSEL	3	HLA-B40:01
chr12	49435045	KMT2D	Q2170E	VPAEVPSQDPF	3	HLA-B35:01
chr17	7577120	TP53	R273P	GRNSFEVPV	3	HLA-B27:05
chr12	49435045	KMT2D	Q2170E	KLPPQVPAEV	3	HLA-A02:01;HLA-A02:07
chr3	185181413	MAP3K13	E308Q	HRLDQELIRR	3	HLA-B27:05
chr17	7578526	TP53	C135F	SPALNKMFF	3	HLA-B07:02
chr1	209807809	LAMB3	R183C	LPQRPNACL	3	HLA-B07:02
chr17	7690227	DNAH2	D2160V	DEKPVEKW	3	HLA-B18:01
chr17	56770065	RAD51C	P21S	FPLSSAVRV	3	HLA-B51:01
chr17	37879885	ERBB2	G697A	ASGAFGTVYK	3	HLA-A11:01
chr22	36701087	MYH9	V741M	MLMIKALEL	3	HLA-B08:01
chr3	185181413	MAP3K13	E197Q	RLDQELIRRR	3	HLA-A31:01
chr4	17517095	CLRN2	C69Y	FRGYKVRQC	3	HLA-C06:02
chr9	6534775	GLDC	S951Y	NPLKMSPHY	3	HLA-B35:01
chr1	249142293	ZNF672	R274W	ESSTLLRHW	3	HLA-B57:01
chr9	8499717	PTPRD	Y751F	RGYQVHFVR	3	HLA-A31:01
chr3	142234335	ATR	T1405A	KSSQKSADW	3	HLA-B57:01
