# Supplementary material for: A Comprehensive Survey of Genomic Mutations in Breast Cancer Reveals Recurrent Neoantigens as Potential Therapeutic Targets
Source: Front Oncol. 2022 Mar 21;12:786438. doi: 10.3389/fonc.2022.786438 (PMC8978336; doi:10.3389/fonc.2022.786438)
Supplement: Supplementary Table 3 — The list of indel-derived neoantigens. [file Table_3.xlsx]

## Sheet: Indels
Chr	Location	Gene	AAchange	Peptide	Frequency	HLA types
chr3	178916938	PIK3CA	E110del	KVIEPVGNREK	11	HLA-A03:01;HLA-A11:01
chr5	56177011	MAP3K1	R763Cfs*35	LMFHKLSL	8	HLA-B08:01
chr5	56177011	MAP3K1	R763Cfs*35	FLLNFILIL	8	HLA-A02:01;HLA-A02:07
chr5	56177011	MAP3K1	R763Cfs*35	LILSVLMFH	8	HLA-A03:01
chr5	56177011	MAP3K1	R763Cfs*35	NFLLNFILI	8	HLA-A24:02
chr5	56155721	MAP3K1	R273Sfs*27	KSFPSAFSEW	7	HLA-B57:01
chr5	56155721	MAP3K1	R273Sfs*27	TTPKSPFTR	7	HLA-A11:01;HLA-A68:01
chr5	67591104	PIK3R1	K567_L570del	KRMNSIIQLR	7	HLA-B27:05
chr5	56155721	MAP3K1	R273Sfs*27	SPFTRWLL	7	HLA-B08:01
chr5	67591104	PIK3R1	K567_L570del	RMNSIIQLR	7	HLA-A31:01
chr5	56155721	MAP3K1	R273Sfs*27	SFPSAFSEW	7	HLA-A23:01;HLA-A24:02
chr5	67591104	PIK3R1	K567_L570del	KRMNSIIQL	7	HLA-B27:05;HLA-C06:02;HLA-C07:01;HLA-C07:02
chr5	67591104	PIK3R1	K567_L570del	RMNSIIQLRK	7	HLA-A03:01
chr5	56155721	MAP3K1	R273Sfs*27	RRKSFPSAF	7	HLA-B27:05;HLA-C07:02
chr5	56155721	MAP3K1	R273Sfs*27	SPGVRRKSF	7	HLA-B07:02
chr17	7577515	TP53	I255del	RRPILTITL	6	HLA-C07:02
chr10	8115871	GATA3	S407Afs*99	ALQPLQPHA	6	HLA-A02:01
chr10	8115871	GATA3	S407Afs*99	TTPPLQHGHR	6	HLA-A68:01
chr5	56155725	MAP3K1	R273Sfs*27	SPGVRRKSF	6	HLA-B07:02
chr5	56155725	MAP3K1	R273Sfs*27	KSFPSAFSEW	6	HLA-B57:01
chr5	56155725	MAP3K1	R273Sfs*27	TTPKSPFTR	6	HLA-A11:01;HLA-A68:01
chr5	56155725	MAP3K1	R273Sfs*27	SPFTRWLL	6	HLA-B08:01
chr5	56155725	MAP3K1	R273Sfs*27	RRKSFPSAF	6	HLA-B27:05;HLA-C07:02
chr5	56155725	MAP3K1	R273Sfs*27	SFPSAFSEW	6	HLA-A23:01;HLA-A24:02
chr10	8115725	GATA3	E359Afs*44	WRTSPRTAR	5	HLA-B27:05
chr15	28518115	HERC2	G279Efs*25	TWPWPSCWSW	5	HLA-A23:01
chr3	178928060	PIK3CA	P447_L455del	NLWLNPIGV	5	HLA-A02:01
chr10	8115725	GATA3	E359Afs*44	SRPETEKCL	5	HLA-C07:01
chr10	8115725	GATA3	E359Afs*44	MTHWRTSPR	5	HLA-A33:03
chr10	8115725	GATA3	E359Afs*44	KSAKKCMTHW	5	HLA-B57:01
chr15	28518115	HERC2	G279Efs*25	TPATKGPEA	5	HLA-B07:02
chr10	8115725	GATA3	E359Afs*44	RTSPRTARL	5	HLA-A32:01
chr3	178916944	PIK3CA	K111del	EEILNREIGF	5	HLA-B44:02
chr15	28518115	HERC2	G279Efs*25	STWPWPSCW	5	HLA-A32:01;HLA-B57:01
chr10	8115956	GATA3	S436Pfs*39	LSFGPHHPPAW	4	HLA-B57:01
chr17	7579359	TP53	R110Vfs*13	KTYQGSYGFVW	4	HLA-B57:01
chr17	7577594	TP53	C229Yfs*10	VGSDYHHPL	4	HLA-C03:03
chr10	89653796	PTEN	I33del	IYPNIAMGF	4	HLA-A23:01;HLA-A24:02
chr17	7579364	TP53	G108Vfs*15	KTYQGSYVSVW	4	HLA-B57:01
chr17	7579359	TP53	R110Vfs*13	TYQGSYGFVW	4	HLA-A24:02
chr17	7574030	TP53	R333Vfs*12	QIVGVSASR	4	HLA-A68:01
chr9	12702411	TYRP1	N353Vfs*31	LLFEVFTIW	3	HLA-B57:01
chr17	38643488	TNS4	P363Hfs*14	SSCPHPSPTPW	3	HLA-B57:01
chr17	7578192	TP53	Y220Mfs*27	FRHSVVVPM	3	HLA-B27:05;HLA-C07:02
chr17	7577027	TP53	T304Ifs*41	SPFRTRPAF	3	HLA-B35:01
chr9	12702411	TYRP1	N353Vfs*31	TPRESMTLL	3	HLA-B07:02
chr5	56160638	MAP3K1	N305Tfs*7	SPEETTAVL	3	HLA-B07:02
chr5	56179449	MAP3K1	S1256del	QQIGLGAFSCY	3	HLA-B15:01
chr15	28479398	HERC2	L1346Cfs*60	TAAPQGAHL	3	HLA-C03:03
chr5	56168793	MAP3K1	P550Lfs*7	GTQQILLLTK	3	HLA-A11:01
chr15	28479398	HERC2	L1346Cfs*60	ARSTTATTR	3	HLA-B27:05
chr17	56435161	RNF43	G659Vfs*41	LALGPRMQL	3	HLA-C03:03
chr10	8115712	GATA3	T355Qfs*97	TTPPLQHGHR	3	HLA-A68:01
chr15	28479398	HERC2	L1346Cfs*60	STTATTRRK	3	HLA-A11:01
chr17	7578192	TP53	Y220Mfs*27	HSVVVPMSR	3	HLA-A68:01
chr9	12702411	TYRP1	N353Vfs*31	FEVFTIWLIY	3	HLA-B18:01;HLA-B44:03
chr16	67070640	CBFB	R90Kfs*7	YVDLEKQARY	3	HLA-A01:01;HLA-A29:02
chr17	7577027	TP53	T304Ifs*41	MENISPFRCY	3	HLA-B44:02;HLA-B44:03
chr17	7578535	TP53	N131del	TYSPALKMF	3	HLA-A23:01;HLA-A24:02
chr17	56435161	RNF43	G659Vfs*41	FFPITPPVW	3	HLA-A24:02
chr17	7577027	TP53	T304Ifs*41	FRTRPAFKK	3	HLA-B27:05
chr9	12702411	TYRP1	N353Vfs*31	ETQWKVTVTPR	3	HLA-A68:01
chr5	56178148	MAP3K1	K1041Nfs*41	SQDPCPPVTY	3	HLA-B15:01
chr17	7578192	TP53	Y220Mfs*27	VPMSRLRLAL	3	HLA-B07:02
chr21	36259206	RUNX1	N69Tfs*26	SPTSSAPCCL	3	HLA-B07:02
chr15	28479398	HERC2	L1346Cfs*60	RPARSTTAT	3	HLA-B07:02
chr17	7578192	TP53	Y220Mfs*27	MSRLRLAL	3	HLA-B08:01
chr9	12702411	TYRP1	N353Vfs*31	EVFTIWLIY	3	HLA-A29:02;HLA-A26:01
chr21	36259206	RUNX1	N69Tfs*26	ATRPCPSLSRW	3	HLA-B57:01
chr17	7578535	TP53	N131del	VTCTYSPALK	3	HLA-A11:01
chr17	7577027	TP53	T304Ifs*41	TPAPLPSQR	3	HLA-A68:01
chr17	58677925	PPM1D	R52_P59del	QPLPPGGEV	3	HLA-B07:02
chr5	56178148	MAP3K1	K1041Nfs*41	DLPQVIQVNR	3	HLA-A68:01
chr17	56435161	RNF43	G659Vfs*41	RFFPITPPVW	3	HLA-A23:01;HLA-A24:02
chr17	7577027	TP53	T304Ifs*41	LPSQRRNHW	3	HLA-B07:02
chr17	56435161	RNF43	G659Vfs*41	GPRMQLCTQL	3	HLA-B07:02
chr9	12702411	TYRP1	N353Vfs*31	STVSETQWK	3	HLA-A11:01
chr17	56435161	RNF43	G659Vfs*41	HPQRKRRGV	3	HLA-B07:02
chr17	38643488	TNS4	P363Hfs*14	HPSPTPWWTY	3	HLA-B35:01
chr17	7578535	TP53	N131del	LYSPALKMF	3	HLA-A23:01;HLA-A24:02
chr5	56178148	MAP3K1	K1041Nfs*41	QVNREIPQK	3	HLA-A11:01
chr9	12702411	TYRP1	N353Vfs*31	TVSETQWKV	3	HLA-A02:01
chr15	28479398	HERC2	L1346Cfs*60	PWGTIPRHF	3	HLA-A23:01
chr17	7577027	TP53	T304Ifs*41	ENISPFRTR	3	HLA-A68:01
chr21	36259206	RUNX1	N69Tfs*26	AATRPCPSL	3	HLA-C03:04
chr9	12702411	TYRP1	N353Vfs*31	TLLFEVFTI	3	HLA-A02:01
