# Supplementary material for: A Comprehensive Survey of Genomic Mutations in Breast Cancer Reveals Recurrent Neoantigens as Potential Therapeutic Targets
Source: Front Oncol. 2022 Mar 21;12:786438. doi: 10.3389/fonc.2022.786438 (PMC8978336; doi:10.3389/fonc.2022.786438)
Supplement: Supplementary Table 4 — The list of clinical information on samples in the previous eight studies of breast cancer. [file Table_4.xlsx]

## Sheet: BCCRC
Patient ID	Tumor_Sample_Barcode	Sex	Age	Stage	Race	OS	OS.time(Months)	Oncotree Code	ER Status	PR Status	HER2 Status	Study
SA018	SA018	Female	49	NA	NA	NA	NA	BRCA	Negative	Negative	Negative	BCCRC
SA029	SA029	Female	60	NA	NA	NA	NA	BRCA	Negative	Negative	Negative	BCCRC
SA030	SA030	Female	90	NA	NA	NA	NA	BRCA	Negative	Negative	Negative	BCCRC
SA031	SA031	Female	78	NA	NA	NA	NA	BRCA	Negative	Negative	Negative	BCCRC
SA051	SA051	Female	51	NA	NA	NA	NA	BRCA	Negative	Negative	Negative	BCCRC
SA052	SA052	Female	86	NA	NA	NA	NA	BRCA	Negative	Negative	Negative	BCCRC
SA053	SA053	Female	53	NA	NA	NA	NA	BRCA	Negative	Negative	Negative	BCCRC
SA054	SA054	Female	63	NA	NA	NA	NA	BRCA	Negative	Negative	Negative	BCCRC
SA055	SA055	Female	71	NA	NA	NA	NA	BRCA	Negative	Negative	Negative	BCCRC
SA056	SA056	Female	82	NA	NA	NA	NA	BRCA	Negative	Negative	Negative	BCCRC
SA063	SA063	Female	47	NA	NA	NA	NA	BRCA	Negative	Negative	Negative	BCCRC
SA065	SA065	Female	48	NA	NA	NA	NA	BRCA	Negative	Negative	Negative	BCCRC
SA067	SA067	Female	49	NA	NA	NA	NA	BRCA	Negative	Negative	Negative	BCCRC
SA068	SA068	Female	69	NA	NA	NA	NA	BRCA	Negative	Negative	Negative	BCCRC
SA069	SA069	Female	56	NA	NA	NA	NA	BRCA	Negative	Negative	Negative	BCCRC
SA071	SA071	Female	72	NA	NA	NA	NA	BRCA	Negative	Negative	Negative	BCCRC
SA072	SA072	Female	61	NA	NA	NA	NA	BRCA	Negative	Negative	Negative	BCCRC
SA073	SA073	Female	55	NA	NA	NA	NA	BRCA	Negative	Negative	Negative	BCCRC
SA074	SA074	Female	66	NA	NA	NA	NA	BRCA	Negative	Negative	Negative	BCCRC
SA075	SA075	Female	49	NA	NA	NA	NA	BRCA	Negative	Negative	Negative	BCCRC
SA076	SA076	Female	58	NA	NA	NA	NA	BRCA	Negative	Negative	Negative	BCCRC
SA077	SA077	Female	44	NA	NA	NA	NA	BRCA	Negative	Negative	Negative	BCCRC
SA080	SA080	Female	44	NA	NA	NA	NA	BRCA	Negative	Negative	Negative	BCCRC
SA083	SA083	Female	37	NA	NA	NA	NA	BRCA	Negative	Negative	Negative	BCCRC
SA084	SA084	Female	56	NA	NA	NA	NA	BRCA	Negative	Negative	Negative	BCCRC
SA085	SA085	Female	62	NA	NA	NA	NA	BRCA	Negative	Negative	Negative	BCCRC
SA089	SA089	Female	56	NA	NA	NA	NA	BRCA	Negative	Negative	Negative	BCCRC
SA090	SA090	Female	55	NA	NA	NA	NA	BRCA	Negative	Negative	Negative	BCCRC
SA092	SA092	Female	NA	NA	NA	NA	NA	BRCA	Negative	Negative	Negative	BCCRC
SA093	SA093	Female	54	NA	NA	NA	NA	BRCA	Negative	Negative	Negative	BCCRC
SA094	SA094	Female	60	NA	NA	NA	NA	BRCA	Negative	Negative	Negative	BCCRC
SA096	SA096	Female	67	NA	NA	NA	NA	BRCA	Negative	Negative	Negative	BCCRC
SA097	SA097	Female	40	NA	NA	NA	NA	BRCA	Negative	Negative	Negative	BCCRC
SA098	SA098	Female	67	NA	NA	NA	NA	BRCA	Negative	Negative	Negative	BCCRC
SA099	SA099	Female	54	NA	NA	NA	NA	BRCA	Negative	Negative	Negative	BCCRC
SA101	SA101	Female	41	NA	NA	NA	NA	BRCA	Negative	Negative	Negative	BCCRC
SA102	SA102	Female	NA	NA	NA	NA	NA	BRCA	NA	NA	NA	BCCRC
SA103	SA103	Female	61	NA	NA	NA	NA	BRCA	Negative	Positive	Negative	BCCRC
SA106	SA106	Female	78	NA	NA	NA	NA	BRCA	Negative	Negative	Negative	BCCRC
SA208	SA208	Female	37	NA	NA	NA	NA	BRCA	Negative	Negative	Negative	BCCRC
SA210	SA210	Female	55	NA	NA	NA	NA	BRCA	Negative	Negative	Negative	BCCRC
SA212	SA212	Female	63	NA	NA	NA	NA	BRCA	Positive low	Negative	Negative	BCCRC
SA213	SA213	Female	49	NA	NA	NA	NA	BRCA	Negative	Negative	Negative	BCCRC
SA214	SA214	Female	69	NA	NA	NA	NA	BRCA	Negative	Negative	Negative	BCCRC
SA215	SA215	Female	69	NA	NA	NA	NA	BRCA	Negative	Negative	Negative	BCCRC
SA216	SA216	Female	60	NA	NA	NA	NA	BRCA	Negative	Negative	Negative	BCCRC
SA217	SA217	Female	51	NA	NA	NA	NA	BRCA	Negative	Negative	Negative	BCCRC
SA218	SA218	Female	59	NA	NA	NA	NA	BRCA	Negative	Negative	Negative	BCCRC
SA219	SA219	Female	58	NA	NA	NA	NA	BRCA	Negative	Negative	Negative	BCCRC
SA220	SA220	Female	37	NA	NA	NA	NA	BRCA	Negative	Negative	Negative	BCCRC
SA222	SA222	Female	55	NA	NA	NA	NA	BRCA	Negative	Negative	Negative	BCCRC
SA223	SA223	Female	48	NA	NA	NA	NA	BRCA	Positive low	Negative	Negative	BCCRC
SA224	SA224	Female	61	NA	NA	NA	NA	BRCA	Negative	Negative	Negative	BCCRC
SA225	SA225	Female	36	NA	NA	NA	NA	BRCA	Positive low	Negative	Negative	BCCRC
SA226	SA226	Female	43	NA	NA	NA	NA	BRCA	Negative	Negative	Negative	BCCRC
SA227	SA227	Female	61	NA	NA	NA	NA	BRCA	Negative	Negative	NA	BCCRC
SA228	SA228	Female	58	NA	NA	NA	NA	BRCA	Negative	Negative	Negative	BCCRC
SA229	SA229	Female	43	NA	NA	NA	NA	BRCA	Negative	Negative	Negative	BCCRC
SA230	SA230	Female	66	NA	NA	NA	NA	BRCA	Negative	Negative	Negative	BCCRC
SA231	SA231	Female	25	NA	NA	NA	NA	BRCA	Negative	Negative	Negative	BCCRC
SA233	SA233	Female	58	NA	NA	NA	NA	BRCA	Negative	Negative	Negative	BCCRC
SA234	SA234	Female	48	NA	NA	NA	NA	BRCA	Negative	Negative	Negative	BCCRC
SA235	SA235	Female	39	NA	NA	NA	NA	BRCA	Negative	Negative	Negative	BCCRC
SA236	SA236	Female	38	NA	NA	NA	NA	BRCA	Negative	Negative	Negative	BCCRC
SA237	SA237	Female	79	NA	NA	NA	NA	BRCA	Negative	Negative	Negative	BCCRC

## Sheet: BROAD
Patient ID	Tumor_Sample_Barcode	Sex	Age	Stage	Country	Race	OS	OS.time(Months)	Oncotree Code	ER Status	PR Status	HER2 Status	Study
BR-M-005	BR-M-005	Female	66	II	Mexico	NA	NA	NA	IDC	Negative	Negative	Positive	BROAD
BR-M-026	BR-M-026	Female	54	III	Mexico	NA	NA	NA	BRCA	Positive	Positive	Negative	BROAD
BR-M-027	BR-M-027	Female	51	II	Mexico	NA	NA	NA	IDC	Positive	Negative	Negative	BROAD
BR-M-028	BR-M-028	Female	79	II	Mexico	NA	NA	NA	BRCA	Positive	Positive	Negative	BROAD
BR-M-030	BR-M-030	Female	89	II	Mexico	NA	NA	NA	IDC	Positive	Negative	Negative	BROAD
BR-M-034	BR-M-034	Female	66	II	Mexico	NA	NA	NA	IDC	Positive	Positive	Negative	BROAD
BR-M-036	BR-M-036	Female	62	II	Mexico	NA	NA	NA	IDC	Positive	Positive	Negative	BROAD
BR-M-037	BR-M-037	Female	58	II	Mexico	NA	NA	NA	IDC	Positive	Positive	Negative	BROAD
BR-M-038	BR-M-038	Female	41	II	Mexico	NA	NA	NA	IDC	Negative	Positive	Negative	BROAD
BR-M-041	BR-M-041	Female	50	I	Mexico	NA	NA	NA	IDC	Negative	Positive	Negative	BROAD
BR-M-045	BR-M-045	Female	37	II	Mexico	NA	NA	NA	IDC	Negative	Negative	Negative	BROAD
BR-M-047	BR-M-047	Female	78	II	Mexico	NA	NA	NA	IDC	Negative	Negative	Positive	BROAD
BR-M-048	BR-M-048	Female	37	II	Mexico	NA	NA	NA	IDC	Positive	Negative	Positive	BROAD
BR-M-050	BR-M-050	Female	47	II	Mexico	NA	NA	NA	IDC	Positive	Positive	Negative	BROAD
BR-M-055	BR-M-055	Female	52	I	Mexico	NA	NA	NA	IDC	Positive	Negative	Positive	BROAD
BR-M-059	BR-M-059	Female	54	II	Mexico	NA	NA	NA	IDC	Positive	Positive	Negative	BROAD
BR-M-073	BR-M-073	Female	65	III	Mexico	NA	NA	NA	IDC	Positive	Positive	Negative	BROAD
BR-M-074	BR-M-074	Female	47	II	Mexico	NA	NA	NA	IMMC	Negative	Positive	Negative	BROAD
BR-M-076	BR-M-076	Female	44	II	Mexico	NA	NA	NA	IDC	Negative	Negative	Positive	BROAD
BR-M-079	BR-M-079	Female	56	III	Mexico	NA	NA	NA	IDC	Positive	Negative	Negative	BROAD
BR-M-080	BR-M-080	Female	38	II	Mexico	NA	NA	NA	IDC	Negative	Negative	Negative	BROAD
BR-M-083	BR-M-083	Female	59	II	Mexico	NA	NA	NA	ILC	Positive	Positive	Negative	BROAD
BR-M-085	BR-M-085	Female	47	II	Mexico	NA	NA	NA	IDC	Negative	Positive	Positive	BROAD
BR-M-094	BR-M-094	Female	47	III	Mexico	NA	NA	NA	BRCA	Negative	Negative	Negative	BROAD
BR-M-095	BR-M-095	Female	52	I	Mexico	NA	NA	NA	ILC	Positive	Negative	Negative	BROAD
BR-M-098	BR-M-098	Female	65	I	Mexico	NA	NA	NA	IDC	Positive	Negative	Negative	BROAD
BR-M-105	BR-M-105	Female	39	III	Mexico	NA	NA	NA	IDC	Positive	Positive	Negative	BROAD
BR-M-106	BR-M-106	Female	42	I	Mexico	NA	NA	NA	IDC	Positive	Positive	Negative	BROAD
BR-M-110	BR-M-110	Female	39	II	Mexico	NA	NA	NA	IDC	Positive	Negative	Negative	BROAD
BR-M-116	BR-M-116	Female	92	III	Mexico	NA	NA	NA	IDC	Positive	Negative	Negative	BROAD
BR-M-120	BR-M-120	Female	69	I	Mexico	NA	NA	NA	IDC	Positive	Positive	Negative	BROAD
BR-M-121	BR-M-121	Female	48	II	Mexico	NA	NA	NA	IDC	Positive	Positive	Negative	BROAD
BR-M-122	BR-M-122	Female	51	II	Mexico	NA	NA	NA	IDC	Negative	Negative	Negative	BROAD
BR-M-123	BR-M-123	Female	71	II	Mexico	NA	NA	NA	IDC	Positive	Positive	Negative	BROAD
BR-M-126	BR-M-126	Female	63	II	Mexico	NA	NA	NA	ILC	Positive	Positive	Negative	BROAD
BR-M-129	BR-M-129	Female	53	II	Mexico	NA	NA	NA	IDC	Positive	Positive	Negative	BROAD
BR-M-150	BR-M-150	Female	49	II	Mexico	NA	NA	NA	IDC	Positive	Positive	Negative	BROAD
BR-M-154	BR-M-154	Female	52	I	Mexico	NA	NA	NA	IDC	Positive	Positive	Negative	BROAD
BR-M-155	BR-M-155	Female	61	II	Mexico	NA	NA	NA	IDC	Positive	Positive	Negative	BROAD
BR-M-158	BR-M-158	Female	56	II	Mexico	NA	NA	NA	IDC	Positive	Positive	Negative	BROAD
BR-M-165	BR-M-165	Female	42	III	Mexico	NA	NA	NA	IDC	Positive	Positive	Negative	BROAD
BR-M-166	BR-M-166	Female	53	III	Mexico	NA	NA	NA	BRCA	Positive	Positive	Negative	BROAD
BR-M-167	BR-M-167	Female	48	II	Mexico	NA	NA	NA	ILC	Positive	Positive	Negative	BROAD
BR-M-169	BR-M-169	Female	52	I	Mexico	NA	NA	NA	IDC	Positive	Positive	Negative	BROAD
BR-M-172	BR-M-172	Female	47	II	Mexico	NA	NA	NA	IDC	Positive	Positive	Negative	BROAD
BR-M-174	BR-M-174	Female	57	II	Mexico	NA	NA	NA	IDC	Negative	Negative	Negative	BROAD
BR-M-184	BR-M-184	Female	44	II	Mexico	NA	NA	NA	IDC	Positive	Positive	Negative	BROAD
BR-M-186	BR-M-186	Female	55	II	Mexico	NA	NA	NA	IDC	Positive	Positive	Negative	BROAD
BR-M-189	BR-M-189	Female	65	III	Mexico	NA	NA	NA	BRCA	Negative	Negative	Negative	BROAD
BR-M-191	BR-M-191	Female	55	II	Mexico	NA	NA	NA	IDC	Negative	Negative	Positive	BROAD
BR-M-192	BR-M-192	Female	59	III	Mexico	NA	NA	NA	IDC	Positive	Positive	Negative	BROAD
BR-M-193	BR-M-193	Female	43	III	Mexico	NA	NA	NA	IDC	Negative	Negative	Positive	BROAD
BR-M-198	BR-M-198	Female	44	II	Mexico	NA	NA	NA	IDC	Positive	Positive	Negative	BROAD
BR-M-200	BR-M-200	Female	42	II	Mexico	NA	NA	NA	IDC	Positive	Positive	Negative	BROAD
BR-V-002	BR-V-002	Female	46	III	Vietnam	NA	NA	NA	IDC	Negative	Negative	NA	BROAD
BR-V-003	BR-V-003	Female	60	II	Vietnam	NA	NA	NA	IDC	NA	NA	NA	BROAD
BR-V-007	BR-V-007	Female	38	III	Vietnam	NA	NA	NA	IDC	NA	NA	NA	BROAD
BR-V-008	BR-V-008	Female	52	III	Vietnam	NA	NA	NA	IDC	NA	NA	NA	BROAD
BR-V-009	BR-V-009	Female	53	III	Vietnam	NA	NA	NA	IDC	Positive	Positive	NA	BROAD
BR-V-011	BR-V-011	Female	69	II	Vietnam	NA	NA	NA	DCIS	NA	NA	NA	BROAD
BR-V-012	BR-V-012	Female	42	II	Vietnam	NA	NA	NA	DCIS	Negative	Negative	NA	BROAD
BR-V-013	BR-V-013	Female	38	II	Vietnam	NA	NA	NA	DCIS	Positive	Positive	NA	BROAD
BR-V-014	BR-V-014	Female	45	II	Vietnam	NA	NA	NA	IDC	Negative	Negative	NA	BROAD
BR-V-015	BR-V-015	Female	43	II	Vietnam	NA	NA	NA	DCIS	NA	NA	NA	BROAD
BR-V-016	BR-V-016	Female	46	II	Vietnam	NA	NA	NA	IDC	Negative	Negative	NA	BROAD
BR-V-017	BR-V-017	Female	43	II	Vietnam	NA	NA	NA	IDC	NA	NA	NA	BROAD
BR-V-018	BR-V-018	Female	34	II	Vietnam	NA	NA	NA	IDC	NA	NA	NA	BROAD
BR-V-019	BR-V-019	Female	59	II	Vietnam	NA	NA	NA	IMMC	NA	NA	NA	BROAD
BR-V-020	BR-V-020	Female	39	II	Vietnam	NA	NA	NA	IDC	NA	NA	NA	BROAD
BR-V-021	BR-V-021	Female	48	II	Vietnam	NA	NA	NA	IDC	NA	NA	NA	BROAD
BR-V-022	BR-V-022	Female	40	II	Vietnam	NA	NA	NA	IDC	NA	NA	NA	BROAD
BR-V-023	BR-V-023	Female	40	II	Vietnam	NA	NA	NA	DCIS	NA	NA	NA	BROAD
BR-V-024	BR-V-024	Female	49	II	Vietnam	NA	NA	NA	IDC	Negative	Negative	NA	BROAD
BR-V-026	BR-V-026	Female	43	II	Vietnam	NA	NA	NA	DCIS	Positive	Positive	NA	BROAD
BR-V-027	BR-V-027	Female	41	II	Vietnam	NA	NA	NA	IDC	Negative	Negative	NA	BROAD
BR-V-028	BR-V-028	Female	52	III	Vietnam	NA	NA	NA	IDC	NA	NA	NA	BROAD
BR-V-030	BR-V-030	Female	58	II	Vietnam	NA	NA	NA	IDC	NA	NA	NA	BROAD
BR-V-031	BR-V-031	Female	81	II	Vietnam	NA	NA	NA	IDC	NA	NA	NA	BROAD
BR-V-032	BR-V-032	Female	39	II	Vietnam	NA	NA	NA	IDC	NA	NA	NA	BROAD
BR-V-033	BR-V-033	Female	53	III	Vietnam	NA	NA	NA	IDC	NA	NA	NA	BROAD
BR-V-034	BR-V-034	Female	48	II	Vietnam	NA	NA	NA	IDC	NA	NA	NA	BROAD
BR-V-036	BR-V-036	Female	42	II	Vietnam	NA	NA	NA	IDC	NA	NA	NA	BROAD
BR-V-037	BR-V-037	Female	56	III	Vietnam	NA	NA	NA	IDC	NA	NA	NA	BROAD
BR-V-038	BR-V-038	Female	55	I	Vietnam	NA	NA	NA	IDC	Negative	Negative	NA	BROAD
BR-V-039	BR-V-039	Female	38	II	Vietnam	NA	NA	NA	IDC	NA	NA	NA	BROAD
BR-V-040	BR-V-040	Female	48	I	Vietnam	NA	NA	NA	IMMC	NA	NA	NA	BROAD
BR-V-042	BR-V-042	Female	39	II	Vietnam	NA	NA	NA	IDC	NA	NA	NA	BROAD
BR-V-043	BR-V-043	Female	70	II	Vietnam	NA	NA	NA	IDC	NA	NA	NA	BROAD
BR-V-044	BR-V-044	Female	50	II	Vietnam	NA	NA	NA	DCIS	Positive	Positive	NA	BROAD
BR-V-045	BR-V-045	Female	54	II	Vietnam	NA	NA	NA	DCIS	Negative	Negative	NA	BROAD
BR-V-047	BR-V-047	Female	38	I	Vietnam	NA	NA	NA	IDC	Negative	Positive	Negative	BROAD
BR-V-048	BR-V-048	Female	49	II	Vietnam	NA	NA	NA	IDC	Positive	Positive	NA	BROAD
BR-V-049	BR-V-049	Female	47	II	Vietnam	NA	NA	NA	IDC	Negative	Negative	NA	BROAD
BR-V-050	BR-V-050	Female	54	II	Vietnam	NA	NA	NA	DCIS	NA	NA	NA	BROAD
BR-V-051	BR-V-051	Female	37	II	Vietnam	NA	NA	NA	IDC	NA	NA	NA	BROAD
BR-V-052	BR-V-052	Female	31	III	Vietnam	NA	NA	NA	IDC	NA	NA	NA	BROAD
BR-V-054	BR-V-054	Female	40	II	Vietnam	NA	NA	NA	IDC	NA	NA	NA	BROAD
BR-V-060	BR-V-060	Female	57	II	Vietnam	NA	NA	NA	IDC	NA	NA	NA	BROAD
BR-V-064	BR-V-064	Female	41	II	Vietnam	NA	NA	NA	IDC	NA	NA	NA	BROAD
BR-V-067	BR-V-067	Female	55	II	Vietnam	NA	NA	NA	IDC	NA	NA	NA	BROAD
BR-V-069	BR-V-069	Female	42	II	Vietnam	NA	NA	NA	IDC	Negative	Negative	NA	BROAD
BR-V-070	BR-V-070	Female	35	II	Vietnam	NA	NA	NA	IDC	Negative	Negative	NA	BROAD
BR-V-071	BR-V-071	Female	45	II	Vietnam	NA	NA	NA	IDC	Negative	Negative	NA	BROAD

## Sheet: Sanger
Patient ID	Tumor_Sample_Barcode	Sex	Age	Stage	Race	OS	OS.time(Months)	Oncotree Code	ER Status	PR Status	HER2 Status	Study
PD3849a	PD3849a	Female	82	NA	NA	NA	NA	BRCA	Positive	Positive	Negative	Sanger
PD3852a	PD3852a	Female	75	NA	NA	NA	NA	BRCA	Positive	Positive	Negative	Sanger
PD3854a	PD3854a	Female	86	NA	NA	NA	NA	BRCA	Positive	Positive	Negative	Sanger
PD3856a	PD3856a	Female	66	NA	NA	NA	NA	BRCA	Positive	Positive	Negative	Sanger
PD3857a	PD3857a	Female	48	NA	NA	NA	NA	BRCA	Positive	Positive	Negative	Sanger
PD3858a	PD3858a	Female	76	NA	NA	NA	NA	BRCA	Positive	Positive	Negative	Sanger
PD3983a	PD3983a	Female	45	NA	NA	NA	NA	BRCA	Positive	Positive	Positive	Sanger
PD3984a	PD3984a	Female	42	NA	NA	NA	NA	BRCA	Positive	Positive	Positive	Sanger
PD3985a	PD3985a	Female	63	NA	NA	NA	NA	BRCA	Positive	Positive	Negative	Sanger
PD3986a	PD3986a	Female	48	NA	NA	NA	NA	BRCA	Positive	Positive	Negative	Sanger
PD3987a	PD3987a	Female	49	NA	NA	NA	NA	BRCA	Negative	Negative	Negative	Sanger
PD3988a	PD3988a	Female	93	NA	NA	NA	NA	BRCA	Positive	Negative	Positive	Sanger
PD3989a	PD3989a	Female	39	NA	NA	NA	NA	BRCA	Positive	Positive	Negative	Sanger
PD3991a	PD3991a	Female	44	NA	NA	NA	NA	BRCA	Positive	Positive	Positive	Sanger
PD3992a	PD3992a	Female	47	NA	NA	NA	NA	BRCA	Positive	Positive	Positive	Sanger
PD3993a	PD3993a	Female	49	NA	NA	NA	NA	BRCA	Positive	Positive	Negative	Sanger
PD3994a	PD3994a	Female	74	NA	NA	NA	NA	BRCA	Positive	Positive	Negative	Sanger
PD3995a	PD3995a	Female	41	NA	NA	NA	NA	BRCA	Positive	Positive	Negative	Sanger
PD3996a	PD3996a	Female	50	NA	NA	NA	NA	BRCA	Positive	Positive	Negative	Sanger
PD3997a	PD3997a	Female	48	NA	NA	NA	NA	BRCA	Positive	Positive	Negative	Sanger
PD3998a	PD3998a	Female	31	NA	NA	NA	NA	BRCA	Positive	Negative	Positive	Sanger
PD3999a	PD3999a	Female	37	NA	NA	NA	NA	BRCA	Positive	Positive	Negative	Sanger
PD4000a	PD4000a	Female	57	NA	NA	NA	NA	BRCA	Positive	Positive	Negative	Sanger
PD4001a	PD4001a	Female	49	NA	NA	NA	NA	BRCA	Positive	Positive	Positive	Sanger
PD4002a	PD4002a	Female	57	NA	NA	NA	NA	BRCA	Negative	Negative	Negative	Sanger
PD4003a	PD4003a	Female	54	NA	NA	NA	NA	BRCA	Negative	Negative	Negative	Sanger
PD4004a	PD4004a	Female	37	NA	NA	NA	NA	BRCA	Positive	Positive	Negative	Sanger
PD4070a	PD4070a	Female	47	NA	NA	NA	NA	BRCA	Positive	Positive	Negative	Sanger
PD4075a	PD4075a	Female	43	NA	NA	NA	NA	BRCA	Positive	Positive	Negative	Sanger
PD4076a	PD4076a	Female	58	NA	NA	NA	NA	BRCA	Positive	Positive	Negative	Sanger
PD4082a	PD4082a	Female	39	NA	NA	NA	NA	BRCA	Negative	Negative	Positive	Sanger
PD4084a	PD4084a	Female	42	NA	NA	NA	NA	BRCA	Positive	Positive	Positive	Sanger
PD4087a	PD4087a	Female	42	NA	NA	NA	NA	BRCA	Positive	Positive	Negative	Sanger
PD4091a	PD4091a	Female	44	NA	NA	NA	NA	BRCA	Negative	Negative	Negative	Sanger
PD4092a	PD4092a	Female	76	NA	NA	NA	NA	BRCA	Positive	Positive	Negative	Sanger
PD4093a	PD4093a	Female	30	NA	NA	NA	NA	BRCA	Positive	Negative	Negative	Sanger
PD4094a	PD4094a	Female	60	NA	NA	NA	NA	BRCA	Positive	Positive	Negative	Sanger
PD4098a	PD4098a	Female	43	NA	NA	NA	NA	BRCA	Negative	Negative	Negative	Sanger
PD4099a	PD4099a	Female	36	NA	NA	NA	NA	BRCA	Positive	Negative	Negative	Sanger
PD4100a	PD4100a	Female	63	NA	NA	NA	NA	BRCA	Negative	Negative	Positive	Sanger
PD4101a	PD4101a	Female	73	NA	NA	NA	NA	BRCA	Positive	Negative	Negative	Sanger
PD4102a	PD4102a	Female	39	NA	NA	NA	NA	BRCA	Negative	Positive	Negative	Sanger
PD4103a	PD4103a	Female	46	NA	NA	NA	NA	BRCA	Positive	Positive	Negative	Sanger
PD4104a	PD4104a	Female	76	NA	NA	NA	NA	BRCA	Positive	Positive	Negative	Sanger
PD4105a	PD4105a	Female	73	NA	NA	NA	NA	BRCA	Positive	Positive	Negative	Sanger
PD4106a	PD4106a	Female	68	NA	NA	NA	NA	BRCA	Positive	Positive	Positive	Sanger
PD4107a	PD4107a	Female	33	NA	NA	NA	NA	BRCA	Negative	Negative	Negative	Sanger
PD4108a	PD4108a	Female	44	NA	NA	NA	NA	BRCA	Positive	Positive	Negative	Sanger
PD4109a	PD4109a	Female	67	NA	NA	NA	NA	BRCA	Negative	Negative	Negative	Sanger
PD4110a	PD4110a	Female	43	NA	NA	NA	NA	BRCA	Positive	Positive	Negative	Sanger
PD4111a	PD4111a	Female	48	NA	NA	NA	NA	BRCA	Positive	Positive	Negative	Sanger
PD4112a	PD4112a	Female	31	NA	NA	NA	NA	BRCA	Positive	Positive	Negative	Sanger
PD4113a	PD4113a	Female	59	NA	NA	NA	NA	BRCA	Negative	Negative	Negative	Sanger
PD4118a	PD4118a	Female	55	NA	NA	NA	NA	BRCA	Positive	Negative	Negative	Sanger
PD4119a	PD4119a	Female	44	NA	NA	NA	NA	BRCA	Positive	Negative	Positive	Sanger
PD4120a	PD4120a	Female	60	NA	NA	NA	NA	BRCA	Positive	Positive	Negative	Sanger
PD4121a	PD4121a	Female	73	NA	NA	NA	NA	BRCA	Positive	Negative	Negative	Sanger
PD4122a	PD4122a	Female	65	NA	NA	NA	NA	BRCA	Positive	Positive	Positive	Sanger
PD4123a	PD4123a	Female	68	NA	NA	NA	NA	BRCA	Positive	Negative	Negative	Sanger
PD4124a	PD4124a	Female	88	NA	NA	NA	NA	BRCA	Positive	Positive	Negative	Sanger
PD4125a	PD4125a	Female	85	NA	NA	NA	NA	BRCA	Positive	Positive	Negative	Sanger
PD4126a	PD4126a	Female	71	NA	NA	NA	NA	BRCA	Positive	Negative	Negative	Sanger
PD4127a	PD4127a	Female	53	NA	NA	NA	NA	BRCA	Positive	Positive	Negative	Sanger
PD4128a	PD4128a	Female	61	NA	NA	NA	NA	BRCA	Positive	Positive	Negative	Sanger
PD4129a	PD4129a	Female	58	NA	NA	NA	NA	BRCA	Positive	Positive	Negative	Sanger
PD4130a	PD4130a	Female	48	NA	NA	NA	NA	BRCA	Negative	Negative	Negative	Sanger
PD4131a	PD4131a	Female	85	NA	NA	NA	NA	BRCA	Positive	Negative	Negative	Sanger
PD4132a	PD4132a	Female	61	NA	NA	NA	NA	BRCA	Positive	Positive	Negative	Sanger
PD4133a	PD4133a	Female	41	NA	NA	NA	NA	BRCA	Negative	Negative	Negative	Sanger
PD4134a	PD4134a	Female	81	NA	NA	NA	NA	BRCA	Positive	Positive	Negative	Sanger
PD4135a	PD4135a	Female	80	NA	NA	NA	NA	BRCA	Positive	Negative	Positive	Sanger
PD4136a	PD4136a	Female	84	NA	NA	NA	NA	BRCA	Positive	Positive	Negative	Sanger
PD4137a	PD4137a	Female	58	NA	NA	NA	NA	BRCA	Positive	Negative	Negative	Sanger
PD4195a	PD4195a	Female	65	NA	NA	NA	NA	BRCA	Positive	Negative	Positive	Sanger
PD4196a	PD4196a	Female	52	NA	NA	NA	NA	BRCA	Positive	Positive	Positive	Sanger
PD4197a	PD4197a	Female	48	NA	NA	NA	NA	BRCA	Negative	Negative	Positive	Sanger
PD4200a	PD4200a	Female	36	NA	NA	NA	NA	BRCA	Negative	Negative	Negative	Sanger
PD4201a	PD4201a	Female	54	NA	NA	NA	NA	BRCA	Positive	Positive	Negative	Sanger
PD4202a	PD4202a	Female	79	NA	NA	NA	NA	BRCA	Positive	Positive	Positive	Sanger
PD4203a	PD4203a	Female	65	NA	NA	NA	NA	BRCA	Positive	Negative	Negative	Sanger
PD4204a	PD4204a	Female	27	NA	NA	NA	NA	BRCA	Positive	Positive	Negative	Sanger
PD4205a	PD4205a	Female	66	NA	NA	NA	NA	BRCA	Positive	Positive	Positive	Sanger
PD4226a	PD4226a	Female	59	NA	NA	NA	NA	BRCA	Positive	Negative	Positive	Sanger
PD4252a	PD4252a	Female	48	NA	NA	NA	NA	BRCA	Negative	Negative	Negative	Sanger
PD4594a	PD4594a	Female	58	NA	NA	NA	NA	BRCA	Positive	Negative	Positive	Sanger
PD4595a	PD4595a	Female	43	NA	NA	NA	NA	BRCA	Positive	Negative	Positive	Sanger
PD4596a	PD4596a	Female	63	NA	NA	NA	NA	BRCA	Negative	Negative	Positive	Sanger
PD4600a	PD4600a	Female	55	NA	NA	NA	NA	BRCA	Positive	Positive	Positive	Sanger
PD4601a	PD4601a	Female	58	NA	NA	NA	NA	BRCA	Negative	Negative	Negative	Sanger
PD4602a	PD4602a	Female	40	NA	NA	NA	NA	BRCA	Negative	Positive	Negative	Sanger
PD4603a	PD4603a	Female	55	NA	NA	NA	NA	BRCA	Positive	Positive	Negative	Sanger
PD4842a	PD4842a	Female	56	NA	NA	NA	NA	BRCA	Positive	Positive	Negative	Sanger
PD4843a	PD4843a	Female	40	NA	NA	NA	NA	BRCA	Positive	Positive	Negative	Sanger
PD4844a	PD4844a	Female	49	NA	NA	NA	NA	BRCA	Negative	Negative	Negative	Sanger
PD4934a	PD4934a	Female	61	NA	NA	NA	NA	BRCA	Positive	Positive	Positive	Sanger
PD4935a	PD4935a	Female	56	NA	NA	NA	NA	BRCA	Positive	Negative	Positive	Sanger
PD4936a	PD4936a	Female	70	NA	NA	NA	NA	BRCA	Positive	Positive	Positive	Sanger
PD4937a	PD4937a	Female	60	NA	NA	NA	NA	BRCA	Positive	Negative	Positive	Sanger
PD4938a	PD4938a	Female	55	NA	NA	NA	NA	BRCA	Positive	Negative	Positive	Sanger
PD4939a	PD4939a	Female	71	NA	NA	NA	NA	BRCA	Negative	Negative	Positive	Sanger

## Sheet: TCGA
Patient ID	Tumor_Sample_Barcode	Sex	Age	Stage	Race	OS	OS.time(Months)	Oncotree Code	ER Status	PR Status	HER2 Status	Study
TCGA-3C-AAAU	TCGA-3C-AAAU-01	Female	55	NA	White	1	133.051	ILC	NA	NA	NA	TCGA
TCGA-3C-AALI	TCGA-3C-AALI-01	Female	50	II	Black or African American	1	131.67	IDC	NA	NA	NA	TCGA
TCGA-3C-AALJ	TCGA-3C-AALJ-01	Female	62	II	Black or African American	1	48.4597	IDC	NA	NA	NA	TCGA
TCGA-3C-AALK	TCGA-3C-AALK-01	Female	52	I	Black or African American	1	47.605	IDC	NA	NA	NA	TCGA
TCGA-4H-AAAK	TCGA-4H-AAAK-01	Female	50	III	White	1	11.441	ILC	NA	NA	NA	TCGA
TCGA-5L-AAT0	TCGA-5L-AAT0-01	Female	42	II	White	1	48.5584	ILC	NA	NA	NA	TCGA
TCGA-5T-A9QA	TCGA-5T-A9QA-01	Female	52	II	Black or African American	1	9.96153	BRCNOS	NA	NA	NA	TCGA
TCGA-A1-A0SB	TCGA-A1-A0SB-01	Female	70	I	White	1	8.51498	BRCNOS	NA	NA	NA	TCGA
TCGA-A1-A0SD	TCGA-A1-A0SD-01	Female	59	II	White	1	14.367	IDC	NA	NA	NA	TCGA
TCGA-A1-A0SE	TCGA-A1-A0SE-01	Female	56	I	White	1	43.4297	BRCNOS	NA	NA	NA	TCGA
TCGA-A1-A0SF	TCGA-A1-A0SF-01	Female	54	II	White	1	48.0981	IDC	NA	NA	NA	TCGA
TCGA-A1-A0SG	TCGA-A1-A0SG-01	Female	61	II	White	1	14.2683	BRCNOS	NA	NA	NA	TCGA
TCGA-A1-A0SH	TCGA-A1-A0SH-01	Female	39	II	White	1	47.2433	IDC	NA	NA	NA	TCGA
TCGA-A1-A0SI	TCGA-A1-A0SI-01	Female	52	II	White	1	20.8765	IDC	NA	NA	NA	TCGA
TCGA-A1-A0SJ	TCGA-A1-A0SJ-01	Female	39	III	Black or African American	1	13.6766	IDC	NA	NA	NA	TCGA
TCGA-A1-A0SK	TCGA-A1-A0SK-01	Female	54	II	Asian	0	31.7914	BRCNOS	NA	NA	NA	TCGA
TCGA-A1-A0SN	TCGA-A1-A0SN-01	Female	50	II	White	1	39.3201	IDC	NA	NA	NA	TCGA
TCGA-A1-A0SO	TCGA-A1-A0SO-01	Female	67	II	White	1	28.0107	IDC	NA	NA	NA	TCGA
TCGA-A1-A0SP	TCGA-A1-A0SP-01	Female	40	II	NA	1	19.1998	IDC	NA	NA	NA	TCGA
TCGA-A1-A0SQ	TCGA-A1-A0SQ-01	Female	45	II	White	1	18.2135	IDC	NA	NA	NA	TCGA
TCGA-A2-A04N	TCGA-A2-A04N-01	Female	66	I	White	1	143.144	IDC	NA	NA	NA	TCGA
TCGA-A2-A04P	TCGA-A2-A04P-01	Female	36	III	Black or African American	0	18.0162	IDC	NA	NA	NA	TCGA
TCGA-A2-A04Q	TCGA-A2-A04Q-01	Female	48	I	White	1	78.4101	IDC	NA	NA	NA	TCGA
TCGA-A2-A04R	TCGA-A2-A04R-01	Female	36	I	Black or African American	1	121.938	IDC	NA	NA	NA	TCGA
TCGA-A2-A04T	TCGA-A2-A04T-01	Female	62	II	White	1	73.8403	IDC	NA	NA	NA	TCGA
TCGA-A2-A04U	TCGA-A2-A04U-01	Female	47	II	White	1	87.2538	IDC	NA	NA	NA	TCGA
TCGA-A2-A04V	TCGA-A2-A04V-01	Female	39	II	White	0	63.1226	IDC	NA	NA	NA	TCGA
TCGA-A2-A04W	TCGA-A2-A04W-01	Female	50	II	White	1	101.982	BRCNOS	NA	NA	NA	TCGA
TCGA-A2-A04X	TCGA-A2-A04X-01	Female	34	II	White	1	55.4295	IDC	NA	NA	NA	TCGA
TCGA-A2-A04Y	TCGA-A2-A04Y-01	Female	53	II	White	1	36.1311	IDC	NA	NA	NA	TCGA
TCGA-A2-A0CK	TCGA-A2-A0CK-01	Female	60	III	White	1	136.733	ILC	NA	NA	NA	TCGA
TCGA-A2-A0CL	TCGA-A2-A0CL-01	Female	37	III	Black or African American	1	99.1222	IDC	NA	NA	NA	TCGA
TCGA-A2-A0CM	TCGA-A2-A0CM-01	Female	40	II	Black or African American	0	24.7888	IDC	NA	NA	NA	TCGA
TCGA-A2-A0CO	TCGA-A2-A0CO-01	Female	85	II	White	0	114.804	ILC	NA	NA	NA	TCGA
TCGA-A2-A0CP	TCGA-A2-A0CP-01	Female	60	I	White	1	92.4812	IDC	NA	NA	NA	TCGA
TCGA-A2-A0CQ	TCGA-A2-A0CQ-01	Female	62	I	Black or African American	1	88.6018	IDC	NA	NA	NA	TCGA
TCGA-A2-A0CR	TCGA-A2-A0CR-01	Female	54	II	Asian	1	107.933	ILC	NA	NA	NA	TCGA
TCGA-A2-A0CS	TCGA-A2-A0CS-01	Female	73	IV	White	0	77.1937	IDC	NA	NA	NA	TCGA
TCGA-A2-A0CT	TCGA-A2-A0CT-01	Female	71	II	White	1	75.254	IDC	NA	NA	NA	TCGA
TCGA-A2-A0CU	TCGA-A2-A0CU-01	Female	73	II	White	0	5.19446	IDC	NA	NA	NA	TCGA
TCGA-A2-A0CV	TCGA-A2-A0CV-01	Female	41	II	Asian	1	98.9907	IDC	NA	NA	NA	TCGA
TCGA-A2-A0CW	TCGA-A2-A0CW-01	Female	67	II	White	1	107.933	IDC	NA	NA	NA	TCGA
TCGA-A2-A0CX	TCGA-A2-A0CX-01	Female	52	II	White	1	56.8103	IDC	NA	NA	NA	TCGA
TCGA-A2-A0CZ	TCGA-A2-A0CZ-01	Female	46	II	White	1	53.1282	IDC	NA	NA	NA	TCGA
TCGA-A2-A0D0	TCGA-A2-A0D0-01	Female	60	II	Black or African American	1	67.3308	IDC	NA	NA	NA	TCGA
TCGA-A2-A0D1	TCGA-A2-A0D1-01	Female	76	II	White	1	34.553	IDC	NA	NA	NA	TCGA
TCGA-A2-A0D2	TCGA-A2-A0D2-01	Female	45	II	White	1	33.764	IDC	NA	NA	NA	TCGA
TCGA-A2-A0D3	TCGA-A2-A0D3-01	Female	42	I	White	1	61.5774	IDC	NA	NA	NA	TCGA
TCGA-A2-A0D4	TCGA-A2-A0D4-01	Female	37	II	Black or African American	1	25.2162	IDC	NA	NA	NA	TCGA
TCGA-A2-A0EM	TCGA-A2-A0EM-01	Female	73	I	White	1	101.719	IDC	NA	NA	NA	TCGA
TCGA-A2-A0EN	TCGA-A2-A0EN-01	Female	70	II	White	1	134.399	ILC	NA	NA	NA	TCGA
TCGA-A2-A0EO	TCGA-A2-A0EO-01	Female	54	I	White	1	80.2841	IDC	NA	NA	NA	TCGA
TCGA-A2-A0EP	TCGA-A2-A0EP-01	Female	56	I	White	1	118.453	ILC	NA	NA	NA	TCGA
TCGA-A2-A0EQ	TCGA-A2-A0EQ-01	Female	64	II	Black or African American	1	79.758	IDC	NA	NA	NA	TCGA
TCGA-A2-A0ER	TCGA-A2-A0ER-01	Female	63	I	White	1	74.3992	IDC	NA	NA	NA	TCGA
TCGA-A2-A0ES	TCGA-A2-A0ES-01	Female	52	II	White	1	71.9992	ILC	NA	NA	NA	TCGA
TCGA-A2-A0ET	TCGA-A2-A0ET-01	Female	58	III	White	1	35.0462	IDC	NA	NA	NA	TCGA
TCGA-A2-A0EU	TCGA-A2-A0EU-01	Female	79	I	White	1	34.29	IDC	NA	NA	NA	TCGA
TCGA-A2-A0EV	TCGA-A2-A0EV-01	Female	80	I	White	1	31.8243	IDC	NA	NA	NA	TCGA
TCGA-A2-A0EW	TCGA-A2-A0EW-01	Female	53	III	White	0	61.939	ILC	NA	NA	NA	TCGA
TCGA-A2-A0EX	TCGA-A2-A0EX-01	Female	46	II	White	1	24.723	ILC	NA	NA	NA	TCGA
TCGA-A2-A0EY	TCGA-A2-A0EY-01	Female	62	II	White	1	63.287	IDC	NA	NA	NA	TCGA
TCGA-A2-A0ST	TCGA-A2-A0ST-01	Female	62	II	White	1	99.188	IDC	NA	NA	NA	TCGA
TCGA-A2-A0SU	TCGA-A2-A0SU-01	Female	66	II	White	1	54.6405	IDC	NA	NA	NA	TCGA
TCGA-A2-A0SV	TCGA-A2-A0SV-01	Female	63	IV	White	0	27.123	IDC	NA	NA	NA	TCGA
TCGA-A2-A0SW	TCGA-A2-A0SW-01	Female	82	IV	White	0	44.8762	IDC	NA	NA	NA	TCGA
TCGA-A2-A0SX	TCGA-A2-A0SX-01	Female	48	I	White	1	50.4323	IDC	NA	NA	NA	TCGA
TCGA-A2-A0SY	TCGA-A2-A0SY-01	Female	62	III	White	1	44.2844	ILC	NA	NA	NA	TCGA
TCGA-A2-A0T0	TCGA-A2-A0T0-01	Female	59	II	White	1	17.5231	IDC	NA	NA	NA	TCGA
TCGA-A2-A0T1	TCGA-A2-A0T1-01	Female	55	III	American Indian or Alaska Native	1	17.1286	IDC	NA	NA	NA	TCGA
TCGA-A2-A0T2	TCGA-A2-A0T2-01	Female	66	IV	White	0	8.38347	IDC	NA	NA	NA	TCGA
TCGA-A2-A0T3	TCGA-A2-A0T3-01	Female	37	I	White	1	49.8405	IDC	NA	NA	NA	TCGA
TCGA-A2-A0T4	TCGA-A2-A0T4-01	Female	62	II	White	1	20.5148	ILC	NA	NA	NA	TCGA
TCGA-A2-A0T5	TCGA-A2-A0T5-01	Female	39	II	White	1	17.4573	IDC	NA	NA	NA	TCGA
TCGA-A2-A0T6	TCGA-A2-A0T6-01	Female	50	II	White	1	18.9039	ILC	NA	NA	NA	TCGA
TCGA-A2-A0T7	TCGA-A2-A0T7-01	Female	51	II	White	1	20.745	IDC	NA	NA	NA	TCGA
TCGA-A2-A0YC	TCGA-A2-A0YC-01	Female	59	II	White	1	32.5476	IDC	NA	NA	NA	TCGA
TCGA-A2-A0YD	TCGA-A2-A0YD-01	Female	63	II	White	1	25.2819	ILC	NA	NA	NA	TCGA
TCGA-A2-A0YE	TCGA-A2-A0YE-01	Female	48	II	White	1	18.2135	IDC	NA	NA	NA	TCGA
TCGA-A2-A0YF	TCGA-A2-A0YF-01	Female	67	I	Black or African American	1	50.4652	IDC	NA	NA	NA	TCGA
TCGA-A2-A0YG	TCGA-A2-A0YG-01	Female	63	III	White	1	21.8957	IDC	NA	NA	NA	TCGA
TCGA-A2-A0YH	TCGA-A2-A0YH-01	Female	53	III	White	1	21.6655	IDC	NA	NA	NA	TCGA
TCGA-A2-A0YI	TCGA-A2-A0YI-01	Female	62	I	White	1	49.4789	IDC	NA	NA	NA	TCGA
TCGA-A2-A0YJ	TCGA-A2-A0YJ-01	Female	39	III	White	1	18.608	IDC	NA	NA	NA	TCGA
TCGA-A2-A0YK	TCGA-A2-A0YK-01	Female	61	II	White	1	19.3313	ILC	NA	NA	NA	TCGA
TCGA-A2-A0YL	TCGA-A2-A0YL-01	Female	48	III	White	1	48.4597	ILC	NA	NA	NA	TCGA
TCGA-A2-A0YM	TCGA-A2-A0YM-01	Female	67	II	White	1	31.7257	IDC	NA	NA	NA	TCGA
TCGA-A2-A0YT	TCGA-A2-A0YT-01	Female	56	III	White	0	23.7696	IDC	NA	NA	NA	TCGA
TCGA-A2-A1FV	TCGA-A2-A1FV-01	Female	74	II	White	1	23.4737	ILC	NA	NA	NA	TCGA
TCGA-A2-A1FW	TCGA-A2-A1FW-01	Female	62	III	White	1	17.3587	IDC	NA	NA	NA	TCGA
TCGA-A2-A1FX	TCGA-A2-A1FX-01	Female	61	III	White	1	60.7226	IDC	NA	NA	NA	TCGA
TCGA-A2-A1FZ	TCGA-A2-A1FZ-01	Female	63	II	White	1	22.4545	IDC	NA	NA	NA	TCGA
TCGA-A2-A1G0	TCGA-A2-A1G0-01	Female	49	II	White	1	20.2518	BRCNOS	NA	NA	NA	TCGA
TCGA-A2-A1G1	TCGA-A2-A1G1-01	Female	85	II	White	1	19.1998	IDC	NA	NA	NA	TCGA
TCGA-A2-A1G4	TCGA-A2-A1G4-01	Female	71	III	White	1	19.5614	IDC	NA	NA	NA	TCGA
TCGA-A2-A1G6	TCGA-A2-A1G6-01	Female	50	III	White	1	16.4711	IDC	NA	NA	NA	TCGA
TCGA-A2-A259	TCGA-A2-A259-01	Female	70	I	Black or African American	1	52.4707	IDC	NA	NA	NA	TCGA
TCGA-A2-A25A	TCGA-A2-A25A-01	Female	44	II	White	1	107.703	ILC	NA	NA	NA	TCGA
TCGA-A2-A25B	TCGA-A2-A25B-01	Female	39	II	Black or African American	1	42.4434	IDC	NA	NA	NA	TCGA
TCGA-A2-A25C	TCGA-A2-A25C-01	Female	50	II	White	1	17.1943	IDC	NA	NA	NA	TCGA
TCGA-A2-A25D	TCGA-A2-A25D-01	Female	90	III	White	1	18.1477	ILC	NA	NA	NA	TCGA
TCGA-A2-A25E	TCGA-A2-A25E-01	Female	34	III	Black or African American	1	105.336	IDC	NA	NA	NA	TCGA
TCGA-A2-A25F	TCGA-A2-A25F-01	Female	66	II	White	1	10.5862	IDC	NA	NA	NA	TCGA
TCGA-A2-A3KC	TCGA-A2-A3KC-01	Female	55	II	Black or African American	1	36.2297	ILC	NA	NA	NA	TCGA
TCGA-A2-A3KD	TCGA-A2-A3KD-01	Female	47	III	White	1	39.6489	IMMC	NA	NA	NA	TCGA
TCGA-A2-A3XS	TCGA-A2-A3XS-01	Female	62	III	Black or African American	0	33.9284	IDC	NA	NA	NA	TCGA
TCGA-A2-A3XT	TCGA-A2-A3XT-01	Female	45	II	Black or African American	1	91.0675	IDC	NA	NA	NA	TCGA
TCGA-A2-A3XU	TCGA-A2-A3XU-01	Female	35	II	Black or African American	0	29.9832	IDC	NA	NA	NA	TCGA
TCGA-A2-A3XV	TCGA-A2-A3XV-01	Female	46	II	Black or African American	1	32.7448	IDC	NA	NA	NA	TCGA
TCGA-A2-A3XW	TCGA-A2-A3XW-01	Female	42	II	Black or African American	1	56.2843	IDC	NA	NA	NA	TCGA
TCGA-A2-A3XX	TCGA-A2-A3XX-01	Female	49	II	Black or African American	0	47.3091	IDC	NA	NA	NA	TCGA
TCGA-A2-A3XY	TCGA-A2-A3XY-01	Female	49	II	Black or African American	0	35.9339	IDC	NA	NA	NA	TCGA
TCGA-A2-A3XZ	TCGA-A2-A3XZ-01	Female	46	I	Black or African American	1	50.3666	IDC	NA	NA	NA	TCGA
TCGA-A2-A3Y0	TCGA-A2-A3Y0-01	Female	57	II	Black or African American	1	50.8268	IDC	NA	NA	NA	TCGA
TCGA-A2-A4RW	TCGA-A2-A4RW-01	Female	49	III	White	1	7.29855	ILC	NA	NA	NA	TCGA
TCGA-A2-A4RX	TCGA-A2-A4RX-01	Female	67	II	Black or African American	1	24.3943	MBC	NA	NA	NA	TCGA
TCGA-A2-A4RY	TCGA-A2-A4RY-01	Female	46	III	White	1	21.3039	ILC	NA	NA	NA	TCGA
TCGA-A2-A4S0	TCGA-A2-A4S0-01	Female	77	II	White	1	23.2107	IMMC	NA	NA	NA	TCGA
TCGA-A2-A4S1	TCGA-A2-A4S1-01	Female	66	II	White	1	26.9586	MBC	NA	NA	NA	TCGA
TCGA-A2-A4S2	TCGA-A2-A4S2-01	Female	62	III	White	1	21.1395	ILC	NA	NA	NA	TCGA
TCGA-A2-A4S3	TCGA-A2-A4S3-01	Female	59	II	Black or African American	1	21.8957	IDC	NA	NA	NA	TCGA
TCGA-A7-A0CD	TCGA-A7-A0CD-01	Female	66	I	White	1	38.301	IDC	NA	NA	NA	TCGA
TCGA-A7-A0CE	TCGA-A7-A0CE-01	Female	57	II	White	1	35.3092	IDC	NA	NA	NA	TCGA
TCGA-A7-A0CG	TCGA-A7-A0CG-01	Female	78	II	White	1	34.29	BRCNOS	NA	NA	NA	TCGA
TCGA-A7-A0CH	TCGA-A7-A0CH-01	Female	79	II	White	1	35.4736	IDC	NA	NA	NA	TCGA
TCGA-A7-A0CJ	TCGA-A7-A0CJ-01	Female	57	II	White	1	30.6079	IDC	NA	NA	NA	TCGA
TCGA-A7-A0D9	TCGA-A7-A0D9-01	Female	37	II	White	1	37.4462	IDC	NA	NA	NA	TCGA
TCGA-A7-A0DA	TCGA-A7-A0DA-01	Female	62	II	White	1	35.6708	IDC	NA	NA	NA	TCGA
TCGA-A7-A0DB	TCGA-A7-A0DB-01	Female	56	II	White	1	33.1065	IDC	NA	NA	NA	TCGA
TCGA-A7-A0DC	TCGA-A7-A0DC-01	Female	63	I	White	1	29.786	IDC	NA	NA	NA	TCGA
TCGA-A7-A13D	TCGA-A7-A13D-01	Female	46	II	Black or African American	1	31.7257	IDC	NA	NA	NA	TCGA
TCGA-A7-A13E	TCGA-A7-A13E-01	Female	62	II	White	0	20.1861	IDC	NA	NA	NA	TCGA
TCGA-A7-A13F	TCGA-A7-A13F-01	Female	44	III	White	1	25.1504	IDC	NA	NA	NA	TCGA
TCGA-A7-A13G	TCGA-A7-A13G-01	Female	79	II	White	1	23.6052	IDC	NA	NA	NA	TCGA
TCGA-A7-A13H	TCGA-A7-A13H-01	Female	61	II	White	1	29.5558	ILC	NA	NA	NA	TCGA
TCGA-A7-A26E	TCGA-A7-A26E-01	Female	71	III	White	1	31.364	ILC	NA	NA	NA	TCGA
TCGA-A7-A26F	TCGA-A7-A26F-01	Female	55	I	White	1	24.2627	BRCNOS	NA	NA	NA	TCGA
TCGA-A7-A26G	TCGA-A7-A26G-01	Female	50	II	Black or African American	1	23.7367	BRCNOS	NA	NA	NA	TCGA
TCGA-A7-A26H	TCGA-A7-A26H-01	Female	72	II	White	1	23.8025	IDC	NA	NA	NA	TCGA
TCGA-A7-A26I	TCGA-A7-A26I-01	Female	65	II	White	1	21.7313	IDC	NA	NA	NA	TCGA
TCGA-A7-A26J	TCGA-A7-A26J-01	Female	49	II	White	1	20.6135	IDC	NA	NA	NA	TCGA
TCGA-A7-A2KD	TCGA-A7-A2KD-01	Female	53	III	Black or African American	1	22.323	IDC	NA	NA	NA	TCGA
TCGA-A7-A3IY	TCGA-A7-A3IY-01	Female	71	I	White	1	11.3423	IMMC	NA	NA	NA	TCGA
TCGA-A7-A3IZ	TCGA-A7-A3IZ-01	Female	62	II	White	1	10.5862	ILC	NA	NA	NA	TCGA
TCGA-A7-A3J0	TCGA-A7-A3J0-01	Female	62	II	White	1	10.2903	IMMC	NA	NA	NA	TCGA
TCGA-A7-A3J1	TCGA-A7-A3J1-01	Female	63	I	White	1	11.2766	ILC	NA	NA	NA	TCGA
TCGA-A7-A3RF	TCGA-A7-A3RF-01	Female	79	II	White	1	13.4136	IMMC	NA	NA	NA	TCGA
TCGA-A7-A425	TCGA-A7-A425-01	Female	70	III	White	1	14.6957	ILC	NA	NA	NA	TCGA
TCGA-A7-A426	TCGA-A7-A426-01	Female	50	III	White	1	11.967	ILC	NA	NA	NA	TCGA
TCGA-A7-A4SA	TCGA-A7-A4SA-01	Female	40	II	White	1	14.9259	ILC	NA	NA	NA	TCGA
TCGA-A7-A4SB	TCGA-A7-A4SB-01	Female	56	III	White	1	13.7423	ILC	NA	NA	NA	TCGA
TCGA-A7-A4SC	TCGA-A7-A4SC-01	Female	62	II	White	1	14.6629	ILC	NA	NA	NA	TCGA
TCGA-A7-A4SD	TCGA-A7-A4SD-01	Female	52	II	Black or African American	1	14.4985	IDC	NA	NA	NA	TCGA
TCGA-A7-A4SE	TCGA-A7-A4SE-01	Female	54	II	Black or African American	1	21.1724	IDC	NA	NA	NA	TCGA
TCGA-A7-A4SF	TCGA-A7-A4SF-01	Female	54	II	Black or African American	1	17.9176	IDC	NA	NA	NA	TCGA
TCGA-A7-A56D	TCGA-A7-A56D-01	Female	84	II	Black or African American	1	14.7286	IDC	NA	NA	NA	TCGA
TCGA-A7-A5ZV	TCGA-A7-A5ZV-01	Female	62	II	Black or African American	1	12.0985	BRCNOS	NA	NA	NA	TCGA
TCGA-A7-A5ZW	TCGA-A7-A5ZW-01	Female	47	II	Black or African American	1	10.7177	IDC	NA	NA	NA	TCGA
TCGA-A7-A5ZX	TCGA-A7-A5ZX-01	Female	48	III	White	1	11.0465	ILC	NA	NA	NA	TCGA
TCGA-A7-A6VV	TCGA-A7-A6VV-01	Female	51	II	Black or African American	1	10.2903	IDC	NA	NA	NA	TCGA
TCGA-A7-A6VW	TCGA-A7-A6VW-01	Female	48	II	Black or African American	1	9.36976	IDC	NA	NA	NA	TCGA
TCGA-A7-A6VX	TCGA-A7-A6VX-01	Female	68	II	Black or African American	1	10.4218	IDC	NA	NA	NA	TCGA
TCGA-A7-A6VY	TCGA-A7-A6VY-01	Female	48	II	Black or African American	1	8.74511	IDC	NA	NA	NA	TCGA
TCGA-A8-A06N	TCGA-A8-A06N-01	Female	66	III	NA	1	0	IDC	NA	NA	NA	TCGA
TCGA-A8-A06O	TCGA-A8-A06O-01	Female	60	I	NA	1	13.019	IDC	NA	NA	NA	TCGA
TCGA-A8-A06P	TCGA-A8-A06P-01	Female	63	III	NA	1	13.019	IDC	NA	NA	NA	TCGA
TCGA-A8-A06Q	TCGA-A8-A06Q-01	Female	63	III	NA	1	1.01917	IDC	NA	NA	NA	TCGA
TCGA-A8-A06R	TCGA-A8-A06R-01	Female	69	II	NA	1	17.9834	IDC	NA	NA	NA	TCGA
TCGA-A8-A06T	TCGA-A8-A06T-01	Female	75	III	NA	1	53.0624	IDC	NA	NA	NA	TCGA
TCGA-A8-A06U	TCGA-A8-A06U-01	Female	80	II	NA	0	29.0298	IDC	NA	NA	NA	TCGA
TCGA-A8-A06X	TCGA-A8-A06X-01	Female	77	II	NA	0	31.0024	IDC	NA	NA	NA	TCGA
TCGA-A8-A06Y	TCGA-A8-A06Y-01	Female	66	II	NA	1	26.0052	IDC	NA	NA	NA	TCGA
TCGA-A8-A06Z	TCGA-A8-A06Z-01	Female	84	II	NA	1	1.01917	IDC	NA	NA	NA	TCGA
TCGA-A8-A075	TCGA-A8-A075-01	Female	42	II	NA	1	17.03	IDC	NA	NA	NA	TCGA
TCGA-A8-A076	TCGA-A8-A076-01	Female	66	II	NA	1	53.983	IDC	NA	NA	NA	TCGA
TCGA-A8-A079	TCGA-A8-A079-01	Female	69	III	NA	1	9.00812	IDC	NA	NA	NA	TCGA
TCGA-A8-A07B	TCGA-A8-A07B-01	Female	69	II	NA	1	43.0023	IDC	NA	NA	NA	TCGA
TCGA-A8-A07C	TCGA-A8-A07C-01	Female	57	II	NA	1	33.9941	IDC	NA	NA	NA	TCGA
TCGA-A8-A07E	TCGA-A8-A07E-01	Female	81	NA	NA	1	19.9888	IDC	NA	NA	NA	TCGA
TCGA-A8-A07F	TCGA-A8-A07F-01	Female	65	II	NA	1	18.9697	IDC	NA	NA	NA	TCGA
TCGA-A8-A07G	TCGA-A8-A07G-01	Female	65	II	NA	1	18.9697	IDC	NA	NA	NA	TCGA
TCGA-A8-A07I	TCGA-A8-A07I-01	Female	69	III	NA	1	14.0053	IDC	NA	NA	NA	TCGA
TCGA-A8-A07J	TCGA-A8-A07J-01	Female	35	II	NA	1	11.9999	IDC	NA	NA	NA	TCGA
TCGA-A8-A07L	TCGA-A8-A07L-01	Female	58	III	NA	1	32.0544	IDC	NA	NA	NA	TCGA
TCGA-A8-A07O	TCGA-A8-A07O-01	Female	51	II	NA	1	9.99441	IDC	NA	NA	NA	TCGA
TCGA-A8-A07P	TCGA-A8-A07P-01	Female	68	II	NA	1	10.9807	IDC	NA	NA	NA	TCGA
TCGA-A8-A07R	TCGA-A8-A07R-01	Female	80	III	NA	1	8.97524	IDC	NA	NA	NA	TCGA
TCGA-A8-A07S	TCGA-A8-A07S-01	Female	73	II	NA	1	7.98895	BRCNOS	NA	NA	NA	TCGA
TCGA-A8-A07U	TCGA-A8-A07U-01	Female	66	III	NA	1	24.986	IDC	NA	NA	NA	TCGA
TCGA-A8-A07W	TCGA-A8-A07W-01	Female	76	IV	NA	1	9.99441	IDC	NA	NA	NA	TCGA
TCGA-A8-A07Z	TCGA-A8-A07Z-01	Female	85	II	NA	1	45.0735	IDC	NA	NA	NA	TCGA
TCGA-A8-A081	TCGA-A8-A081-01	Female	80	II	NA	1	0	IDC	NA	NA	NA	TCGA
TCGA-A8-A082	TCGA-A8-A082-01	Female	58	II	NA	1	18.0491	IDC	NA	NA	NA	TCGA
TCGA-A8-A083	TCGA-A8-A083-01	Female	67	II	NA	1	0	IDC	NA	NA	NA	TCGA
TCGA-A8-A086	TCGA-A8-A086-01	Female	59	II	NA	1	13.019	IDC	NA	NA	NA	TCGA
TCGA-A8-A08A	TCGA-A8-A08A-01	Female	89	I	NA	1	0.986291	IDC	NA	NA	NA	TCGA
TCGA-A8-A08B	TCGA-A8-A08B-01	Female	52	II	NA	1	38.0051	IDC	NA	NA	NA	TCGA
TCGA-A8-A08C	TCGA-A8-A08C-01	Female	65	II	NA	1	28.9641	IDC	NA	NA	NA	TCGA
TCGA-A8-A08G	TCGA-A8-A08G-01	Female	41	II	NA	1	19.9559	IDC	NA	NA	NA	TCGA
TCGA-A8-A08H	TCGA-A8-A08H-01	Female	66	II	NA	1	0	IDC	NA	NA	NA	TCGA
TCGA-A8-A08I	TCGA-A8-A08I-01	Female	53	II	NA	1	11.9999	IDC	NA	NA	NA	TCGA
TCGA-A8-A08J	TCGA-A8-A08J-01	Female	52	IV	NA	0	37.0516	IDC	NA	NA	NA	TCGA
TCGA-A8-A08L	TCGA-A8-A08L-01	Female	89	III	NA	0	9.99441	IDC	NA	NA	NA	TCGA
TCGA-A8-A08O	TCGA-A8-A08O-01	Female	45	IV	NA	1	31.0024	IDC	NA	NA	NA	TCGA
TCGA-A8-A08P	TCGA-A8-A08P-01	Female	70	III	NA	1	31.0024	IDC	NA	NA	NA	TCGA
TCGA-A8-A08R	TCGA-A8-A08R-01	Female	52	II	NA	1	0.986291	IDC	NA	NA	NA	TCGA
TCGA-A8-A08T	TCGA-A8-A08T-01	Female	64	IV	NA	0	112.075	IDC	NA	NA	NA	TCGA
TCGA-A8-A08X	TCGA-A8-A08X-01	Female	43	III	NA	1	43.0023	IDC	NA	NA	NA	TCGA
TCGA-A8-A08Z	TCGA-A8-A08Z-01	Female	76	III	NA	1	40.0105	IDC	NA	NA	NA	TCGA
TCGA-A8-A090	TCGA-A8-A090-01	Female	74	II	NA	1	0	IDC	NA	NA	NA	TCGA
TCGA-A8-A091	TCGA-A8-A091-01	Female	61	II	NA	1	33.0079	IDC	NA	NA	NA	TCGA
TCGA-A8-A092	TCGA-A8-A092-01	Female	48	III	NA	1	30.9695	IDC	NA	NA	NA	TCGA
TCGA-A8-A093	TCGA-A8-A093-01	Female	61	II	NA	1	17.9505	IDC	NA	NA	NA	TCGA
TCGA-A8-A094	TCGA-A8-A094-01	Female	75	II	NA	1	0	IDC	NA	NA	NA	TCGA
TCGA-A8-A095	TCGA-A8-A095-01	Female	45	I	NA	1	41.9831	IDC	NA	NA	NA	TCGA
TCGA-A8-A096	TCGA-A8-A096-01	Female	73	II	NA	1	0	IDC	NA	NA	NA	TCGA
TCGA-A8-A097	TCGA-A8-A097-01	Female	65	II	NA	1	11.9999	IDC	NA	NA	NA	TCGA
TCGA-A8-A099	TCGA-A8-A099-01	Female	76	NA	NA	1	9.99441	IDC	NA	NA	NA	TCGA
TCGA-A8-A09A	TCGA-A8-A09A-01	Female	40	NA	NA	1	9.99441	IDC	NA	NA	NA	TCGA
TCGA-A8-A09B	TCGA-A8-A09B-01	Female	58	III	NA	1	11.9999	IDC	NA	NA	NA	TCGA
TCGA-A8-A09C	TCGA-A8-A09C-01	Female	69	NA	NA	1	1.01917	IDC	NA	NA	NA	TCGA
TCGA-A8-A09D	TCGA-A8-A09D-01	Female	47	II	NA	1	50.0378	IDC	NA	NA	NA	TCGA
TCGA-A8-A09G	TCGA-A8-A09G-01	Female	79	III	NA	1	0	IDC	NA	NA	NA	TCGA
TCGA-A8-A09I	TCGA-A8-A09I-01	Female	84	II	NA	1	45.0735	IDC	NA	NA	NA	TCGA
TCGA-A8-A09M	TCGA-A8-A09M-01	Female	75	III	NA	1	33.0736	IDC	NA	NA	NA	TCGA
TCGA-A8-A09N	TCGA-A8-A09N-01	Female	57	III	NA	1	1.01917	IDC	NA	NA	NA	TCGA
TCGA-A8-A09Q	TCGA-A8-A09Q-01	Female	83	III	NA	1	25.0189	IDC	NA	NA	NA	TCGA
TCGA-A8-A09R	TCGA-A8-A09R-01	Female	82	II	NA	1	8.97524	IDC	NA	NA	NA	TCGA
TCGA-A8-A09T	TCGA-A8-A09T-01	Female	68	NA	NA	1	19.0354	ILC	NA	NA	NA	TCGA
TCGA-A8-A09V	TCGA-A8-A09V-01	Female	51	II	NA	1	15.0245	ILC	NA	NA	NA	TCGA
TCGA-A8-A09W	TCGA-A8-A09W-01	Female	70	III	NA	1	0.986291	ILC	NA	NA	NA	TCGA
TCGA-A8-A09X	TCGA-A8-A09X-01	Female	62	III	NA	0	14.0053	ILC	NA	NA	NA	TCGA
TCGA-A8-A09Z	TCGA-A8-A09Z-01	Female	83	II	NA	1	0	ILC	NA	NA	NA	TCGA
TCGA-A8-A0A1	TCGA-A8-A0A1-01	Female	84	II	NA	1	11.9999	ILC	NA	NA	NA	TCGA
TCGA-A8-A0A2	TCGA-A8-A0A2-01	Female	66	II	NA	1	19.0354	ILC	NA	NA	NA	TCGA
TCGA-A8-A0A4	TCGA-A8-A0A4-01	Female	73	II	NA	1	13.019	ILC	NA	NA	NA	TCGA
TCGA-A8-A0A6	TCGA-A8-A0A6-01	Female	64	III	NA	1	21.0409	ILC	NA	NA	NA	TCGA
TCGA-A8-A0A7	TCGA-A8-A0A7-01	Female	57	II	NA	1	0.986291	ILC	NA	NA	NA	TCGA
TCGA-A8-A0A9	TCGA-A8-A0A9-01	Female	80	II	NA	1	27.0244	IDC	NA	NA	NA	TCGA
TCGA-A8-A0AB	TCGA-A8-A0AB-01	Female	54	II	NA	1	17.03	ILC	NA	NA	NA	TCGA
TCGA-A8-A0AD	TCGA-A8-A0AD-01	Female	83	I	NA	1	38.0379	BRCNOS	NA	NA	NA	TCGA
TCGA-AC-A23C	TCGA-AC-A23C-01	Female	62	II	White	1	19.2327	IDC	NA	NA	NA	TCGA
TCGA-AC-A23E	TCGA-AC-A23E-01	Female	50	II	White	1	22.9477	IDC	NA	NA	NA	TCGA
TCGA-AC-A23G	TCGA-AC-A23G-01	Female	76	II	White	1	73.906	ILC	NA	NA	NA	TCGA
TCGA-AC-A23H	TCGA-AC-A23H-01	Female	90	II	White	0	5.72049	IDC	NA	NA	NA	TCGA
TCGA-AC-A2B8	TCGA-AC-A2B8-01	Female	84	II	White	1	22.2573	ILC	NA	NA	NA	TCGA
TCGA-AC-A2BK	TCGA-AC-A2BK-01	Female	78	III	Black or African American	1	73.0513	IDC	NA	NA	NA	TCGA
TCGA-AC-A2BM	TCGA-AC-A2BM-01	Female	41	II	Black or African American	1	99.3523	IDC	NA	NA	NA	TCGA
TCGA-AC-A2FB	TCGA-AC-A2FB-01	Female	65	II	White	1	40.5694	ILC	NA	NA	NA	TCGA
TCGA-AC-A2FE	TCGA-AC-A2FE-01	Female	62	III	White	0	86.6621	ILC	NA	NA	NA	TCGA
TCGA-AC-A2FF	TCGA-AC-A2FF-01	Female	40	II	Asian	1	90.7059	ILC	NA	NA	NA	TCGA
TCGA-AC-A2FG	TCGA-AC-A2FG-01	Female	79	II	White	1	60.9199	ILC	NA	NA	NA	TCGA
TCGA-AC-A2FK	TCGA-AC-A2FK-01	Female	45	III	White	1	87.1223	ILC	NA	NA	NA	TCGA
TCGA-AC-A2FM	TCGA-AC-A2FM-01	Female	87	II	White	0	26.0381	ILC	NA	NA	NA	TCGA
TCGA-AC-A2FO	TCGA-AC-A2FO-01	Female	65	II	White	1	74.1362	ILC	NA	NA	NA	TCGA
TCGA-AC-A2QH	TCGA-AC-A2QH-01	Female	58	II	White	1	33.0407	MBC	NA	NA	NA	TCGA
TCGA-AC-A2QI	TCGA-AC-A2QI-01	Female	76	III	White	1	19.3313	ILC	NA	NA	NA	TCGA
TCGA-AC-A2QJ	TCGA-AC-A2QJ-01	Female	48	III	White	0	14.6629	MBC	NA	NA	NA	TCGA
TCGA-AC-A3BB	TCGA-AC-A3BB-01	Female	46	III	Black or African American	1	32.449	ILC	NA	NA	NA	TCGA
TCGA-AC-A3EH	TCGA-AC-A3EH-01	Female	79	III	White	0	6.47664	ILC	NA	NA	NA	TCGA
TCGA-AC-A3HN	TCGA-AC-A3HN-01	Female	87	II	White	1	16.3067	ILC	NA	NA	NA	TCGA
TCGA-AC-A3OD	TCGA-AC-A3OD-01	Female	68	II	White	1	14.8272	ILC	NA	NA	NA	TCGA
TCGA-AC-A3QP	TCGA-AC-A3QP-01	Female	79	II	White	1	22.1915	ILC	NA	NA	NA	TCGA
TCGA-AC-A3QQ	TCGA-AC-A3QQ-01	Female	54	I	White	1	24.1312	ILC	NA	NA	NA	TCGA
TCGA-AC-A3TM	TCGA-AC-A3TM-01	Female	50	III	White	1	25.0518	ILC	NA	NA	NA	TCGA
TCGA-AC-A3TN	TCGA-AC-A3TN-01	Female	75	II	White	1	14.9916	ILC	NA	NA	NA	TCGA
TCGA-AC-A3W5	TCGA-AC-A3W5-01	Female	65	II	Black or African American	1	16.5697	ILC	NA	NA	NA	TCGA
TCGA-AC-A3W6	TCGA-AC-A3W6-01	Female	90	III	White	1	19.7916	ILC	NA	NA	NA	TCGA
TCGA-AC-A3W7	TCGA-AC-A3W7-01	Female	66	II	White	1	15.4848	ILC	NA	NA	NA	TCGA
TCGA-AC-A3YI	TCGA-AC-A3YI-01	Female	74	III	White	1	23.2436	ILC	NA	NA	NA	TCGA
TCGA-AC-A3YJ	TCGA-AC-A3YJ-01	Female	66	II	White	1	24.7888	BRCNOS	NA	NA	NA	TCGA
TCGA-AC-A4ZE	TCGA-AC-A4ZE-01	Female	63	II	White	1	29.26	ILC	NA	NA	NA	TCGA
TCGA-AC-A5EH	TCGA-AC-A5EH-01	Female	76	II	Black or African American	1	16.7998	IDC	NA	NA	NA	TCGA
TCGA-AC-A5EI	TCGA-AC-A5EI-01	Female	88	I	White	1	14.5313	BRCNOS	NA	NA	NA	TCGA
TCGA-AC-A5XS	TCGA-AC-A5XS-01	Female	74	II	White	1	19.3313	ILC	NA	NA	NA	TCGA
TCGA-AC-A5XU	TCGA-AC-A5XU-01	Female	74	II	Black or African American	1	14.9587	IDC	NA	NA	NA	TCGA
TCGA-AC-A62X	TCGA-AC-A62X-01	Female	72	II	Black or African American	1	13.7094	IDC	NA	NA	NA	TCGA
TCGA-AC-A62Y	TCGA-AC-A62Y-01	Female	79	II	White	1	17.4245	ILC	NA	NA	NA	TCGA
TCGA-AC-A6IV	TCGA-AC-A6IV-01	Female	47	II	White	1	18.6738	ILC	NA	NA	NA	TCGA
TCGA-AC-A6IW	TCGA-AC-A6IW-01	Female	73	II	Black or African American	1	13.5779	IDC	NA	NA	NA	TCGA
TCGA-AC-A6IX	TCGA-AC-A6IX-01	Female	49	III	White	1	12.2629	ILC	NA	NA	NA	TCGA
TCGA-AC-A6NO	TCGA-AC-A6NO-01	Female	43	II	Black or African American	1	1.67669	IDC	NA	NA	NA	TCGA
TCGA-AC-A7VB	TCGA-AC-A7VB-01	Female	51	II	Black or African American	1	8.21909	IDC	NA	NA	NA	TCGA
TCGA-AC-A7VC	TCGA-AC-A7VC-01	Female	56	II	White	1	0.0328764	MBC	NA	NA	NA	TCGA
TCGA-AC-A8OP	TCGA-AC-A8OP-01	Female	72	I	Black or African American	1	20.1861	IDC	NA	NA	NA	TCGA
TCGA-AC-A8OQ	TCGA-AC-A8OQ-01	Female	72	II	Black or African American	1	1.1178	IDC	NA	NA	NA	TCGA
TCGA-AC-A8OR	TCGA-AC-A8OR-01	Female	75	I	White	1	1.31505	IMMC	NA	NA	NA	TCGA
TCGA-AC-A8OS	TCGA-AC-A8OS-01	Female	71	II	White	1	2.30134	ILC	NA	NA	NA	TCGA
TCGA-AN-A03X	TCGA-AN-A03X-01	Female	74	II	White	1	0.328764	IDC	NA	NA	NA	TCGA
TCGA-AN-A03Y	TCGA-AN-A03Y-01	Female	66	II	White	1	0.328764	IDC	NA	NA	NA	TCGA
TCGA-AN-A041	TCGA-AN-A041-01	Female	29	II	White	1	0.230134	IDC	NA	NA	NA	TCGA
TCGA-AN-A046	TCGA-AN-A046-01	Female	68	II	White	1	0.328764	IDC	NA	NA	NA	TCGA
TCGA-AN-A049	TCGA-AN-A049-01	Female	62	II	White	1	0.624651	IDC	NA	NA	NA	TCGA
TCGA-AN-A04A	TCGA-AN-A04A-01	Female	36	III	White	1	2.95887	IDC	NA	NA	NA	TCGA
TCGA-AN-A04C	TCGA-AN-A04C-01	Female	51	II	White	1	1.77532	IDC	NA	NA	NA	TCGA
TCGA-AN-A04D	TCGA-AN-A04D-01	Female	58	II	White	1	1.70957	IDC	NA	NA	NA	TCGA
TCGA-AN-A0AJ	TCGA-AN-A0AJ-01	Female	79	II	White	1	9.96153	IDC	NA	NA	NA	TCGA
TCGA-AN-A0AK	TCGA-AN-A0AK-01	Female	76	II	White	1	7.3643	IDC	NA	NA	NA	TCGA
TCGA-AN-A0AL	TCGA-AN-A0AL-01	Female	41	III	White	1	7.46293	IDC	NA	NA	NA	TCGA
TCGA-AN-A0AM	TCGA-AN-A0AM-01	Female	56	II	White	1	0.164382	IDC	NA	NA	NA	TCGA
TCGA-AN-A0AR	TCGA-AN-A0AR-01	Female	55	II	White	1	0.328764	IDC	NA	NA	NA	TCGA
TCGA-AN-A0AS	TCGA-AN-A0AS-01	Female	70	III	White	1	0.328764	IDC	NA	NA	NA	TCGA
TCGA-AN-A0AT	TCGA-AN-A0AT-01	Female	62	II	White	1	0.328764	IDC	NA	NA	NA	TCGA
TCGA-AN-A0FD	TCGA-AN-A0FD-01	Female	71	II	White	1	6.44376	IDC	NA	NA	NA	TCGA
TCGA-AN-A0FF	TCGA-AN-A0FF-01	Female	32	I	White	1	5.65473	IDC	NA	NA	NA	TCGA
TCGA-AN-A0FJ	TCGA-AN-A0FJ-01	Female	59	IV	White	1	7.95608	IDC	NA	NA	NA	TCGA
TCGA-AN-A0FK	TCGA-AN-A0FK-01	Female	88	III	White	1	7.00266	IDC	NA	NA	NA	TCGA
TCGA-AN-A0FL	TCGA-AN-A0FL-01	Female	62	II	White	1	7.59444	IDC	NA	NA	NA	TCGA
TCGA-AN-A0FN	TCGA-AN-A0FN-01	Female	61	I	White	1	7.16704	ILC	NA	NA	NA	TCGA
TCGA-AN-A0FS	TCGA-AN-A0FS-01	Female	55	I	White	1	6.90403	ILC	NA	NA	NA	TCGA
TCGA-AN-A0FT	TCGA-AN-A0FT-01	Female	63	II	White	1	7.03554	IDC	NA	NA	NA	TCGA
TCGA-AN-A0FV	TCGA-AN-A0FV-01	Female	58	II	White	1	0.328764	IDC	NA	NA	NA	TCGA
TCGA-AN-A0FW	TCGA-AN-A0FW-01	Female	67	III	White	1	0.36164	IDC	NA	NA	NA	TCGA
TCGA-AN-A0FX	TCGA-AN-A0FX-01	Female	52	II	White	1	0.328764	IDC	NA	NA	NA	TCGA
TCGA-AN-A0FY	TCGA-AN-A0FY-01	Female	55	I	White	1	0.328764	IDC	NA	NA	NA	TCGA
TCGA-AN-A0FZ	TCGA-AN-A0FZ-01	Female	45	III	White	1	0.328764	IDC	NA	NA	NA	TCGA
TCGA-AN-A0G0	TCGA-AN-A0G0-01	Female	56	II	White	1	0.526022	IDC	NA	NA	NA	TCGA
TCGA-AN-A0XL	TCGA-AN-A0XL-01	Female	61	II	White	1	5.35885	IDC	NA	NA	NA	TCGA
TCGA-AN-A0XN	TCGA-AN-A0XN-01	Female	68	III	White	1	0.328764	IDC	NA	NA	NA	TCGA
TCGA-AN-A0XO	TCGA-AN-A0XO-01	Female	59	III	White	1	12.3286	IDC	NA	NA	NA	TCGA
TCGA-AN-A0XP	TCGA-AN-A0XP-01	Female	69	III	White	1	0.295887	IDC	NA	NA	NA	TCGA
TCGA-AN-A0XR	TCGA-AN-A0XR-01	Female	55	III	White	1	0.328764	IDC	NA	NA	NA	TCGA
TCGA-AN-A0XS	TCGA-AN-A0XS-01	Female	63	III	White	1	0.328764	IDC	NA	NA	NA	TCGA
TCGA-AN-A0XT	TCGA-AN-A0XT-01	Female	54	III	White	1	0.328764	IDC	NA	NA	NA	TCGA
TCGA-AN-A0XU	TCGA-AN-A0XU-01	Female	54	II	White	1	0.328764	IDC	NA	NA	NA	TCGA
TCGA-AN-A0XV	TCGA-AN-A0XV-01	Female	67	III	White	1	5.32597	IDC	NA	NA	NA	TCGA
TCGA-AN-A0XW	TCGA-AN-A0XW-01	Female	36	III	White	1	5.58898	IDC	NA	NA	NA	TCGA
TCGA-AO-A03L	TCGA-AO-A03L-01	Female	34	III	Asian	1	80.2841	IDC	NA	NA	NA	TCGA
TCGA-AO-A03M	TCGA-AO-A03M-01	Female	29	I	White	1	61.3473	IDC	NA	NA	NA	TCGA
TCGA-AO-A03N	TCGA-AO-A03N-01	Female	59	II	White	1	66.7719	IDC	NA	NA	NA	TCGA
TCGA-AO-A03O	TCGA-AO-A03O-01	Female	69	II	Black or African American	0	81.632	IDC	NA	NA	NA	TCGA
TCGA-AO-A03P	TCGA-AO-A03P-01	Female	54	II	Black or African American	0	95.7031	IDC	NA	NA	NA	TCGA
TCGA-AO-A03R	TCGA-AO-A03R-01	Female	57	II	White	1	68.7445	IDC	NA	NA	NA	TCGA
TCGA-AO-A03T	TCGA-AO-A03T-01	Female	42	II	White	1	69.8294	IDC	NA	NA	NA	TCGA
TCGA-AO-A03U	TCGA-AO-A03U-01	Female	31	I	White	0	58.9473	BRCNOS	NA	NA	NA	TCGA
TCGA-AO-A03V	TCGA-AO-A03V-01	Female	41	I	White	1	44.416	IDC	NA	NA	NA	TCGA
TCGA-AO-A0J2	TCGA-AO-A0J2-01	Female	41	I	White	1	32.7777	IDC	NA	NA	NA	TCGA
TCGA-AO-A0J3	TCGA-AO-A0J3-01	Female	67	II	White	1	21.4025	BRCNOS	NA	NA	NA	TCGA
TCGA-AO-A0J4	TCGA-AO-A0J4-01	Female	41	I	Black or African American	1	52.1748	IDC	NA	NA	NA	TCGA
TCGA-AO-A0J5	TCGA-AO-A0J5-01	Female	48	IV	White	0	26.0381	BRCNOS	NA	NA	NA	TCGA
TCGA-AO-A0J6	TCGA-AO-A0J6-01	Female	61	II	White	1	37.479	IDC	NA	NA	NA	TCGA
TCGA-AO-A0J7	TCGA-AO-A0J7-01	Female	71	II	White	1	20.3176	BRCNOS	NA	NA	NA	TCGA
TCGA-AO-A0J8	TCGA-AO-A0J8-01	Female	61	II	White	1	22.3559	ILC	NA	NA	NA	TCGA
TCGA-AO-A0J9	TCGA-AO-A0J9-01	Female	61	III	White	1	53.0296	ILC	NA	NA	NA	TCGA
TCGA-AO-A0JA	TCGA-AO-A0JA-01	Female	36	III	Black or African American	1	21.534	IDC	NA	NA	NA	TCGA
TCGA-AO-A0JB	TCGA-AO-A0JB-01	Female	50	III	White	1	50.6953	IDC	NA	NA	NA	TCGA
TCGA-AO-A0JC	TCGA-AO-A0JC-01	Female	64	II	White	1	50.8597	IDC	NA	NA	NA	TCGA
TCGA-AO-A0JD	TCGA-AO-A0JD-01	Female	59	III	White	1	71.9992	IDC	NA	NA	NA	TCGA
TCGA-AO-A0JE	TCGA-AO-A0JE-01	Female	53	III	Black or African American	1	76.7663	IDC	NA	NA	NA	TCGA
TCGA-AO-A0JF	TCGA-AO-A0JF-01	Female	68	II	White	1	65.0952	IDC	NA	NA	NA	TCGA
TCGA-AO-A0JG	TCGA-AO-A0JG-01	Female	49	III	White	1	26.2353	BRCNOS	NA	NA	NA	TCGA
TCGA-AO-A0JI	TCGA-AO-A0JI-01	Female	56	II	White	1	50.2351	IDC	NA	NA	NA	TCGA
TCGA-AO-A0JJ	TCGA-AO-A0JJ-01	Female	54	II	White	1	62.0377	ILC	NA	NA	NA	TCGA
TCGA-AO-A0JL	TCGA-AO-A0JL-01	Female	59	III	White	1	55.3309	IDC	NA	NA	NA	TCGA
TCGA-AO-A0JM	TCGA-AO-A0JM-01	Female	40	II	NA	1	71.802	IDC	NA	NA	NA	TCGA
TCGA-AO-A124	TCGA-AO-A124-01	Female	38	II	White	1	115.264	BRCNOS	NA	NA	NA	TCGA
TCGA-AO-A125	TCGA-AO-A125-01	Female	72	II	Black or African American	1	113.621	BRCNOS	NA	NA	NA	TCGA
TCGA-AO-A126	TCGA-AO-A126-01	Female	39	II	Asian	1	108.722	IDC	NA	NA	NA	TCGA
TCGA-AO-A128	TCGA-AO-A128-01	Female	61	II	White	1	106.782	IDC	NA	NA	NA	TCGA
TCGA-AO-A129	TCGA-AO-A129-01	Female	29	II	White	1	108.032	IDC	NA	NA	NA	TCGA
TCGA-AO-A12A	TCGA-AO-A12A-01	Female	47	II	White	1	102.311	IDC	NA	NA	NA	TCGA
TCGA-AO-A12B	TCGA-AO-A12B-01	Female	63	II	White	1	98.2674	IDC	NA	NA	NA	TCGA
TCGA-AO-A12D	TCGA-AO-A12D-01	Female	43	II	White	1	82.684	IDC	NA	NA	NA	TCGA
TCGA-AO-A12E	TCGA-AO-A12E-01	Female	51	II	White	1	70.4211	ILC	NA	NA	NA	TCGA
TCGA-AO-A12F	TCGA-AO-A12F-01	Female	36	II	White	1	60.5582	IDC	NA	NA	NA	TCGA
TCGA-AO-A12G	TCGA-AO-A12G-01	Female	75	II	White	1	53.8843	BRCNOS	NA	NA	NA	TCGA
TCGA-AO-A12H	TCGA-AO-A12H-01	Female	69	II	Black or African American	1	40.5694	BRCNOS	NA	NA	NA	TCGA
TCGA-AO-A1KO	TCGA-AO-A1KO-01	Female	46	II	White	1	20.4491	ILC	NA	NA	NA	TCGA
TCGA-AO-A1KP	TCGA-AO-A1KP-01	Female	77	II	White	1	97.0839	IDC	NA	NA	NA	TCGA
TCGA-AO-A1KR	TCGA-AO-A1KR-01	Female	51	II	White	1	82.6183	IDC	NA	NA	NA	TCGA
TCGA-AO-A1KS	TCGA-AO-A1KS-01	Female	69	II	White	1	11.5067	ILC	NA	NA	NA	TCGA
TCGA-AO-A1KT	TCGA-AO-A1KT-01	Female	78	II	White	1	17.7861	IDC	NA	NA	NA	TCGA
TCGA-AQ-A04H	TCGA-AQ-A04H-01	Female	61	III	White	1	24.7888	IDC	NA	NA	NA	TCGA
TCGA-AQ-A04J	TCGA-AQ-A04J-01	Female	45	II	White	1	26.9257	IDC	NA	NA	NA	TCGA
TCGA-AQ-A04L	TCGA-AQ-A04L-01	Female	48	II	White	1	130.092	IDC	NA	NA	NA	TCGA
TCGA-AQ-A0Y5	TCGA-AQ-A0Y5-01	Female	70	III	White	0	5.65473	IDC	NA	NA	NA	TCGA
TCGA-AQ-A1H2	TCGA-AQ-A1H2-01	Female	84	III	White	1	15.6163	IDC	NA	NA	NA	TCGA
TCGA-AQ-A1H3	TCGA-AQ-A1H3-01	Female	49	III	White	1	32.5147	IDC	NA	NA	NA	TCGA
TCGA-AQ-A54N	TCGA-AQ-A54N-01	Female	51	II	Black or African American	1	2.56436	IDC	NA	NA	NA	TCGA
TCGA-AQ-A7U7	TCGA-AQ-A7U7-01	Female	55	III	White	0	19.1998	ILC	NA	NA	NA	TCGA
TCGA-AR-A0TP	TCGA-AR-A0TP-01	Female	43	II	White	1	140.546	IDC	NA	NA	NA	TCGA
TCGA-AR-A0TQ	TCGA-AR-A0TQ-01	Female	27	III	White	1	98.3332	IDC	NA	NA	NA	TCGA
TCGA-AR-A0TR	TCGA-AR-A0TR-01	Female	68	II	White	0	5.26022	IDC	NA	NA	NA	TCGA
TCGA-AR-A0TS	TCGA-AR-A0TS-01	Female	46	II	White	1	84.0977	IDC	NA	NA	NA	TCGA
TCGA-AR-A0TT	TCGA-AR-A0TT-01	Female	53	III	Black or African American	1	109.018	IDC	NA	NA	NA	TCGA
TCGA-AR-A0TU	TCGA-AR-A0TU-01	Female	35	II	NA	1	23.3093	IDC	NA	NA	NA	TCGA
TCGA-AR-A0TV	TCGA-AR-A0TV-01	Female	66	II	NA	1	75.2211	IDC	NA	NA	NA	TCGA
TCGA-AR-A0TW	TCGA-AR-A0TW-01	Female	50	III	White	1	98.9249	IDC	NA	NA	NA	TCGA
TCGA-AR-A0TX	TCGA-AR-A0TX-01	Female	64	II	NA	1	64.8322	IDC	NA	NA	NA	TCGA
TCGA-AR-A0TY	TCGA-AR-A0TY-01	Female	54	II	White	0	55.8569	IDC	NA	NA	NA	TCGA
TCGA-AR-A0TZ	TCGA-AR-A0TZ-01	Female	43	III	White	0	107.243	IDC	NA	NA	NA	TCGA
TCGA-AR-A0U0	TCGA-AR-A0U0-01	Female	73	II	White	1	65.3582	IDC	NA	NA	NA	TCGA
TCGA-AR-A0U1	TCGA-AR-A0U1-01	Female	36	II	White	1	133.215	IDC	NA	NA	NA	TCGA
TCGA-AR-A0U2	TCGA-AR-A0U2-01	Female	47	III	White	0	83.8676	IDC	NA	NA	NA	TCGA
TCGA-AR-A0U3	TCGA-AR-A0U3-01	Female	59	II	White	1	134.136	IDC	NA	NA	NA	TCGA
TCGA-AR-A0U4	TCGA-AR-A0U4-01	Female	54	II	White	1	107.21	IDC	NA	NA	NA	TCGA
TCGA-AR-A1AH	TCGA-AR-A1AH-01	Female	51	II	White	1	125.16	IDC	NA	NA	NA	TCGA
TCGA-AR-A1AI	TCGA-AR-A1AI-01	Female	47	II	White	1	108.36	IDC	NA	NA	NA	TCGA
TCGA-AR-A1AJ	TCGA-AR-A1AJ-01	Female	83	I	White	1	100.996	IDC	NA	NA	NA	TCGA
TCGA-AR-A1AK	TCGA-AR-A1AK-01	Female	70	I	White	1	103.856	ILC	NA	NA	NA	TCGA
TCGA-AR-A1AL	TCGA-AR-A1AL-01	Female	60	III	White	1	97.6756	ILC	NA	NA	NA	TCGA
TCGA-AR-A1AM	TCGA-AR-A1AM-01	Female	52	III	White	1	98.3332	ILC	NA	NA	NA	TCGA
TCGA-AR-A1AN	TCGA-AR-A1AN-01	Female	46	II	White	1	95.9989	IDC	NA	NA	NA	TCGA
TCGA-AR-A1AO	TCGA-AR-A1AO-01	Female	47	II	White	1	86.0703	IDC	NA	NA	NA	TCGA
TCGA-AR-A1AP	TCGA-AR-A1AP-01	Female	80	I	White	1	93.8949	IDC	NA	NA	NA	TCGA
TCGA-AR-A1AQ	TCGA-AR-A1AQ-01	Female	49	II	White	1	99.3195	IDC	NA	NA	NA	TCGA
TCGA-AR-A1AR	TCGA-AR-A1AR-01	Female	50	III	White	0	17.2272	IDC	NA	NA	NA	TCGA
TCGA-AR-A1AS	TCGA-AR-A1AS-01	Female	54	II	Asian	1	37.8078	IDC	NA	NA	NA	TCGA
TCGA-AR-A1AT	TCGA-AR-A1AT-01	Female	62	II	White	0	41.8187	ILC	NA	NA	NA	TCGA
TCGA-AR-A1AU	TCGA-AR-A1AU-01	Female	39	III	White	1	94.2894	IDC	NA	NA	NA	TCGA
TCGA-AR-A1AW	TCGA-AR-A1AW-01	Female	65	II	White	1	86.5306	IDC	NA	NA	NA	TCGA
TCGA-AR-A1AX	TCGA-AR-A1AX-01	Female	64	I	White	1	86.4319	IDC	NA	NA	NA	TCGA
TCGA-AR-A1AY	TCGA-AR-A1AY-01	Female	65	I	White	1	33.7311	IDC	NA	NA	NA	TCGA
TCGA-AR-A24H	TCGA-AR-A24H-01	Female	65	II	White	1	160.897	ILC	NA	NA	NA	TCGA
TCGA-AR-A24K	TCGA-AR-A24K-01	Female	46	II	White	1	50.8926	IDC	NA	NA	NA	TCGA
TCGA-AR-A24L	TCGA-AR-A24L-01	Female	26	II	White	0	94.2236	IDC	NA	NA	NA	TCGA
TCGA-AR-A24M	TCGA-AR-A24M-01	Female	38	III	White	1	120.327	BRCNOS	NA	NA	NA	TCGA
TCGA-AR-A24N	TCGA-AR-A24N-01	Female	54	I	White	1	99.7797	IDC	NA	NA	NA	TCGA
TCGA-AR-A24O	TCGA-AR-A24O-01	Female	43	III	White	1	118.585	BRCNOS	NA	NA	NA	TCGA
TCGA-AR-A24P	TCGA-AR-A24P-01	Female	47	I	White	1	2.76161	IDC	NA	NA	NA	TCGA
TCGA-AR-A24Q	TCGA-AR-A24Q-01	Female	49	II	White	1	104.284	IDC	NA	NA	NA	TCGA
TCGA-AR-A24R	TCGA-AR-A24R-01	Female	45	III	White	1	112.766	IDC	NA	NA	NA	TCGA
TCGA-AR-A24S	TCGA-AR-A24S-01	Female	61	I	White	1	97.84	IDC	NA	NA	NA	TCGA
TCGA-AR-A24T	TCGA-AR-A24T-01	Female	46	III	White	1	105.27	ILC	NA	NA	NA	TCGA
TCGA-AR-A24U	TCGA-AR-A24U-01	Female	47	II	White	1	102.837	IDC	NA	NA	NA	TCGA
TCGA-AR-A24V	TCGA-AR-A24V-01	Female	52	II	White	1	105.303	IDC	NA	NA	NA	TCGA
TCGA-AR-A24W	TCGA-AR-A24W-01	Female	55	II	White	1	50.9583	IDC	NA	NA	NA	TCGA
TCGA-AR-A24X	TCGA-AR-A24X-01	Female	52	II	White	1	98.7606	BRCNOS	NA	NA	NA	TCGA
TCGA-AR-A24Z	TCGA-AR-A24Z-01	Female	57	II	White	1	98.6619	IDC	NA	NA	NA	TCGA
TCGA-AR-A250	TCGA-AR-A250-01	Female	58	II	White	1	88.9963	IDC	NA	NA	NA	TCGA
TCGA-AR-A251	TCGA-AR-A251-01	Female	51	III	White	1	99.6153	IDC	NA	NA	NA	TCGA
TCGA-AR-A252	TCGA-AR-A252-01	Female	50	I	White	1	93.3031	IDC	NA	NA	NA	TCGA
TCGA-AR-A254	TCGA-AR-A254-01	Female	50	III	White	1	85.6429	IDC	NA	NA	NA	TCGA
TCGA-AR-A255	TCGA-AR-A255-01	Female	62	I	White	1	71.0458	IDC	NA	NA	NA	TCGA
TCGA-AR-A256	TCGA-AR-A256-01	Female	45	II	White	0	93.8291	IDC	NA	NA	NA	TCGA
TCGA-AR-A2LE	TCGA-AR-A2LE-01	Female	69	I	White	1	166.42	ILC	NA	NA	NA	TCGA
TCGA-AR-A2LH	TCGA-AR-A2LH-01	Female	55	III	White	0	20.2518	ILC	NA	NA	NA	TCGA
TCGA-AR-A2LJ	TCGA-AR-A2LJ-01	Female	40	III	White	1	86.5306	ILC	NA	NA	NA	TCGA
TCGA-AR-A2LK	TCGA-AR-A2LK-01	Female	62	III	White	0	54.2131	ILC	NA	NA	NA	TCGA
TCGA-AR-A2LM	TCGA-AR-A2LM-01	Female	49	II	White	1	63.6157	ILC	NA	NA	NA	TCGA
TCGA-AR-A2LN	TCGA-AR-A2LN-01	Female	65	II	White	1	38.1694	ILC	NA	NA	NA	TCGA
TCGA-AR-A2LO	TCGA-AR-A2LO-01	Female	46	II	White	1	39.3859	ILC	NA	NA	NA	TCGA
TCGA-AR-A2LQ	TCGA-AR-A2LQ-01	Female	59	II	White	1	40.5365	ILC	NA	NA	NA	TCGA
TCGA-AR-A5QM	TCGA-AR-A5QM-01	Female	62	II	White	1	73.3471	ILC	NA	NA	NA	TCGA
TCGA-AR-A5QN	TCGA-AR-A5QN-01	Female	68	III	White	1	33.3037	ILC	NA	NA	NA	TCGA
TCGA-AR-A5QP	TCGA-AR-A5QP-01	Female	54	II	White	1	38.9585	ILC	NA	NA	NA	TCGA
TCGA-AR-A5QQ	TCGA-AR-A5QQ-01	Female	68	III	White	0	10.5862	BRCNOS	NA	NA	NA	TCGA
TCGA-B6-A0I1	TCGA-B6-A0I1-01	Female	73	II	Black or African American	0	77.6211	IDC	NA	NA	NA	TCGA
TCGA-B6-A0I2	TCGA-B6-A0I2-01	Female	45	I	White	1	143.374	IDC	NA	NA	NA	TCGA
TCGA-B6-A0I5	TCGA-B6-A0I5-01	Female	49	II	White	1	281.29	IDC	NA	NA	NA	TCGA
TCGA-B6-A0I6	TCGA-B6-A0I6-01	Female	49	II	Black or African American	0	32.5805	IDC	NA	NA	NA	TCGA
TCGA-B6-A0I8	TCGA-B6-A0I8-01	Female	46	NA	White	0	24.6244	IDC	NA	NA	NA	TCGA
TCGA-B6-A0I9	TCGA-B6-A0I9-01	Female	62	IV	White	0	11.9012	IDC	NA	NA	NA	TCGA
TCGA-B6-A0IA	TCGA-B6-A0IA-01	Female	51	II	White	1	275.865	BRCNOS	NA	NA	NA	TCGA
TCGA-B6-A0IB	TCGA-B6-A0IB-01	Female	64	IV	White	0	129.566	IDC	NA	NA	NA	TCGA
TCGA-B6-A0IC	TCGA-B6-A0IC-01	Female	90	NA	White	0	50.6953	BRCNOS	NA	NA	NA	TCGA
TCGA-B6-A0IE	TCGA-B6-A0IE-01	Female	38	III	Black or African American	0	65.5226	BRCNOS	NA	NA	NA	TCGA
TCGA-B6-A0IG	TCGA-B6-A0IG-01	Female	50	II	White	0	146.497	IDC	NA	NA	NA	TCGA
TCGA-B6-A0IH	TCGA-B6-A0IH-01	Female	81	III	White	0	112.371	ILC	NA	NA	NA	TCGA
TCGA-B6-A0IJ	TCGA-B6-A0IJ-01	Female	42	II	Black or African American	1	233.619	IDC	NA	NA	NA	TCGA
TCGA-B6-A0IK	TCGA-B6-A0IK-01	Female	63	III	White	0	18.7724	IDC	NA	NA	NA	TCGA
TCGA-B6-A0IM	TCGA-B6-A0IM-01	Female	75	II	Black or African American	0	127.33	BRCNOS	NA	NA	NA	TCGA
TCGA-B6-A0IN	TCGA-B6-A0IN-01	Female	45	NA	White	0	84.5909	BRCNOS	NA	NA	NA	TCGA
TCGA-B6-A0IO	TCGA-B6-A0IO-01	Female	66	II	White	1	165.763	IDC	NA	NA	NA	TCGA
TCGA-B6-A0IP	TCGA-B6-A0IP-01	Female	74	I	White	0	129.073	ILC	NA	NA	NA	TCGA
TCGA-B6-A0IQ	TCGA-B6-A0IQ-01	Female	40	III	White	1	140.875	IDC	NA	NA	NA	TCGA
TCGA-B6-A0RE	TCGA-B6-A0RE-01	Female	61	NA	Black or African American	1	255.679	IDC	NA	NA	NA	TCGA
TCGA-B6-A0RG	TCGA-B6-A0RG-01	Female	26	II	White	1	68.4486	IDC	NA	NA	NA	TCGA
TCGA-B6-A0RH	TCGA-B6-A0RH-01	Female	51	II	Black or African American	0	212.25	IDC	NA	NA	NA	TCGA
TCGA-B6-A0RI	TCGA-B6-A0RI-01	Female	44	III	White	1	234.277	IDC	NA	NA	NA	TCGA
TCGA-B6-A0RL	TCGA-B6-A0RL-01	Female	60	II	Black or African American	0	81.1717	IDC	NA	NA	NA	TCGA
TCGA-B6-A0RM	TCGA-B6-A0RM-01	Female	57	NA	Black or African American	0	78.0156	IDC	NA	NA	NA	TCGA
TCGA-B6-A0RN	TCGA-B6-A0RN-01	Female	60	I	White	1	263.274	IDC	NA	NA	NA	TCGA
TCGA-B6-A0RO	TCGA-B6-A0RO-01	Female	71	III	White	1	162.048	IDC	NA	NA	NA	TCGA
TCGA-B6-A0RP	TCGA-B6-A0RP-01	Female	73	III	White	0	102.771	BRCNOS	NA	NA	NA	TCGA
TCGA-B6-A0RQ	TCGA-B6-A0RQ-01	Female	68	II	White	0	140.283	ILC	NA	NA	NA	TCGA
TCGA-B6-A0RS	TCGA-B6-A0RS-01	Female	38	II	White	0	100.7	IDC	NA	NA	NA	TCGA
TCGA-B6-A0RT	TCGA-B6-A0RT-01	Female	39	III	White	1	89.4566	IDC	NA	NA	NA	TCGA
TCGA-B6-A0RU	TCGA-B6-A0RU-01	Female	40	I	White	1	282.901	BRCNOS	NA	NA	NA	TCGA
TCGA-B6-A0RV	TCGA-B6-A0RV-01	Female	42	III	White	1	169.51	BRCNOS	NA	NA	NA	TCGA
TCGA-B6-A0WS	TCGA-B6-A0WS-01	Female	58	NA	Black or African American	0	97.4784	IDC	NA	NA	NA	TCGA
TCGA-B6-A0WT	TCGA-B6-A0WT-01	Female	61	II	White	1	188.677	IDC	NA	NA	NA	TCGA
TCGA-B6-A0WV	TCGA-B6-A0WV-01	Female	67	II	White	0	79.4621	IDC	NA	NA	NA	TCGA
TCGA-B6-A0WW	TCGA-B6-A0WW-01	Female	58	NA	Black or African American	0	18.345	IDC	NA	NA	NA	TCGA
TCGA-B6-A0WX	TCGA-B6-A0WX-01	Female	40	III	Black or African American	0	21.008	BRCNOS	NA	NA	NA	TCGA
TCGA-B6-A0WY	TCGA-B6-A0WY-01	Female	40	III	White	0	113.785	IDC	NA	NA	NA	TCGA
TCGA-B6-A0WZ	TCGA-B6-A0WZ-01	Female	50	II	Black or African American	1	206.858	IDC	NA	NA	NA	TCGA
TCGA-B6-A0X0	TCGA-B6-A0X0-01	Female	54	I	White	0	129.697	BRCNOS	NA	NA	NA	TCGA
TCGA-B6-A0X1	TCGA-B6-A0X1-01	Female	48	II	White	0	245.093	IDC	NA	NA	NA	TCGA
TCGA-B6-A0X4	TCGA-B6-A0X4-01	Female	62	II	White	0	28.2737	IDC	NA	NA	NA	TCGA
TCGA-B6-A0X5	TCGA-B6-A0X5-01	Female	61	II	Black or African American	0	68.9417	IDC	NA	NA	NA	TCGA
TCGA-B6-A0X7	TCGA-B6-A0X7-01	Female	62	NA	White	0	58.5528	BRCNOS	NA	NA	NA	TCGA
TCGA-B6-A1KC	TCGA-B6-A1KC-01	Female	67	II	White	1	43.594	IDC	NA	NA	NA	TCGA
TCGA-B6-A1KF	TCGA-B6-A1KF-01	Female	68	II	White	1	101.522	IDC	NA	NA	NA	TCGA
TCGA-B6-A1KI	TCGA-B6-A1KI-01	Female	63	I	White	1	73.5115	IDC	NA	NA	NA	TCGA
TCGA-B6-A1KN	TCGA-B6-A1KN-01	Female	57	III	White	1	139.166	IDC	NA	NA	NA	TCGA
TCGA-B6-A2IU	TCGA-B6-A2IU-01	Female	62	II	White	1	170.168	ILC	NA	NA	NA	TCGA
TCGA-B6-A3ZX	TCGA-B6-A3ZX-01	Female	50	IV	Black or African American	0	37.8736	BRCNOS	NA	NA	NA	TCGA
TCGA-B6-A400	TCGA-B6-A400-01	Female	43	III	Black or African American	1	7.06842	IDC	NA	NA	NA	TCGA
TCGA-B6-A401	TCGA-B6-A401-01	Female	47	II	Black or African American	1	85.347	IDC	NA	NA	NA	TCGA
TCGA-B6-A402	TCGA-B6-A402-01	Female	47	I	Black or African American	1	74.991	IDC	NA	NA	NA	TCGA
TCGA-B6-A408	TCGA-B6-A408-01	Female	55	III	Black or African American	1	68.1198	BRCNOS	NA	NA	NA	TCGA
TCGA-B6-A409	TCGA-B6-A409-01	Female	44	III	Black or African American	0	18.8381	IDC	NA	NA	NA	TCGA
TCGA-B6-A40B	TCGA-B6-A40B-01	Female	76	I	White	1	103.626	ILC	NA	NA	NA	TCGA
TCGA-B6-A40C	TCGA-B6-A40C-01	Female	51	II	White	1	71.1444	ILC	NA	NA	NA	TCGA
TCGA-BH-A0AU	TCGA-BH-A0AU-01	Female	45	II	White	1	62.9253	IDC	NA	NA	NA	TCGA
TCGA-BH-A0AV	TCGA-BH-A0AV-01	Female	52	I	Black or African American	1	59.835	IDC	NA	NA	NA	TCGA
TCGA-BH-A0AW	TCGA-BH-A0AW-01	Female	56	II	White	1	20.4491	IDC	NA	NA	NA	TCGA
TCGA-BH-A0AY	TCGA-BH-A0AY-01	Female	62	II	White	1	25.5449	IDC	NA	NA	NA	TCGA
TCGA-BH-A0AZ	TCGA-BH-A0AZ-01	Female	47	III	White	1	63.0897	IDC	NA	NA	NA	TCGA
TCGA-BH-A0B0	TCGA-BH-A0B0-01	Female	56	I	Black or African American	1	81.4347	IDC	NA	NA	NA	TCGA
TCGA-BH-A0B1	TCGA-BH-A0B1-01	Female	66	II	White	1	37.7421	IDC	NA	NA	NA	TCGA
TCGA-BH-A0B2	TCGA-BH-A0B2-01	Female	43	I	White	NA	NA	IDC	NA	NA	NA	TCGA
TCGA-BH-A0B3	TCGA-BH-A0B3-01	Female	53	II	White	1	39.5503	IDC	NA	NA	NA	TCGA
TCGA-BH-A0B5	TCGA-BH-A0B5-01	Female	40	III	White	1	70.2239	ILC	NA	NA	NA	TCGA
TCGA-BH-A0B7	TCGA-BH-A0B7-01	Female	42	II	White	1	84.1306	IDC	NA	NA	NA	TCGA
TCGA-BH-A0B8	TCGA-BH-A0B8-01	Female	64	I	White	1	51.583	IDC	NA	NA	NA	TCGA
TCGA-BH-A0B9	TCGA-BH-A0B9-01	Female	44	I	White	1	51.6816	IDC	NA	NA	NA	TCGA
TCGA-BH-A0BA	TCGA-BH-A0BA-01	Female	51	III	White	1	37.216	BRCNOS	NA	NA	NA	TCGA
TCGA-BH-A0BC	TCGA-BH-A0BC-01	Female	60	III	White	1	32.0216	IDC	NA	NA	NA	TCGA
TCGA-BH-A0BD	TCGA-BH-A0BD-01	Female	47	II	White	1	18.2135	IDC	NA	NA	NA	TCGA
TCGA-BH-A0BF	TCGA-BH-A0BF-01	Female	56	II	White	0	43.5283	IDC	NA	NA	NA	TCGA
TCGA-BH-A0BG	TCGA-BH-A0BG-01	Female	73	I	White	1	61.5117	IDC	NA	NA	NA	TCGA
TCGA-BH-A0BJ	TCGA-BH-A0BJ-01	Female	41	II	White	1	21.6984	IDC	NA	NA	NA	TCGA
TCGA-BH-A0BL	TCGA-BH-A0BL-01	Female	35	I	White	1	74.8923	IDC	NA	NA	NA	TCGA
TCGA-BH-A0BM	TCGA-BH-A0BM-01	Female	54	II	White	1	61.676	IDC	NA	NA	NA	TCGA
TCGA-BH-A0BO	TCGA-BH-A0BO-01	Female	54	I	White	1	72.2293	IDC	NA	NA	NA	TCGA
TCGA-BH-A0BP	TCGA-BH-A0BP-01	Female	76	I	White	0	75.4841	IDC	NA	NA	NA	TCGA
TCGA-BH-A0BQ	TCGA-BH-A0BQ-01	Female	39	I	White	1	74.1362	IDC	NA	NA	NA	TCGA
TCGA-BH-A0BR	TCGA-BH-A0BR-01	Female	59	I	White	1	76.6019	IDC	NA	NA	NA	TCGA
TCGA-BH-A0BS	TCGA-BH-A0BS-01	Female	55	III	White	1	85.873	IDC	NA	NA	NA	TCGA
TCGA-BH-A0BT	TCGA-BH-A0BT-01	Female	56	II	White	1	77.7526	IDC	NA	NA	NA	TCGA
TCGA-BH-A0BV	TCGA-BH-A0BV-01	Female	78	II	White	1	49.9392	IDC	NA	NA	NA	TCGA
TCGA-BH-A0BW	TCGA-BH-A0BW-01	Female	71	I	Black or African American	1	77.9498	IDC	NA	NA	NA	TCGA
TCGA-BH-A0BZ	TCGA-BH-A0BZ-01	Female	59	III	White	1	74.1362	IDC	NA	NA	NA	TCGA
TCGA-BH-A0C0	TCGA-BH-A0C0-01	Female	62	II	White	1	41.753	IDC	NA	NA	NA	TCGA
TCGA-BH-A0C1	TCGA-BH-A0C1-01	Female	61	III	White	0	46.3885	ILC	NA	NA	NA	TCGA
TCGA-BH-A0C3	TCGA-BH-A0C3-01	Female	47	I	White	1	89.062	BRCNOS	NA	NA	NA	TCGA
TCGA-BH-A0C7	TCGA-BH-A0C7-01	Female	48	II	White	1	90.9689	IDC	NA	NA	NA	TCGA
TCGA-BH-A0DE	TCGA-BH-A0DE-01	Female	62	II	White	1	77.9827	IDC	NA	NA	NA	TCGA
TCGA-BH-A0DG	TCGA-BH-A0DG-01	Female	30	II	Black or African American	1	67.1006	IDC	NA	NA	NA	TCGA
TCGA-BH-A0DH	TCGA-BH-A0DH-01	Female	63	II	White	1	38.0051	IDC	NA	NA	NA	TCGA
TCGA-BH-A0DI	TCGA-BH-A0DI-01	Female	63	II	White	1	29.9832	IDC	NA	NA	NA	TCGA
TCGA-BH-A0DK	TCGA-BH-A0DK-01	Female	49	II	White	1	13.9067	IDC	NA	NA	NA	TCGA
TCGA-BH-A0DL	TCGA-BH-A0DL-01	Female	64	II	White	1	78.2786	BRCNOS	NA	NA	NA	TCGA
TCGA-BH-A0DO	TCGA-BH-A0DO-01	Female	78	I	White	1	54.0487	IDC	NA	NA	NA	TCGA
TCGA-BH-A0DP	TCGA-BH-A0DP-01	Female	60	II	White	1	15.6491	ILC	NA	NA	NA	TCGA
TCGA-BH-A0DQ	TCGA-BH-A0DQ-01	Female	42	II	White	1	3.22188	IDC	NA	NA	NA	TCGA
TCGA-BH-A0DS	TCGA-BH-A0DS-01	Female	71	III	White	1	2.56436	IDC	NA	NA	NA	TCGA
TCGA-BH-A0DT	TCGA-BH-A0DT-01	Female	41	II	White	1	79.0019	IDC	NA	NA	NA	TCGA
TCGA-BH-A0DV	TCGA-BH-A0DV-01	Female	54	III	White	1	67.8568	IDC	NA	NA	NA	TCGA
TCGA-BH-A0DX	TCGA-BH-A0DX-01	Female	62	I	White	1	70.8814	IDC	NA	NA	NA	TCGA
TCGA-BH-A0DZ	TCGA-BH-A0DZ-01	Female	43	II	White	1	16.2738	IDC	NA	NA	NA	TCGA
TCGA-BH-A0E0	TCGA-BH-A0E0-01	Female	38	III	White	1	4.40543	IDC	NA	NA	NA	TCGA
TCGA-BH-A0E1	TCGA-BH-A0E1-01	Female	52	II	White	1	15.682	IDC	NA	NA	NA	TCGA
TCGA-BH-A0E2	TCGA-BH-A0E2-01	Female	49	III	Black or African American	1	14.3012	IDC	NA	NA	NA	TCGA
TCGA-BH-A0E6	TCGA-BH-A0E6-01	Female	69	I	White	1	9.63277	IDC	NA	NA	NA	TCGA
TCGA-BH-A0E7	TCGA-BH-A0E7-01	Female	79	II	White	1	44.8105	IDC	NA	NA	NA	TCGA
TCGA-BH-A0E9	TCGA-BH-A0E9-01	Female	53	II	White	1	81.8292	ILC	NA	NA	NA	TCGA
TCGA-BH-A0EA	TCGA-BH-A0EA-01	Female	72	II	White	0	32.5805	IDC	NA	NA	NA	TCGA
TCGA-BH-A0EB	TCGA-BH-A0EB-01	Female	69	I	White	1	24.4929	IDC	NA	NA	NA	TCGA
TCGA-BH-A0EE	TCGA-BH-A0EE-01	Female	68	II	White	1	31.0024	IDC	NA	NA	NA	TCGA
TCGA-BH-A0EI	TCGA-BH-A0EI-01	Female	51	II	White	1	63.3199	IDC	NA	NA	NA	TCGA
TCGA-BH-A0GY	TCGA-BH-A0GY-01	Female	67	II	White	1	30.3449	IDC	NA	NA	NA	TCGA
TCGA-BH-A0GZ	TCGA-BH-A0GZ-01	Female	62	II	White	1	10.7834	IDC	NA	NA	NA	TCGA
TCGA-BH-A0H0	TCGA-BH-A0H0-01	Female	69	I	White	1	15.156	IDC	NA	NA	NA	TCGA
TCGA-BH-A0H3	TCGA-BH-A0H3-01	Female	46	I	White	1	63.3856	IDC	NA	NA	NA	TCGA
TCGA-BH-A0H5	TCGA-BH-A0H5-01	Female	45	I	White	1	53.2597	IDC	NA	NA	NA	TCGA
TCGA-BH-A0H6	TCGA-BH-A0H6-01	Female	82	I	White	1	24.5586	IDC	NA	NA	NA	TCGA
TCGA-BH-A0H7	TCGA-BH-A0H7-01	Female	65	III	White	1	23.0792	IDC	NA	NA	NA	TCGA
TCGA-BH-A0H9	TCGA-BH-A0H9-01	Female	69	II	White	1	40.9968	IDC	NA	NA	NA	TCGA
TCGA-BH-A0HA	TCGA-BH-A0HA-01	Female	31	I	White	1	52.9638	IDC	NA	NA	NA	TCGA
TCGA-BH-A0HB	TCGA-BH-A0HB-01	Female	55	I	White	1	26.4983	IDC	NA	NA	NA	TCGA
TCGA-BH-A0HF	TCGA-BH-A0HF-01	Female	77	I	White	1	23.9011	IDC	NA	NA	NA	TCGA
TCGA-BH-A0HI	TCGA-BH-A0HI-01	Female	78	I	White	1	20.3833	IDC	NA	NA	NA	TCGA
TCGA-BH-A0HK	TCGA-BH-A0HK-01	Female	81	II	White	1	5.85199	IDC	NA	NA	NA	TCGA
TCGA-BH-A0HL	TCGA-BH-A0HL-01	Female	56	II	White	1	2.3671	IDC	NA	NA	NA	TCGA
TCGA-BH-A0HN	TCGA-BH-A0HN-01	Female	67	I	White	1	16.9642	IDC	NA	NA	NA	TCGA
TCGA-BH-A0HO	TCGA-BH-A0HO-01	Female	48	II	White	1	2.4986	IDC	NA	NA	NA	TCGA
TCGA-BH-A0HP	TCGA-BH-A0HP-01	Female	65	III	White	1	13.6108	ILC	NA	NA	NA	TCGA
TCGA-BH-A0HQ	TCGA-BH-A0HQ-01	Female	56	II	White	1	36.8544	IDC	NA	NA	NA	TCGA
TCGA-BH-A0HU	TCGA-BH-A0HU-01	Female	52	I	White	1	12.8875	IDC	NA	NA	NA	TCGA
TCGA-BH-A0HW	TCGA-BH-A0HW-01	Female	62	I	Asian	1	51.32	IDC	NA	NA	NA	TCGA
TCGA-BH-A0HX	TCGA-BH-A0HX-01	Female	54	II	White	1	27.2545	IDC	NA	NA	NA	TCGA
TCGA-BH-A0HY	TCGA-BH-A0HY-01	Female	60	I	White	1	50.794	IDC	NA	NA	NA	TCGA
TCGA-BH-A0RX	TCGA-BH-A0RX-01	Female	59	II	White	1	5.58898	IDC	NA	NA	NA	TCGA
TCGA-BH-A0W3	TCGA-BH-A0W3-01	Female	58	II	White	1	23.934	IDC	NA	NA	NA	TCGA
TCGA-BH-A0W4	TCGA-BH-A0W4-01	Female	46	II	White	1	24.9532	IDC	NA	NA	NA	TCGA
TCGA-BH-A0W5	TCGA-BH-A0W5-01	Female	77	II	White	1	42.3447	IDC	NA	NA	NA	TCGA
TCGA-BH-A0W7	TCGA-BH-A0W7-01	Female	49	I	White	1	44.8105	IDC	NA	NA	NA	TCGA
TCGA-BH-A0WA	TCGA-BH-A0WA-01	Female	82	I	White	1	23.0463	BRCA	NA	NA	NA	TCGA
TCGA-BH-A18F	TCGA-BH-A18F-01	Female	50	II	White	1	32.9092	IDC	NA	NA	NA	TCGA
TCGA-BH-A18G	TCGA-BH-A18G-01	Female	81	I	White	1	4.89858	IDC	NA	NA	NA	TCGA
TCGA-BH-A18H	TCGA-BH-A18H-01	Female	63	I	White	1	21.4354	IDC	NA	NA	NA	TCGA
TCGA-BH-A18I	TCGA-BH-A18I-01	Female	53	II	White	1	35.9339	IDC	NA	NA	NA	TCGA
TCGA-BH-A18J	TCGA-BH-A18J-01	Female	56	IV	White	0	20.1203	IDC	NA	NA	NA	TCGA
TCGA-BH-A18K	TCGA-BH-A18K-01	Female	46	I	White	0	90.8374	IDC	NA	NA	NA	TCGA
TCGA-BH-A18L	TCGA-BH-A18L-01	Female	50	III	White	0	26.6627	IDC	NA	NA	NA	TCGA
TCGA-BH-A18M	TCGA-BH-A18M-01	Female	39	III	White	0	72.5581	IDC	NA	NA	NA	TCGA
TCGA-BH-A18N	TCGA-BH-A18N-01	Female	88	II	White	0	37.7421	IDC	NA	NA	NA	TCGA
TCGA-BH-A18P	TCGA-BH-A18P-01	Female	60	I	White	0	30.2791	IDC	NA	NA	NA	TCGA
TCGA-BH-A18Q	TCGA-BH-A18Q-01	Female	56	II	White	0	55.6268	IDC	NA	NA	NA	TCGA
TCGA-BH-A18R	TCGA-BH-A18R-01	Female	50	II	White	0	37.5448	IDC	NA	NA	NA	TCGA
TCGA-BH-A18S	TCGA-BH-A18S-01	Female	79	I	White	0	66.0486	IMMC	NA	NA	NA	TCGA
TCGA-BH-A18T	TCGA-BH-A18T-01	Female	70	II	White	0	7.3643	IDC	NA	NA	NA	TCGA
TCGA-BH-A18U	TCGA-BH-A18U-01	Female	72	III	White	0	51.3857	IDC	NA	NA	NA	TCGA
TCGA-BH-A18V	TCGA-BH-A18V-01	Female	48	II	White	0	51.1556	IDC	NA	NA	NA	TCGA
TCGA-BH-A1EN	TCGA-BH-A1EN-01	Female	78	II	White	0	69.928	IDC	NA	NA	NA	TCGA
TCGA-BH-A1EO	TCGA-BH-A1EO-01	Female	68	II	White	0	91.988	BRCNOS	NA	NA	NA	TCGA
TCGA-BH-A1ES	TCGA-BH-A1ES-01	Female	35	II	White	0	113.818	IDC	NA	NA	NA	TCGA
TCGA-BH-A1ET	TCGA-BH-A1ET-01	Female	55	I	White	0	82.8484	IDC	NA	NA	NA	TCGA
TCGA-BH-A1EU	TCGA-BH-A1EU-01	Female	83	I	White	0	42.279	IDC	NA	NA	NA	TCGA
TCGA-BH-A1EV	TCGA-BH-A1EV-01	Female	45	III	White	0	11.9999	IDC	NA	NA	NA	TCGA
TCGA-BH-A1EW	TCGA-BH-A1EW-01	Female	38	II	White	0	55.6925	IDC	NA	NA	NA	TCGA
TCGA-BH-A1EX	TCGA-BH-A1EX-01	Female	67	II	White	0	49.5775	IDC	NA	NA	NA	TCGA
TCGA-BH-A1EY	TCGA-BH-A1EY-01	Female	79	II	White	0	17.6875	IDC	NA	NA	NA	TCGA
TCGA-BH-A1F0	TCGA-BH-A1F0-01	Female	80	II	White	0	25.8079	IDC	NA	NA	NA	TCGA
TCGA-BH-A1F2	TCGA-BH-A1F2-01	Female	53	III	White	0	31.5284	IDC	NA	NA	NA	TCGA
TCGA-BH-A1F5	TCGA-BH-A1F5-01	Female	62	II	White	0	89.1607	IDC	NA	NA	NA	TCGA
TCGA-BH-A1F6	TCGA-BH-A1F6-01	Female	51	NA	White	0	97.4784	IDC	NA	NA	NA	TCGA
TCGA-BH-A1F8	TCGA-BH-A1F8-01	Female	90	III	White	0	25.0847	IDC	NA	NA	NA	TCGA
TCGA-BH-A1FB	TCGA-BH-A1FB-01	Female	60	II	White	0	120.623	IDC	NA	NA	NA	TCGA
TCGA-BH-A1FC	TCGA-BH-A1FC-01	Female	78	II	Black or African American	0	114.147	IDC	NA	NA	NA	TCGA
TCGA-BH-A1FD	TCGA-BH-A1FD-01	Female	68	I	White	0	33.1722	IDC	NA	NA	NA	TCGA
TCGA-BH-A1FE	TCGA-BH-A1FE-01	Female	31	II	White	0	74.7279	IDC	NA	NA	NA	TCGA
TCGA-BH-A1FG	TCGA-BH-A1FG-01	Female	88	I	White	0	122.826	IDC	NA	NA	NA	TCGA
TCGA-BH-A1FH	TCGA-BH-A1FH-01	Female	47	IV	White	0	33.9941	IDC	NA	NA	NA	TCGA
TCGA-BH-A1FJ	TCGA-BH-A1FJ-01	Female	66	III	White	0	63.3527	IDC	NA	NA	NA	TCGA
TCGA-BH-A1FL	TCGA-BH-A1FL-01	Female	69	II	White	0	55.0021	IDC	NA	NA	NA	TCGA
TCGA-BH-A1FM	TCGA-BH-A1FM-01	Female	44	III	White	0	45.6324	IDC	NA	NA	NA	TCGA
TCGA-BH-A1FN	TCGA-BH-A1FN-01	Female	34	II	White	0	72.065	IDC	NA	NA	NA	TCGA
TCGA-BH-A1FR	TCGA-BH-A1FR-01	Female	73	III	White	0	53.983	BRCNOS	NA	NA	NA	TCGA
TCGA-BH-A1FU	TCGA-BH-A1FU-01	Female	44	I	White	0	55.4953	IDC	NA	NA	NA	TCGA
TCGA-BH-A201	TCGA-BH-A201-01	Female	64	I	White	1	28.1422	IDC	NA	NA	NA	TCGA
TCGA-BH-A202	TCGA-BH-A202-01	Female	60	II	White	1	26.1367	IDC	NA	NA	NA	TCGA
TCGA-BH-A203	TCGA-BH-A203-01	Female	78	II	White	0	38.5968	IDC	NA	NA	NA	TCGA
TCGA-BH-A204	TCGA-BH-A204-01	Female	80	II	White	0	83.3087	IDC	NA	NA	NA	TCGA
TCGA-BH-A208	TCGA-BH-A208-01	Female	48	II	White	0	57.8295	IDC	NA	NA	NA	TCGA
TCGA-BH-A209	TCGA-BH-A209-01	Female	77	I	Black or African American	0	130.157	IDC	NA	NA	NA	TCGA
TCGA-BH-A28O	TCGA-BH-A28O-01	Female	50	III	White	1	36.8215	ILC	NA	NA	NA	TCGA
TCGA-BH-A28Q	TCGA-BH-A28Q-01	Female	46	II	White	1	36.7886	ILC	NA	NA	NA	TCGA
TCGA-BH-A2L8	TCGA-BH-A2L8-01	Female	45	II	White	1	20.1203	ILC	NA	NA	NA	TCGA
TCGA-BH-A42T	TCGA-BH-A42T-01	Female	75	II	Black or African American	0	10.5204	ILC	NA	NA	NA	TCGA
TCGA-BH-A42U	TCGA-BH-A42U-01	Female	80	II	Black or African American	1	110.596	ILC	NA	NA	NA	TCGA
TCGA-BH-A42V	TCGA-BH-A42V-01	Female	41	I	Black or African American	1	20.8765	IDC	NA	NA	NA	TCGA
TCGA-BH-A5IZ	TCGA-BH-A5IZ-01	Female	51	II	Black or African American	1	18.6409	IDC	NA	NA	NA	TCGA
TCGA-BH-A5J0	TCGA-BH-A5J0-01	Female	63	I	Black or African American	1	23.5066	IDC	NA	NA	NA	TCGA
TCGA-BH-A6R8	TCGA-BH-A6R8-01	Female	46	II	Black or African American	1	9.63277	IDC	NA	NA	NA	TCGA
TCGA-BH-A6R9	TCGA-BH-A6R9-01	Female	61	II	White	1	5.26022	MBC	NA	NA	NA	TCGA
TCGA-BH-A8FY	TCGA-BH-A8FY-01	Female	87	I	White	0	9.69852	ILC	NA	NA	NA	TCGA
TCGA-BH-A8FZ	TCGA-BH-A8FZ-01	Female	58	I	White	1	18.871	ILC	NA	NA	NA	TCGA
TCGA-BH-A8G0	TCGA-BH-A8G0-01	Female	54	II	White	1	21.7641	ILC	NA	NA	NA	TCGA
TCGA-BH-AB28	TCGA-BH-AB28-01	Female	53	III	White	1	9.43551	ILC	NA	NA	NA	TCGA
TCGA-C8-A12K	TCGA-C8-A12K-01	Female	80	II	Asian	1	0	IDC	NA	NA	NA	TCGA
TCGA-C8-A12L	TCGA-C8-A12L-01	Female	67	II	Asian	1	11.9341	IDC	NA	NA	NA	TCGA
TCGA-C8-A12M	TCGA-C8-A12M-01	Female	70	II	Asian	1	11.7697	IDC	NA	NA	NA	TCGA
TCGA-C8-A12N	TCGA-C8-A12N-01	Female	58	II	Asian	1	11.7697	IDC	NA	NA	NA	TCGA
TCGA-C8-A12O	TCGA-C8-A12O-01	Female	50	II	Asian	1	12.6574	IDC	NA	NA	NA	TCGA
TCGA-C8-A12P	TCGA-C8-A12P-01	Female	55	II	Asian	1	11.7697	IDC	NA	NA	NA	TCGA
TCGA-C8-A12Q	TCGA-C8-A12Q-01	Female	78	III	Asian	0	12.6574	IDC	NA	NA	NA	TCGA
TCGA-C8-A12T	TCGA-C8-A12T-01	Female	43	II	Asian	1	0	IDC	NA	NA	NA	TCGA
TCGA-C8-A12U	TCGA-C8-A12U-01	Female	46	II	Asian	1	12.6574	IDC	NA	NA	NA	TCGA
TCGA-C8-A12V	TCGA-C8-A12V-01	Female	55	II	Asian	1	12.6574	IDC	NA	NA	NA	TCGA
TCGA-C8-A12W	TCGA-C8-A12W-01	Female	49	III	Asian	1	12.6574	IDC	NA	NA	NA	TCGA
TCGA-C8-A12X	TCGA-C8-A12X-01	Female	62	II	Asian	1	12.6574	IMMC	NA	NA	NA	TCGA
TCGA-C8-A12Y	TCGA-C8-A12Y-01	Female	44	II	Asian	1	48.5255	IDC	NA	NA	NA	TCGA
TCGA-C8-A12Z	TCGA-C8-A12Z-01	Female	45	II	Asian	1	12.5588	IDC	NA	NA	NA	TCGA
TCGA-C8-A130	TCGA-C8-A130-01	Female	52	III	Asian	1	12.1643	IDC	NA	NA	NA	TCGA
TCGA-C8-A131	TCGA-C8-A131-01	Female	82	III	Asian	1	13.5122	IDC	NA	NA	NA	TCGA
TCGA-C8-A132	TCGA-C8-A132-01	Female	56	II	Asian	1	12.5916	IDC	NA	NA	NA	TCGA
TCGA-C8-A133	TCGA-C8-A133-01	Female	65	III	White	1	0	BRCNOS	NA	NA	NA	TCGA
TCGA-C8-A134	TCGA-C8-A134-01	Female	52	II	Asian	1	12.5916	IDC	NA	NA	NA	TCGA
TCGA-C8-A135	TCGA-C8-A135-01	Female	64	II	Asian	1	12.9204	IDC	NA	NA	NA	TCGA
TCGA-C8-A137	TCGA-C8-A137-01	Female	34	II	Asian	1	12.4601	IDC	NA	NA	NA	TCGA
TCGA-C8-A138	TCGA-C8-A138-01	Female	54	III	Asian	1	12.493	IDC	NA	NA	NA	TCGA
TCGA-C8-A1HE	TCGA-C8-A1HE-01	Female	59	II	Asian	1	12.3286	IDC	NA	NA	NA	TCGA
TCGA-C8-A1HF	TCGA-C8-A1HF-01	Female	48	II	Asian	1	10.9149	IDC	NA	NA	NA	TCGA
TCGA-C8-A1HG	TCGA-C8-A1HG-01	Female	50	II	Asian	1	11.3423	IDC	NA	NA	NA	TCGA
TCGA-C8-A1HI	TCGA-C8-A1HI-01	Female	40	III	Asian	1	11.2766	IDC	NA	NA	NA	TCGA
TCGA-C8-A1HJ	TCGA-C8-A1HJ-01	Female	53	II	Asian	1	0.164382	IDC	NA	NA	NA	TCGA
TCGA-C8-A1HK	TCGA-C8-A1HK-01	Female	53	II	Asian	1	12.0327	IDC	NA	NA	NA	TCGA
TCGA-C8-A1HL	TCGA-C8-A1HL-01	Female	38	III	Asian	1	10.4218	BRCNOS	NA	NA	NA	TCGA
TCGA-C8-A1HM	TCGA-C8-A1HM-01	Female	74	II	Asian	1	12.3286	IDC	NA	NA	NA	TCGA
TCGA-C8-A1HN	TCGA-C8-A1HN-01	Female	56	II	Asian	1	12.9533	IDC	NA	NA	NA	TCGA
TCGA-C8-A1HO	TCGA-C8-A1HO-01	Female	34	III	Asian	1	12.3286	IDC	NA	NA	NA	TCGA
TCGA-C8-A26V	TCGA-C8-A26V-01	Female	47	III	Asian	1	20.2518	IDC	NA	NA	NA	TCGA
TCGA-C8-A26W	TCGA-C8-A26W-01	Female	58	II	Asian	1	12.5259	IDC	NA	NA	NA	TCGA
TCGA-C8-A26X	TCGA-C8-A26X-01	Female	58	II	Asian	1	12.3615	IDC	NA	NA	NA	TCGA
TCGA-C8-A26Y	TCGA-C8-A26Y-01	Female	90	II	Asian	1	12.9533	IDC	NA	NA	NA	TCGA
TCGA-C8-A26Z	TCGA-C8-A26Z-01	Female	59	II	Asian	1	15.4519	IDC	NA	NA	NA	TCGA
TCGA-C8-A273	TCGA-C8-A273-01	Female	29	II	Asian	1	16.8656	IDC	NA	NA	NA	TCGA
TCGA-C8-A274	TCGA-C8-A274-01	Female	63	II	Asian	1	16.7012	IDC	NA	NA	NA	TCGA
TCGA-C8-A275	TCGA-C8-A275-01	Female	56	II	Asian	1	0.0328764	IDC	NA	NA	NA	TCGA
TCGA-C8-A278	TCGA-C8-A278-01	Female	61	III	Asian	1	9.76428	IDC	NA	NA	NA	TCGA
TCGA-C8-A27A	TCGA-C8-A27A-01	Female	48	II	Asian	1	24.5586	IDC	NA	NA	NA	TCGA
TCGA-C8-A27B	TCGA-C8-A27B-01	Female	48	II	Asian	1	14.4327	IDC	NA	NA	NA	TCGA
TCGA-C8-A3M7	TCGA-C8-A3M7-01	Female	60	III	Asian	0	33.9941	ILC	NA	NA	NA	TCGA
TCGA-C8-A3M8	TCGA-C8-A3M8-01	Female	68	I	Asian	1	12.9533	ILC	NA	NA	NA	TCGA
TCGA-C8-A8HP	TCGA-C8-A8HP-01	Female	59	III	Asian	1	13.019	MBC	NA	NA	NA	TCGA
TCGA-C8-A8HQ	TCGA-C8-A8HQ-01	Female	53	II	Asian	1	12.493	IMMC	NA	NA	NA	TCGA
TCGA-C8-A8HR	TCGA-C8-A8HR-01	Female	49	III	Asian	1	13.4136	ILC	NA	NA	NA	TCGA
TCGA-C8-A9FZ	TCGA-C8-A9FZ-01	Female	49	II	White	1	19.4628	BRCNOS	NA	NA	NA	TCGA
TCGA-D8-A13Y	TCGA-D8-A13Y-01	Female	52	I	White	1	56.8103	IDC	NA	NA	NA	TCGA
TCGA-D8-A13Z	TCGA-D8-A13Z-01	Female	51	NA	White	1	20.8765	IDC	NA	NA	NA	TCGA
TCGA-D8-A140	TCGA-D8-A140-01	Female	62	II	White	1	13.2492	IDC	NA	NA	NA	TCGA
TCGA-D8-A141	TCGA-D8-A141-01	Female	40	NA	White	1	20.5806	IDC	NA	NA	NA	TCGA
TCGA-D8-A142	TCGA-D8-A142-01	Female	74	II	White	1	13.9724	IDC	NA	NA	NA	TCGA
TCGA-D8-A143	TCGA-D8-A143-01	Female	51	II	White	1	14.1697	IDC	NA	NA	NA	TCGA
TCGA-D8-A145	TCGA-D8-A145-01	Female	80	II	White	1	13.4793	IDC	NA	NA	NA	TCGA
TCGA-D8-A147	TCGA-D8-A147-01	Female	45	NA	White	1	19.1998	IDC	NA	NA	NA	TCGA
TCGA-D8-A1J8	TCGA-D8-A1J8-01	Female	77	II	White	1	14.1697	IDC	NA	NA	NA	TCGA
TCGA-D8-A1J9	TCGA-D8-A1J9-01	Female	48	I	White	1	17.4902	IDC	NA	NA	NA	TCGA
TCGA-D8-A1JA	TCGA-D8-A1JA-01	Female	60	NA	White	1	16.5039	IDC	NA	NA	NA	TCGA
TCGA-D8-A1JB	TCGA-D8-A1JB-01	Female	54	II	White	1	55.4953	IDC	NA	NA	NA	TCGA
TCGA-D8-A1JC	TCGA-D8-A1JC-01	Female	59	III	White	1	15.7806	IDC	NA	NA	NA	TCGA
TCGA-D8-A1JD	TCGA-D8-A1JD-01	Female	41	II	White	1	18.1477	IDC	NA	NA	NA	TCGA
TCGA-D8-A1JE	TCGA-D8-A1JE-01	Female	62	II	White	1	18.9039	IDC	NA	NA	NA	TCGA
TCGA-D8-A1JF	TCGA-D8-A1JF-01	Female	79	III	White	1	12.0327	IDC	NA	NA	NA	TCGA
TCGA-D8-A1JG	TCGA-D8-A1JG-01	Female	62	II	White	1	52.9967	IDC	NA	NA	NA	TCGA
TCGA-D8-A1JH	TCGA-D8-A1JH-01	Female	56	I	White	1	14.0053	IDC	NA	NA	NA	TCGA
TCGA-D8-A1JI	TCGA-D8-A1JI-01	Female	54	II	White	1	18.9697	IDC	NA	NA	NA	TCGA
TCGA-D8-A1JJ	TCGA-D8-A1JJ-01	Female	54	II	White	1	20.0875	IDC	NA	NA	NA	TCGA
TCGA-D8-A1JK	TCGA-D8-A1JK-01	Female	90	II	White	1	20.1203	IDC	NA	NA	NA	TCGA
TCGA-D8-A1JL	TCGA-D8-A1JL-01	Female	72	II	White	1	20.0875	IDC	NA	NA	NA	TCGA
TCGA-D8-A1JM	TCGA-D8-A1JM-01	Female	59	II	White	1	19.397	IDC	NA	NA	NA	TCGA
TCGA-D8-A1JN	TCGA-D8-A1JN-01	Female	80	III	White	1	20.3833	ILC	NA	NA	NA	TCGA
TCGA-D8-A1JP	TCGA-D8-A1JP-01	Female	73	I	White	1	21.008	IDC	NA	NA	NA	TCGA
TCGA-D8-A1JS	TCGA-D8-A1JS-01	Female	77	I	White	1	12.1971	BRCNOS	NA	NA	NA	TCGA
TCGA-D8-A1JT	TCGA-D8-A1JT-01	Female	70	II	White	1	13.3149	BRCNOS	NA	NA	NA	TCGA
TCGA-D8-A1JU	TCGA-D8-A1JU-01	Female	51	I	White	1	14.6957	IDC	NA	NA	NA	TCGA
TCGA-D8-A1X5	TCGA-D8-A1X5-01	Female	81	III	White	1	18.5751	IDC	NA	NA	NA	TCGA
TCGA-D8-A1X6	TCGA-D8-A1X6-01	Female	80	III	White	1	17.7861	IDC	NA	NA	NA	TCGA
TCGA-D8-A1X7	TCGA-D8-A1X7-01	Female	40	II	White	1	16.7341	BRCNOS	NA	NA	NA	TCGA
TCGA-D8-A1X8	TCGA-D8-A1X8-01	Female	62	III	White	1	25.7422	ILC	NA	NA	NA	TCGA
TCGA-D8-A1X9	TCGA-D8-A1X9-01	Female	66	II	White	1	23.9011	IDC	NA	NA	NA	TCGA
TCGA-D8-A1XA	TCGA-D8-A1XA-01	Female	64	I	White	1	27.5833	IDC	NA	NA	NA	TCGA
TCGA-D8-A1XB	TCGA-D8-A1XB-01	Female	62	II	White	1	18.1477	IDC	NA	NA	NA	TCGA
TCGA-D8-A1XC	TCGA-D8-A1XC-01	Female	85	III	White	0	12.3944	IMMC	NA	NA	NA	TCGA
TCGA-D8-A1XD	TCGA-D8-A1XD-01	Female	36	III	White	1	17.1615	IDC	NA	NA	NA	TCGA
TCGA-D8-A1XF	TCGA-D8-A1XF-01	Female	45	II	White	1	15.2218	IDC	NA	NA	NA	TCGA
TCGA-D8-A1XG	TCGA-D8-A1XG-01	Female	86	III	White	1	14.7286	IDC	NA	NA	NA	TCGA
TCGA-D8-A1XJ	TCGA-D8-A1XJ-01	Female	76	III	White	1	21.8299	BRCNOS	NA	NA	NA	TCGA
TCGA-D8-A1XK	TCGA-D8-A1XK-01	Female	55	II	White	1	14.4985	IDC	NA	NA	NA	TCGA
TCGA-D8-A1XL	TCGA-D8-A1XL-01	Female	34	II	White	1	19.9231	IDC	NA	NA	NA	TCGA
TCGA-D8-A1XM	TCGA-D8-A1XM-01	Female	57	I	White	1	17.6875	IDC	NA	NA	NA	TCGA
TCGA-D8-A1XO	TCGA-D8-A1XO-01	Female	56	II	White	1	55.298	ILC	NA	NA	NA	TCGA
TCGA-D8-A1XQ	TCGA-D8-A1XQ-01	Female	69	II	White	1	16.4053	IDC	NA	NA	NA	TCGA
TCGA-D8-A1XR	TCGA-D8-A1XR-01	Female	56	II	White	1	15.8464	IDC	NA	NA	NA	TCGA
TCGA-D8-A1XT	TCGA-D8-A1XT-01	Female	61	II	White	1	16.6354	IDC	NA	NA	NA	TCGA
TCGA-D8-A1XU	TCGA-D8-A1XU-01	Female	56	I	White	1	12.9862	IDC	NA	NA	NA	TCGA
TCGA-D8-A1XV	TCGA-D8-A1XV-01	Female	84	II	White	1	15.156	IMMC	NA	NA	NA	TCGA
TCGA-D8-A1XW	TCGA-D8-A1XW-01	Female	53	II	White	1	43.0351	IDC	NA	NA	NA	TCGA
TCGA-D8-A1XY	TCGA-D8-A1XY-01	Female	74	II	White	1	16.5368	IDC	NA	NA	NA	TCGA
TCGA-D8-A1XZ	TCGA-D8-A1XZ-01	Female	81	III	White	1	15.3204	IDC	NA	NA	NA	TCGA
TCGA-D8-A1Y0	TCGA-D8-A1Y0-01	Female	65	III	White	1	15.5176	IDC	NA	NA	NA	TCGA
TCGA-D8-A1Y1	TCGA-D8-A1Y1-01	Female	80	III	White	0	9.92866	IDC	NA	NA	NA	TCGA
TCGA-D8-A1Y2	TCGA-D8-A1Y2-01	Female	71	II	White	1	14.2355	IDC	NA	NA	NA	TCGA
TCGA-D8-A1Y3	TCGA-D8-A1Y3-01	Female	61	III	White	1	14.1368	IDC	NA	NA	NA	TCGA
TCGA-D8-A27E	TCGA-D8-A27E-01	Female	66	I	White	1	17.4245	BRCNOS	NA	NA	NA	TCGA
TCGA-D8-A27F	TCGA-D8-A27F-01	Female	40	II	White	1	16.0437	IDC	NA	NA	NA	TCGA
TCGA-D8-A27G	TCGA-D8-A27G-01	Female	75	II	White	1	13.4464	ILC	NA	NA	NA	TCGA
TCGA-D8-A27H	TCGA-D8-A27H-01	Female	72	II	White	1	13.0519	IDC	NA	NA	NA	TCGA
TCGA-D8-A27I	TCGA-D8-A27I-01	Female	58	III	White	1	14.4327	ILC	NA	NA	NA	TCGA
TCGA-D8-A27K	TCGA-D8-A27K-01	Female	47	II	White	1	48.0324	IDC	NA	NA	NA	TCGA
TCGA-D8-A27L	TCGA-D8-A27L-01	Female	49	III	White	1	16.4053	IDC	NA	NA	NA	TCGA
TCGA-D8-A27M	TCGA-D8-A27M-01	Female	59	I	White	1	13.4793	IDC	NA	NA	NA	TCGA
TCGA-D8-A27N	TCGA-D8-A27N-01	Female	36	III	White	1	17.0628	IDC	NA	NA	NA	TCGA
TCGA-D8-A27P	TCGA-D8-A27P-01	Female	64	I	White	1	1.61094	IDC	NA	NA	NA	TCGA
TCGA-D8-A27R	TCGA-D8-A27R-01	Female	41	III	White	1	10.093	IDC	NA	NA	NA	TCGA
TCGA-D8-A27T	TCGA-D8-A27T-01	Female	53	III	White	1	13.0848	ILC	NA	NA	NA	TCGA
TCGA-D8-A27V	TCGA-D8-A27V-01	Female	62	II	White	1	12.5259	ILC	NA	NA	NA	TCGA
TCGA-D8-A27W	TCGA-D8-A27W-01	Female	55	III	White	1	12.2629	IMMC	NA	NA	NA	TCGA
TCGA-D8-A3Z5	TCGA-D8-A3Z5-01	Female	54	III	White	1	33.3695	ILC	NA	NA	NA	TCGA
TCGA-D8-A3Z6	TCGA-D8-A3Z6-01	Female	56	III	White	1	18.5094	ILC	NA	NA	NA	TCGA
TCGA-D8-A4Z1	TCGA-D8-A4Z1-01	Female	68	I	White	1	21.6655	ILC	NA	NA	NA	TCGA
TCGA-D8-A73U	TCGA-D8-A73U-01	Female	88	II	White	1	16.1752	ILC	NA	NA	NA	TCGA
TCGA-D8-A73W	TCGA-D8-A73W-01	Female	79	III	White	0	12.6574	IMMC	NA	NA	NA	TCGA
TCGA-D8-A73X	TCGA-D8-A73X-01	Female	53	II	White	1	25.2162	BRCNOS	NA	NA	NA	TCGA
TCGA-E2-A105	TCGA-E2-A105-01	Female	79	II	White	1	43.0023	IDC	NA	NA	NA	TCGA
TCGA-E2-A107	TCGA-E2-A107-01	Female	54	III	White	1	34.4215	ILC	NA	NA	NA	TCGA
TCGA-E2-A108	TCGA-E2-A108-01	Female	64	III	White	1	27.5175	IDC	NA	NA	NA	TCGA
TCGA-E2-A109	TCGA-E2-A109-01	Female	64	II	White	1	46.5858	IDC	NA	NA	NA	TCGA
TCGA-E2-A10A	TCGA-E2-A10A-01	Female	41	II	White	1	40.405	IDC	NA	NA	NA	TCGA
TCGA-E2-A10B	TCGA-E2-A10B-01	Female	67	II	White	1	37.5119	IDC	NA	NA	NA	TCGA
TCGA-E2-A10C	TCGA-E2-A10C-01	Female	54	II	White	1	40.1091	IDC	NA	NA	NA	TCGA
TCGA-E2-A10E	TCGA-E2-A10E-01	Female	64	II	White	1	28.438	IDC	NA	NA	NA	TCGA
TCGA-E2-A10F	TCGA-E2-A10F-01	Female	47	II	White	1	28.8654	ILC	NA	NA	NA	TCGA
TCGA-E2-A14N	TCGA-E2-A14N-01	Female	37	II	White	1	47.1447	IDC	NA	NA	NA	TCGA
TCGA-E2-A14O	TCGA-E2-A14O-01	Female	76	III	White	1	44.679	IDC	NA	NA	NA	TCGA
TCGA-E2-A14P	TCGA-E2-A14P-01	Female	79	III	White	1	40.9639	IDC	NA	NA	NA	TCGA
TCGA-E2-A14Q	TCGA-E2-A14Q-01	Female	50	II	White	1	38.2352	IDC	NA	NA	NA	TCGA
TCGA-E2-A14R	TCGA-E2-A14R-01	Female	62	II	White	1	38.5968	IDC	NA	NA	NA	TCGA
TCGA-E2-A14S	TCGA-E2-A14S-01	Female	65	I	White	1	33.1722	IDC	NA	NA	NA	TCGA
TCGA-E2-A14T	TCGA-E2-A14T-01	Female	52	II	White	1	75.9772	IDC	NA	NA	NA	TCGA
TCGA-E2-A14U	TCGA-E2-A14U-01	Female	74	I	White	1	43.331	ILC	NA	NA	NA	TCGA
TCGA-E2-A14V	TCGA-E2-A14V-01	Female	53	II	White	1	34.2572	IDC	NA	NA	NA	TCGA
TCGA-E2-A14X	TCGA-E2-A14X-01	Female	55	III	Black or African American	1	31.9558	IDC	NA	NA	NA	TCGA
TCGA-E2-A14Y	TCGA-E2-A14Y-01	Female	35	II	White	1	69.3362	IDC	NA	NA	NA	TCGA
TCGA-E2-A14Z	TCGA-E2-A14Z-01	Female	64	I	White	0	18.5094	IDC	NA	NA	NA	TCGA
TCGA-E2-A150	TCGA-E2-A150-01	Female	48	II	White	1	63.6157	IDC	NA	NA	NA	TCGA
TCGA-E2-A152	TCGA-E2-A152-01	Female	56	I	White	1	69.9609	IDC	NA	NA	NA	TCGA
TCGA-E2-A153	TCGA-E2-A153-01	Female	51	II	White	1	23.2436	IDC	NA	NA	NA	TCGA
TCGA-E2-A154	TCGA-E2-A154-01	Female	68	I	White	1	19.4299	IDC	NA	NA	NA	TCGA
TCGA-E2-A155	TCGA-E2-A155-01	Female	58	II	White	1	21.0409	IDC	NA	NA	NA	TCGA
TCGA-E2-A156	TCGA-E2-A156-01	Female	61	I	White	1	23.8682	IDC	NA	NA	NA	TCGA
TCGA-E2-A158	TCGA-E2-A158-01	Female	43	II	White	1	14.7944	IDC	NA	NA	NA	TCGA
TCGA-E2-A159	TCGA-E2-A159-01	Female	50	II	White	1	25.0518	IDC	NA	NA	NA	TCGA
TCGA-E2-A15A	TCGA-E2-A15A-01	Female	45	III	White	1	23.3422	IDC	NA	NA	NA	TCGA
TCGA-E2-A15C	TCGA-E2-A15C-01	Female	61	I	White	1	22.8162	IDC	NA	NA	NA	TCGA
TCGA-E2-A15D	TCGA-E2-A15D-01	Female	47	II	White	1	17.293	IDC	NA	NA	NA	TCGA
TCGA-E2-A15E	TCGA-E2-A15E-01	Female	40	II	White	1	20.7121	IDC	NA	NA	NA	TCGA
TCGA-E2-A15F	TCGA-E2-A15F-01	Female	64	I	White	1	21.6326	IDC	NA	NA	NA	TCGA
TCGA-E2-A15G	TCGA-E2-A15G-01	Female	76	II	White	1	18.2135	BRCNOS	NA	NA	NA	TCGA
TCGA-E2-A15H	TCGA-E2-A15H-01	Female	38	II	White	1	12.9204	IDC	NA	NA	NA	TCGA
TCGA-E2-A15I	TCGA-E2-A15I-01	Female	44	II	White	1	55.6268	IDC	NA	NA	NA	TCGA
TCGA-E2-A15J	TCGA-E2-A15J-01	Female	51	I	White	1	53.9172	IDC	NA	NA	NA	TCGA
TCGA-E2-A15K	TCGA-E2-A15K-01	Female	58	II	White	1	9.041	IDC	NA	NA	NA	TCGA
TCGA-E2-A15L	TCGA-E2-A15L-01	Female	65	II	Black or African American	1	20.5806	ILC	NA	NA	NA	TCGA
TCGA-E2-A15M	TCGA-E2-A15M-01	Female	66	II	White	0	11.0465	ILC	NA	NA	NA	TCGA
TCGA-E2-A15O	TCGA-E2-A15O-01	Female	89	I	Black or African American	1	50.794	IDC	NA	NA	NA	TCGA
TCGA-E2-A15P	TCGA-E2-A15P-01	Female	61	I	White	1	19.5614	IDC	NA	NA	NA	TCGA
TCGA-E2-A15R	TCGA-E2-A15R-01	Female	64	II	White	1	56.9418	IDC	NA	NA	NA	TCGA
TCGA-E2-A15S	TCGA-E2-A15S-01	Female	34	II	White	1	14.0711	IDC	NA	NA	NA	TCGA
TCGA-E2-A15T	TCGA-E2-A15T-01	Female	65	II	White	1	51.3857	IDC	NA	NA	NA	TCGA
TCGA-E2-A1AZ	TCGA-E2-A1AZ-01	Female	63	II	White	1	76.569	IDC	NA	NA	NA	TCGA
TCGA-E2-A1B0	TCGA-E2-A1B0-01	Female	50	III	White	1	53.6213	IDC	NA	NA	NA	TCGA
TCGA-E2-A1B1	TCGA-E2-A1B1-01	Female	45	II	White	1	87.221	IDC	NA	NA	NA	TCGA
TCGA-E2-A1B4	TCGA-E2-A1B4-01	Female	74	III	White	0	33.0079	IDC	NA	NA	NA	TCGA
TCGA-E2-A1B5	TCGA-E2-A1B5-01	Female	46	II	White	1	32.3503	ILC	NA	NA	NA	TCGA
TCGA-E2-A1B6	TCGA-E2-A1B6-01	Female	44	II	White	1	28.5038	IDC	NA	NA	NA	TCGA
TCGA-E2-A1BC	TCGA-E2-A1BC-01	Female	63	I	NA	1	16.4711	IDC	NA	NA	NA	TCGA
TCGA-E2-A1BD	TCGA-E2-A1BD-01	Female	53	II	White	1	37.2489	IDC	NA	NA	NA	TCGA
TCGA-E2-A1IE	TCGA-E2-A1IE-01	Female	61	II	White	1	77.6539	IDC	NA	NA	NA	TCGA
TCGA-E2-A1IF	TCGA-E2-A1IF-01	Female	74	I	White	1	37.4133	IDC	NA	NA	NA	TCGA
TCGA-E2-A1IG	TCGA-E2-A1IG-01	Female	45	II	White	1	70.3554	IDC	NA	NA	NA	TCGA
TCGA-E2-A1IH	TCGA-E2-A1IH-01	Female	80	I	White	1	33.7311	ILC	NA	NA	NA	TCGA
TCGA-E2-A1II	TCGA-E2-A1II-01	Female	51	I	White	1	33.6983	IDC	NA	NA	NA	TCGA
TCGA-E2-A1IJ	TCGA-E2-A1IJ-01	Female	57	I	White	1	28.438	ILC	NA	NA	NA	TCGA
TCGA-E2-A1IK	TCGA-E2-A1IK-01	Female	71	II	White	1	59.1774	IDC	NA	NA	NA	TCGA
TCGA-E2-A1IL	TCGA-E2-A1IL-01	Female	78	II	White	1	3.87941	ILC	NA	NA	NA	TCGA
TCGA-E2-A1IN	TCGA-E2-A1IN-01	Female	60	I	White	1	22.1915	IDC	NA	NA	NA	TCGA
TCGA-E2-A1IO	TCGA-E2-A1IO-01	Female	37	I	White	1	60.9856	IDC	NA	NA	NA	TCGA
TCGA-E2-A1IU	TCGA-E2-A1IU-01	Female	60	I	White	1	11.0793	IDC	NA	NA	NA	TCGA
TCGA-E2-A1L6	TCGA-E2-A1L6-01	Female	44	II	White	1	54.1802	IDC	NA	NA	NA	TCGA
TCGA-E2-A1L7	TCGA-E2-A1L7-01	Female	40	III	White	1	60.361	IDC	NA	NA	NA	TCGA
TCGA-E2-A1L8	TCGA-E2-A1L8-01	Female	52	II	Black or African American	1	73.643	ILC	NA	NA	NA	TCGA
TCGA-E2-A1L9	TCGA-E2-A1L9-01	Female	40	II	White	1	19.6601	IDC	NA	NA	NA	TCGA
TCGA-E2-A1LA	TCGA-E2-A1LA-01	Female	59	II	NA	1	24.5915	IDC	NA	NA	NA	TCGA
TCGA-E2-A1LB	TCGA-E2-A1LB-01	Female	41	II	Black or African American	1	75.8129	IDC	NA	NA	NA	TCGA
TCGA-E2-A1LE	TCGA-E2-A1LE-01	Female	71	III	White	0	28.8983	IDC	NA	NA	NA	TCGA
TCGA-E2-A1LG	TCGA-E2-A1LG-01	Female	50	II	Black or African American	1	50.0707	ILC	NA	NA	NA	TCGA
TCGA-E2-A1LH	TCGA-E2-A1LH-01	Female	59	I	White	1	106.75	IDC	NA	NA	NA	TCGA
TCGA-E2-A1LI	TCGA-E2-A1LI-01	Female	57	II	White	1	102.607	IDC	NA	NA	NA	TCGA
TCGA-E2-A1LK	TCGA-E2-A1LK-01	Female	84	III	Black or African American	0	8.74511	IDC	NA	NA	NA	TCGA
TCGA-E2-A1LL	TCGA-E2-A1LL-01	Female	73	III	Black or African American	1	43.0351	IDC	NA	NA	NA	TCGA
TCGA-E2-A1LS	TCGA-E2-A1LS-01	Female	46	I	White	1	52.7337	IDC	NA	NA	NA	TCGA
TCGA-E2-A2P5	TCGA-E2-A2P5-01	Female	78	III	Black or African American	0	26.9915	ILC	NA	NA	NA	TCGA
TCGA-E2-A2P6	TCGA-E2-A2P6-01	Female	77	II	NA	1	34.553	ILC	NA	NA	NA	TCGA
TCGA-E2-A3DX	TCGA-E2-A3DX-01	Female	43	III	White	1	43.5612	ILC	NA	NA	NA	TCGA
TCGA-E2-A56Z	TCGA-E2-A56Z-01	Female	69	II	Black or African American	1	8.28484	IDC	NA	NA	NA	TCGA
TCGA-E2-A570	TCGA-E2-A570-01	Female	47	I	Black or African American	1	30.6079	IDC	NA	NA	NA	TCGA
TCGA-E2-A573	TCGA-E2-A573-01	Female	48	I	Black or African American	1	34.9147	IDC	NA	NA	NA	TCGA
TCGA-E2-A574	TCGA-E2-A574-01	Female	44	II	Black or African American	1	38.7612	IDC	NA	NA	NA	TCGA
TCGA-E2-A576	TCGA-E2-A576-01	Female	69	I	Black or African American	1	34.29	ILC	NA	NA	NA	TCGA
TCGA-E2-A9RU	TCGA-E2-A9RU-01	Female	90	III	Black or African American	1	17.6875	IDC	NA	NA	NA	TCGA
TCGA-E9-A1N3	TCGA-E9-A1N3-01	Female	70	III	White	1	34.8161	BRCNOS	NA	NA	NA	TCGA
TCGA-E9-A1N4	TCGA-E9-A1N4-01	Female	41	III	White	1	32.8764	BRCNOS	NA	NA	NA	TCGA
TCGA-E9-A1N5	TCGA-E9-A1N5-01	Female	45	II	White	1	36.8215	BRCNOS	NA	NA	NA	TCGA
TCGA-E9-A1N6	TCGA-E9-A1N6-01	Female	52	II	White	0	22.2902	IDC	NA	NA	NA	TCGA
TCGA-E9-A1N8	TCGA-E9-A1N8-01	Female	48	II	White	1	34.1585	IDC	NA	NA	NA	TCGA
TCGA-E9-A1N9	TCGA-E9-A1N9-01	Female	58	II	White	1	36.1969	BRCNOS	NA	NA	NA	TCGA
TCGA-E9-A1NA	TCGA-E9-A1NA-01	Female	58	II	White	1	36.5585	BRCNOS	NA	NA	NA	TCGA
TCGA-E9-A1NC	TCGA-E9-A1NC-01	Female	61	II	White	1	39.5503	BRCNOS	NA	NA	NA	TCGA
TCGA-E9-A1ND	TCGA-E9-A1ND-01	Female	75	II	White	1	41.6215	IDC	NA	NA	NA	TCGA
TCGA-E9-A1NE	TCGA-E9-A1NE-01	Female	28	II	White	1	35.7695	IDC	NA	NA	NA	TCGA
TCGA-E9-A1NF	TCGA-E9-A1NF-01	Female	60	II	White	0	35.2434	BRCNOS	NA	NA	NA	TCGA
TCGA-E9-A1NG	TCGA-E9-A1NG-01	Female	62	II	White	0	25.8408	IDC	NA	NA	NA	TCGA
TCGA-E9-A1NH	TCGA-E9-A1NH-01	Female	71	II	White	1	18.9368	IDC	NA	NA	NA	TCGA
TCGA-E9-A1NI	TCGA-E9-A1NI-01	Female	51	II	White	1	9.86291	BRCNOS	NA	NA	NA	TCGA
TCGA-E9-A1QZ	TCGA-E9-A1QZ-01	Female	61	II	White	1	24.8216	IDC	NA	NA	NA	TCGA
TCGA-E9-A1R0	TCGA-E9-A1R0-01	Female	58	II	White	1	28.2737	IDC	NA	NA	NA	TCGA
TCGA-E9-A1R2	TCGA-E9-A1R2-01	Female	51	III	White	1	34.9476	IDC	NA	NA	NA	TCGA
TCGA-E9-A1R3	TCGA-E9-A1R3-01	Female	70	III	White	1	2.56436	IDC	NA	NA	NA	TCGA
TCGA-E9-A1R4	TCGA-E9-A1R4-01	Female	66	I	White	1	6.115	IDC	NA	NA	NA	TCGA
TCGA-E9-A1R5	TCGA-E9-A1R5-01	Female	63	I	White	1	3.02462	IDC	NA	NA	NA	TCGA
TCGA-E9-A1R6	TCGA-E9-A1R6-01	Female	63	II	White	1	11.1451	IDC	NA	NA	NA	TCGA
TCGA-E9-A1R7	TCGA-E9-A1R7-01	Female	64	II	White	1	48.2296	IDC	NA	NA	NA	TCGA
TCGA-E9-A1RA	TCGA-E9-A1RA-01	Female	48	I	White	1	45.0077	IDC	NA	NA	NA	TCGA
TCGA-E9-A1RB	TCGA-E9-A1RB-01	Female	40	II	White	0	32.0873	IDC	NA	NA	NA	TCGA
TCGA-E9-A1RC	TCGA-E9-A1RC-01	Female	56	III	White	1	40.2407	BRCNOS	NA	NA	NA	TCGA
TCGA-E9-A1RD	TCGA-E9-A1RD-01	Female	67	II	White	1	1.1178	IDC	NA	NA	NA	TCGA
TCGA-E9-A1RE	TCGA-E9-A1RE-01	Female	74	III	White	1	46.6515	IDC	NA	NA	NA	TCGA
TCGA-E9-A1RF	TCGA-E9-A1RF-01	Female	68	III	White	1	6.57527	IDC	NA	NA	NA	TCGA
TCGA-E9-A1RG	TCGA-E9-A1RG-01	Female	62	III	White	1	21.271	IDC	NA	NA	NA	TCGA
TCGA-E9-A1RH	TCGA-E9-A1RH-01	Female	63	II	White	1	46.5858	IDC	NA	NA	NA	TCGA
TCGA-E9-A1RI	TCGA-E9-A1RI-01	Female	43	III	White	1	47.6378	BRCNOS	NA	NA	NA	TCGA
TCGA-E9-A226	TCGA-E9-A226-01	Female	45	III	White	0	34.4544	IDC	NA	NA	NA	TCGA
TCGA-E9-A227	TCGA-E9-A227-01	Female	42	II	White	1	32.0544	IDC	NA	NA	NA	TCGA
TCGA-E9-A228	TCGA-E9-A228-01	Female	58	II	White	1	42.2461	IDC	NA	NA	NA	TCGA
TCGA-E9-A229	TCGA-E9-A229-01	Female	37	I	White	1	37.7421	IDC	NA	NA	NA	TCGA
TCGA-E9-A22A	TCGA-E9-A22A-01	Female	74	II	White	1	39.09	IDC	NA	NA	NA	TCGA
TCGA-E9-A22B	TCGA-E9-A22B-01	Female	71	I	White	1	38.3667	BRCNOS	NA	NA	NA	TCGA
TCGA-E9-A22D	TCGA-E9-A22D-01	Female	38	II	White	1	41.0297	IDC	NA	NA	NA	TCGA
TCGA-E9-A22E	TCGA-E9-A22E-01	Female	56	III	White	1	41.7201	IDC	NA	NA	NA	TCGA
TCGA-E9-A22G	TCGA-E9-A22G-01	Female	47	II	White	1	40.7338	IDC	NA	NA	NA	TCGA
TCGA-E9-A22H	TCGA-E9-A22H-01	Female	42	II	White	1	40.5037	IDC	NA	NA	NA	TCGA
TCGA-E9-A243	TCGA-E9-A243-01	Female	52	II	White	1	20.1203	IDC	NA	NA	NA	TCGA
TCGA-E9-A244	TCGA-E9-A244-01	Female	54	II	White	1	0.690403	IDC	NA	NA	NA	TCGA
TCGA-E9-A245	TCGA-E9-A245-01	Female	47	II	White	1	0.854785	IDC	NA	NA	NA	TCGA
TCGA-E9-A247	TCGA-E9-A247-01	Female	59	I	White	1	38.9914	IDC	NA	NA	NA	TCGA
TCGA-E9-A248	TCGA-E9-A248-01	Female	51	II	White	1	1.9397	IDC	NA	NA	NA	TCGA
TCGA-E9-A249	TCGA-E9-A249-01	Female	45	II	White	1	7.13417	IDC	NA	NA	NA	TCGA
TCGA-E9-A24A	TCGA-E9-A24A-01	Female	69	II	White	1	24.5586	IDC	NA	NA	NA	TCGA
TCGA-E9-A295	TCGA-E9-A295-01	Female	71	II	White	1	12.3286	ILC	NA	NA	NA	TCGA
TCGA-E9-A2JS	TCGA-E9-A2JS-01	Female	72	II	White	0	29.7202	ILC	NA	NA	NA	TCGA
TCGA-E9-A2JT	TCGA-E9-A2JT-01	Female	63	II	White	1	9.46839	ILC	NA	NA	NA	TCGA
TCGA-E9-A3HO	TCGA-E9-A3HO-01	Female	49	II	White	1	38.0708	ILC	NA	NA	NA	TCGA
TCGA-E9-A3Q9	TCGA-E9-A3Q9-01	Female	78	III	White	1	32.9092	ILC	NA	NA	NA	TCGA
TCGA-E9-A3QA	TCGA-E9-A3QA-01	Female	33	II	White	1	30.1805	IDC	NA	NA	NA	TCGA
TCGA-E9-A3X8	TCGA-E9-A3X8-01	Female	48	II	White	1	30.4435	ILC	NA	NA	NA	TCGA
TCGA-E9-A54X	TCGA-E9-A54X-01	Female	85	I	White	1	23.9011	IMMC	NA	NA	NA	TCGA
TCGA-E9-A54Y	TCGA-E9-A54Y-01	Female	63	III	White	1	23.8354	ILC	NA	NA	NA	TCGA
TCGA-E9-A5FK	TCGA-E9-A5FK-01	Female	60	III	White	1	26.6956	ILC	NA	NA	NA	TCGA
TCGA-E9-A5FL	TCGA-E9-A5FL-01	Female	65	II	White	1	0.789032	MBC	NA	NA	NA	TCGA
TCGA-E9-A5UO	TCGA-E9-A5UO-01	Female	41	II	White	1	25.8079	IMMC	NA	NA	NA	TCGA
TCGA-E9-A5UP	TCGA-E9-A5UP-01	Female	63	II	White	1	26.3997	BRCNOS	NA	NA	NA	TCGA
TCGA-E9-A6HE	TCGA-E9-A6HE-01	Female	45	III	White	1	27.8463	ILC	NA	NA	NA	TCGA
TCGA-EW-A1IW	TCGA-EW-A1IW-01	Female	80	II	White	1	12.1971	ILC	NA	NA	NA	TCGA
TCGA-EW-A1IX	TCGA-EW-A1IX-01	Female	48	II	Asian	1	39.7146	BRCNOS	NA	NA	NA	TCGA
TCGA-EW-A1IY	TCGA-EW-A1IY-01	Female	38	I	Asian	1	8.4821	IDC	NA	NA	NA	TCGA
TCGA-EW-A1IZ	TCGA-EW-A1IZ-01	Female	53	III	White	1	18.2135	IDC	NA	NA	NA	TCGA
TCGA-EW-A1J1	TCGA-EW-A1J1-01	Female	38	II	White	1	18.9039	IDC	NA	NA	NA	TCGA
TCGA-EW-A1J2	TCGA-EW-A1J2-01	Female	50	II	Black or African American	1	13.2492	ILC	NA	NA	NA	TCGA
TCGA-EW-A1J3	TCGA-EW-A1J3-01	Female	61	I	White	1	16.5697	ILC	NA	NA	NA	TCGA
TCGA-EW-A1J5	TCGA-EW-A1J5-01	Female	59	II	White	1	15.682	ILC	NA	NA	NA	TCGA
TCGA-EW-A1J6	TCGA-EW-A1J6-01	Female	70	I	White	1	28.7668	IDC	NA	NA	NA	TCGA
TCGA-EW-A1OV	TCGA-EW-A1OV-01	Female	56	II	White	1	25.9394	IDC	NA	NA	NA	TCGA
TCGA-EW-A1OW	TCGA-EW-A1OW-01	Female	58	II	Black or African American	1	22.8162	IDC	NA	NA	NA	TCGA
TCGA-EW-A1OX	TCGA-EW-A1OX-01	Female	43	II	White	1	29.9504	IMMC	NA	NA	NA	TCGA
TCGA-EW-A1OY	TCGA-EW-A1OY-01	Female	63	II	White	1	29.8517	IDC	NA	NA	NA	TCGA
TCGA-EW-A1OZ	TCGA-EW-A1OZ-01	Female	56	II	Black or African American	1	40.405	IDC	NA	NA	NA	TCGA
TCGA-EW-A1P0	TCGA-EW-A1P0-01	Female	55	II	White	1	41.1283	BRCNOS	NA	NA	NA	TCGA
TCGA-EW-A1P1	TCGA-EW-A1P1-01	Female	68	III	White	1	39.7804	IDC	NA	NA	NA	TCGA
TCGA-EW-A1P3	TCGA-EW-A1P3-01	Female	48	II	White	1	52.9638	IDC	NA	NA	NA	TCGA
TCGA-EW-A1P4	TCGA-EW-A1P4-01	Female	43	II	White	1	29.8189	IDC	NA	NA	NA	TCGA
TCGA-EW-A1P5	TCGA-EW-A1P5-01	Female	77	II	White	1	23.1121	IDC	NA	NA	NA	TCGA
TCGA-EW-A1P6	TCGA-EW-A1P6-01	Female	64	II	White	1	18.4765	IDC	NA	NA	NA	TCGA
TCGA-EW-A1P7	TCGA-EW-A1P7-01	Female	59	II	White	1	30.0819	IDC	NA	NA	NA	TCGA
TCGA-EW-A1P8	TCGA-EW-A1P8-01	Female	58	III	White	0	7.85745	IDC	NA	NA	NA	TCGA
TCGA-EW-A1PA	TCGA-EW-A1PA-01	Female	59	II	White	1	18.9039	IDC	NA	NA	NA	TCGA
TCGA-EW-A1PB	TCGA-EW-A1PB-01	Female	70	III	Black or African American	1	19.9888	IDC	NA	NA	NA	TCGA
TCGA-EW-A1PC	TCGA-EW-A1PC-01	Female	66	II	Black or African American	1	6.14788	IDC	NA	NA	NA	TCGA
TCGA-EW-A1PE	TCGA-EW-A1PE-01	Female	56	II	White	1	10.5204	IDC	NA	NA	NA	TCGA
TCGA-EW-A1PF	TCGA-EW-A1PF-01	Female	50	I	White	1	14.4327	IDC	NA	NA	NA	TCGA
TCGA-EW-A1PG	TCGA-EW-A1PG-01	Female	53	II	White	1	34.553	ILC	NA	NA	NA	TCGA
TCGA-EW-A1PH	TCGA-EW-A1PH-01	Female	52	II	White	1	19.9559	IDC	NA	NA	NA	TCGA
TCGA-EW-A2FR	TCGA-EW-A2FR-01	Female	59	III	Black or African American	1	55.0021	IDC	NA	NA	NA	TCGA
TCGA-EW-A2FS	TCGA-EW-A2FS-01	Female	41	II	Black or African American	1	52.7337	IDC	NA	NA	NA	TCGA
TCGA-EW-A2FV	TCGA-EW-A2FV-01	Female	39	III	White	1	25.9066	BRCNOS	NA	NA	NA	TCGA
TCGA-EW-A2FW	TCGA-EW-A2FW-01	Female	52	II	White	1	22.0929	BRCNOS	NA	NA	NA	TCGA
TCGA-EW-A3E8	TCGA-EW-A3E8-01	Female	60	II	White	1	34.027	ILC	NA	NA	NA	TCGA
TCGA-EW-A3U0	TCGA-EW-A3U0-01	Female	61	III	Black or African American	1	17.4902	IDC	NA	NA	NA	TCGA
TCGA-EW-A423	TCGA-EW-A423-01	Female	75	II	White	1	17.5231	ILC	NA	NA	NA	TCGA
TCGA-EW-A424	TCGA-EW-A424-01	Female	51	III	White	1	23.5066	ILC	NA	NA	NA	TCGA
TCGA-EW-A6S9	TCGA-EW-A6S9-01	Female	34	II	Black or African American	1	15.2218	IDC	NA	NA	NA	TCGA
TCGA-EW-A6SB	TCGA-EW-A6SB-01	Female	62	II	Black or African American	1	24.986	IDC	NA	NA	NA	TCGA
TCGA-EW-A6SC	TCGA-EW-A6SC-01	Female	60	II	Black or African American	1	31.2983	ILC	NA	NA	NA	TCGA
TCGA-EW-A6SD	TCGA-EW-A6SD-01	Female	32	II	Black or African American	1	33.2051	IDC	NA	NA	NA	TCGA
TCGA-GI-A2C8	TCGA-GI-A2C8-01	Female	63	III	White	1	7.39718	IDC	NA	NA	NA	TCGA
TCGA-GI-A2C9	TCGA-GI-A2C9-01	Female	58	II	Black or African American	1	109.873	IDC	NA	NA	NA	TCGA
TCGA-GM-A2D9	TCGA-GM-A2D9-01	Female	69	I	White	0	59.5719	IDC	NA	NA	NA	TCGA
TCGA-GM-A2DA	TCGA-GM-A2DA-01	Female	46	II	White	0	216.754	IDC	NA	NA	NA	TCGA
TCGA-GM-A2DB	TCGA-GM-A2DB-01	Female	62	II	White	1	79.1005	IDC	NA	NA	NA	TCGA
TCGA-GM-A2DC	TCGA-GM-A2DC-01	Female	57	II	White	1	83.3416	IDC	NA	NA	NA	TCGA
TCGA-GM-A2DD	TCGA-GM-A2DD-01	Female	53	I	White	1	75.0238	IDC	NA	NA	NA	TCGA
TCGA-GM-A2DF	TCGA-GM-A2DF-01	Female	53	II	Black or African American	1	70.8485	IDC	NA	NA	NA	TCGA
TCGA-GM-A2DH	TCGA-GM-A2DH-01	Female	58	I	White	1	72.0978	IDC	NA	NA	NA	TCGA
TCGA-GM-A2DI	TCGA-GM-A2DI-01	Female	52	I	White	1	85.1498	IDC	NA	NA	NA	TCGA
TCGA-GM-A2DK	TCGA-GM-A2DK-01	Female	58	I	White	1	86.958	IDC	NA	NA	NA	TCGA
TCGA-GM-A2DL	TCGA-GM-A2DL-01	Female	50	I	White	1	115.692	IDC	NA	NA	NA	TCGA
TCGA-GM-A2DM	TCGA-GM-A2DM-01	Female	57	II	White	1	106.059	IDC	NA	NA	NA	TCGA
TCGA-GM-A2DN	TCGA-GM-A2DN-01	Female	58	II	White	1	101.621	IDC	NA	NA	NA	TCGA
TCGA-GM-A2DO	TCGA-GM-A2DO-01	Female	54	I	Black or African American	1	85.347	ILC	NA	NA	NA	TCGA
TCGA-GM-A3NW	TCGA-GM-A3NW-01	Female	63	II	White	1	110.497	ILC	NA	NA	NA	TCGA
TCGA-GM-A3NY	TCGA-GM-A3NY-01	Female	72	II	White	1	38.2023	ILC	NA	NA	NA	TCGA
TCGA-GM-A3XG	TCGA-GM-A3XG-01	Female	46	III	White	1	43.7255	ILC	NA	NA	NA	TCGA
TCGA-GM-A3XL	TCGA-GM-A3XL-01	Female	49	II	Black or African American	1	69.3034	IDC	NA	NA	NA	TCGA
TCGA-GM-A3XN	TCGA-GM-A3XN-01	Female	44	III	White	1	66.3774	ILC	NA	NA	NA	TCGA
TCGA-GM-A4E0	TCGA-GM-A4E0-01	Female	67	III	White	1	72.0321	ILC	NA	NA	NA	TCGA
TCGA-GM-A5PV	TCGA-GM-A5PV-01	Female	63	II	White	1	13.5451	ILC	NA	NA	NA	TCGA
TCGA-GM-A5PX	TCGA-GM-A5PX-01	Female	65	II	White	1	18.1149	ILC	NA	NA	NA	TCGA
TCGA-HN-A2NL	TCGA-HN-A2NL-01	Female	56	II	NA	1	2.59723	ILC	NA	NA	NA	TCGA
TCGA-HN-A2OB	TCGA-HN-A2OB-01	Female	45	II	NA	0	62.4651	ILC	NA	NA	NA	TCGA
TCGA-JL-A3YW	TCGA-JL-A3YW-01	Female	49	II	Asian	1	11.8355	ILC	NA	NA	NA	TCGA
TCGA-JL-A3YX	TCGA-JL-A3YX-01	Female	46	II	Asian	1	11.5725	ILC	NA	NA	NA	TCGA
TCGA-LD-A66U	TCGA-LD-A66U-01	Female	44	II	White	1	21.2381	ILC	NA	NA	NA	TCGA
TCGA-LD-A74U	TCGA-LD-A74U-01	Female	79	III	White	1	13.2163	BRCNOS	NA	NA	NA	TCGA
TCGA-LD-A7W5	TCGA-LD-A7W5-01	Female	52	III	Black or African American	1	7.10129	IDC	NA	NA	NA	TCGA
TCGA-LD-A7W6	TCGA-LD-A7W6-01	Female	54	II	White	1	13.282	BRCNOS	NA	NA	NA	TCGA
TCGA-LD-A9QF	TCGA-LD-A9QF-01	Female	73	I	Black or African American	1	10.6191	IDC	NA	NA	NA	TCGA
TCGA-LL-A440	TCGA-LL-A440-01	Female	61	I	White	1	24.9532	ILC	NA	NA	NA	TCGA
TCGA-LL-A441	TCGA-LL-A441-01	Female	62	I	Black or African American	1	32.7448	IDC	NA	NA	NA	TCGA
TCGA-LL-A442	TCGA-LL-A442-01	Female	56	II	Black or African American	1	29.2271	IDC	NA	NA	NA	TCGA
TCGA-LL-A50Y	TCGA-LL-A50Y-01	Female	84	II	White	1	25.0518	ILC	NA	NA	NA	TCGA
TCGA-LL-A5YL	TCGA-LL-A5YL-01	Female	64	II	White	1	17.0628	ILC	NA	NA	NA	TCGA
TCGA-LL-A5YM	TCGA-LL-A5YM-01	Female	88	III	Black or African American	1	15.3204	IDC	NA	NA	NA	TCGA
TCGA-LL-A5YN	TCGA-LL-A5YN-01	Female	46	II	Black or African American	1	14.6957	IDC	NA	NA	NA	TCGA
TCGA-LL-A5YO	TCGA-LL-A5YO-01	Female	50	I	Black or African American	1	14.4656	IDC	NA	NA	NA	TCGA
TCGA-LL-A5YP	TCGA-LL-A5YP-01	Female	49	II	Black or African American	1	14.7944	IDC	NA	NA	NA	TCGA
TCGA-LL-A6FP	TCGA-LL-A6FP-01	Female	90	II	White	1	22.2573	ILC	NA	NA	NA	TCGA
TCGA-LL-A6FQ	TCGA-LL-A6FQ-01	Female	77	III	Black or African American	1	2.63011	IDC	NA	NA	NA	TCGA
TCGA-LL-A6FR	TCGA-LL-A6FR-01	Female	50	II	Black or African American	1	16.0765	IDC	NA	NA	NA	TCGA
TCGA-LL-A73Y	TCGA-LL-A73Y-01	Female	67	I	Black or African American	1	15.682	IDC	NA	NA	NA	TCGA
TCGA-LL-A73Z	TCGA-LL-A73Z-01	Female	55	IV	Black or African American	0	7.46293	IDC	NA	NA	NA	TCGA
TCGA-LL-A740	TCGA-LL-A740-01	Female	61	I	Black or African American	1	14.4985	IDC	NA	NA	NA	TCGA
TCGA-LL-A7SZ	TCGA-LL-A7SZ-01	Female	49	II	Black or African American	1	19.5286	IDC	NA	NA	NA	TCGA
TCGA-LL-A7T0	TCGA-LL-A7T0-01	Female	70	II	Black or African American	1	12.3615	IDC	NA	NA	NA	TCGA
TCGA-LL-A8F5	TCGA-LL-A8F5-01	Female	61	II	Black or African American	1	19.5943	IDC	NA	NA	NA	TCGA
TCGA-LL-A9Q3	TCGA-LL-A9Q3-01	Female	69	III	White	1	17.4902	ILC	NA	NA	NA	TCGA
TCGA-LQ-A4E4	TCGA-LQ-A4E4-01	Female	73	III	White	1	27.912	ILC	NA	NA	NA	TCGA
TCGA-MS-A51U	TCGA-MS-A51U-01	Female	44	II	White	1	22.3888	ILC	NA	NA	NA	TCGA
TCGA-OK-A5Q2	TCGA-OK-A5Q2-01	Female	59	II	NA	1	2.10409	ILC	NA	NA	NA	TCGA
TCGA-OL-A5D6	TCGA-OL-A5D6-01	Female	71	II	Black or African American	0	36.2955	IDC	NA	NA	NA	TCGA
TCGA-OL-A5D7	TCGA-OL-A5D7-01	Female	70	II	Black or African American	1	58.5199	IDC	NA	NA	NA	TCGA
TCGA-OL-A5D8	TCGA-OL-A5D8-01	Female	40	II	Black or African American	1	31.9887	IDC	NA	NA	NA	TCGA
TCGA-OL-A5DA	TCGA-OL-A5DA-01	Female	61	II	White	1	58.6185	ILC	NA	NA	NA	TCGA
TCGA-OL-A5RU	TCGA-OL-A5RU-01	Female	63	II	Black or African American	1	40.0763	IDC	NA	NA	NA	TCGA
TCGA-OL-A5RV	TCGA-OL-A5RV-01	Female	43	III	Black or African American	1	34.9147	IDC	NA	NA	NA	TCGA
TCGA-OL-A5RW	TCGA-OL-A5RW-01	Female	40	II	Black or African American	1	36.3612	IDC	NA	NA	NA	TCGA
TCGA-OL-A5RX	TCGA-OL-A5RX-01	Female	51	I	Black or African American	1	28.8654	IDC	NA	NA	NA	TCGA
TCGA-OL-A5RY	TCGA-OL-A5RY-01	Female	52	II	Black or African American	1	24.723	IDC	NA	NA	NA	TCGA
TCGA-OL-A5RZ	TCGA-OL-A5RZ-01	Female	57	I	Black or African American	1	22.323	IDC	NA	NA	NA	TCGA
TCGA-OL-A5S0	TCGA-OL-A5S0-01	Female	66	II	Black or African American	1	20.3833	IDC	NA	NA	NA	TCGA
TCGA-OL-A66H	TCGA-OL-A66H-01	Female	74	I	Black or African American	1	NA	IMMC	NA	NA	NA	TCGA
TCGA-OL-A66I	TCGA-OL-A66I-01	Female	36	II	Black or African American	1	23.4737	IDC	NA	NA	NA	TCGA
TCGA-OL-A66J	TCGA-OL-A66J-01	Female	80	I	White	1	65.6212	ILC	NA	NA	NA	TCGA
TCGA-OL-A66K	TCGA-OL-A66K-01	Female	72	II	White	0	41.9173	ILC	NA	NA	NA	TCGA
TCGA-OL-A66L	TCGA-OL-A66L-01	Female	71	I	Black or African American	1	42.7721	IDC	NA	NA	NA	TCGA
TCGA-OL-A66N	TCGA-OL-A66N-01	Female	59	III	White	1	26.0381	ILC	NA	NA	NA	TCGA
TCGA-OL-A66O	TCGA-OL-A66O-01	Female	39	II	Black or African American	1	17.3587	IDC	NA	NA	NA	TCGA
TCGA-OL-A66P	TCGA-OL-A66P-01	Female	75	II	Black or African American	1	14.0711	IDC	NA	NA	NA	TCGA
TCGA-OL-A6VO	TCGA-OL-A6VO-01	Female	43	I	Black or African American	1	28.2079	IDC	NA	NA	NA	TCGA
TCGA-OL-A6VQ	TCGA-OL-A6VQ-01	Female	49	II	White	1	19.7258	ILC	NA	NA	NA	TCGA
TCGA-OL-A6VR	TCGA-OL-A6VR-01	Female	48	I	Black or African American	1	40.1091	IDC	NA	NA	NA	TCGA
TCGA-OL-A97C	TCGA-OL-A97C-01	Female	67	II	Black or African American	1	8.90949	BRCNOS	NA	NA	NA	TCGA
TCGA-PE-A5DC	TCGA-PE-A5DC-01	Female	72	III	White	0	47.0132	ILC	NA	NA	NA	TCGA
TCGA-PE-A5DD	TCGA-PE-A5DD-01	Female	64	II	Asian	1	64.2075	ILC	NA	NA	NA	TCGA
TCGA-PE-A5DE	TCGA-PE-A5DE-01	Female	41	II	White	1	86.958	ILC	NA	NA	NA	TCGA
TCGA-PL-A8LV	TCGA-PL-A8LV-01	Female	54	III	Black or African American	1	0	IDC	NA	NA	NA	TCGA
TCGA-PL-A8LX	TCGA-PL-A8LX-01	Female	35	IV	Black or African American	1	0.164382	IDC	NA	NA	NA	TCGA
TCGA-PL-A8LY	TCGA-PL-A8LY-01	Female	30	II	Black or African American	1	0.263011	IDC	NA	NA	NA	TCGA
TCGA-PL-A8LZ	TCGA-PL-A8LZ-01	Female	29	III	Black or African American	1	9.92866	IDC	NA	NA	NA	TCGA
TCGA-S3-A6ZF	TCGA-S3-A6ZF-01	Female	64	II	Black or African American	1	18.8053	IDC	NA	NA	NA	TCGA
TCGA-S3-A6ZG	TCGA-S3-A6ZG-01	Female	71	II	Black or African American	1	18.4765	BRCNOS	NA	NA	NA	TCGA
TCGA-S3-A6ZH	TCGA-S3-A6ZH-01	Female	29	III	Black or African American	1	21.0737	IDC	NA	NA	NA	TCGA
TCGA-S3-AA0Z	TCGA-S3-AA0Z-01	Female	63	II	Black or African American	1	20.6792	IDC	NA	NA	NA	TCGA
TCGA-S3-AA10	TCGA-S3-AA10-01	Female	65	II	Black or African American	1	19.2655	IDC	NA	NA	NA	TCGA
TCGA-S3-AA11	TCGA-S3-AA11-01	Female	67	II	Black or African American	1	13.8409	IDC	NA	NA	NA	TCGA
TCGA-S3-AA12	TCGA-S3-AA12-01	Female	82	III	Black or African American	1	18.871	IDC	NA	NA	NA	TCGA
TCGA-S3-AA14	TCGA-S3-AA14-01	Female	47	I	Black or African American	1	17.3916	IDC	NA	NA	NA	TCGA
TCGA-S3-AA15	TCGA-S3-AA15-01	Female	51	II	Black or African American	1	17.2601	IDC	NA	NA	NA	TCGA
TCGA-S3-AA17	TCGA-S3-AA17-01	Female	64	II	Black or African American	1	13.9396	IDC	NA	NA	NA	TCGA
TCGA-UL-AAZ6	TCGA-UL-AAZ6-01	Female	73	II	Black or African American	1	17.03	IDC	NA	NA	NA	TCGA
TCGA-UU-A93S	TCGA-UU-A93S-01	Female	63	IV	Black or African American	0	3.81366	IDC	NA	NA	NA	TCGA
TCGA-V7-A7HQ	TCGA-V7-A7HQ-01	Female	75	III	Black or African American	1	66.8376	IDC	NA	NA	NA	TCGA
TCGA-W8-A86G	TCGA-W8-A86G-01	Female	66	II	White	1	11.4081	ILC	NA	NA	NA	TCGA
TCGA-WT-AB41	TCGA-WT-AB41-01	Female	55	II	Black or African American	1	52.9638	IDC	NA	NA	NA	TCGA
TCGA-WT-AB44	TCGA-WT-AB44-01	Female	77	I	White	1	29.0298	ILC	NA	NA	NA	TCGA
TCGA-XX-A899	TCGA-XX-A899-01	Female	46	III	White	1	15.3533	ILC	NA	NA	NA	TCGA
TCGA-XX-A89A	TCGA-XX-A89A-01	Female	68	II	White	1	16.0437	ILC	NA	NA	NA	TCGA
TCGA-Z7-A8R5	TCGA-Z7-A8R5-01	Female	61	III	White	1	108.065	ILC	NA	NA	NA	TCGA
TCGA-Z7-A8R6	TCGA-Z7-A8R6-01	Female	46	I	White	1	107.045	ILC	NA	NA	NA	TCGA

## Sheet: IGR
Patient ID	Tumor_Sample_Barcode	Sex	Age	Stage	Race	OS	OS.time(Months)	Oncotree Code	ER Status	PR Status	HER2 Status	Study
MBC_1	MBC_1	Female	NA	NA	NA	NA	NA	BRCA	NA	NA	Negative	IGR
MBC_10	MBC_10	Female	NA	NA	NA	NA	NA	BRCA	NA	NA	Negative	IGR
MBC_100	MBC_100	Female	NA	NA	NA	NA	NA	BRCA	NA	NA	Positive	IGR
MBC_101	MBC_101	Female	NA	NA	NA	NA	NA	BRCA	NA	NA	Negative	IGR
MBC_102	MBC_102	Female	NA	NA	NA	NA	NA	BRCA	NA	NA	Negative	IGR
MBC_103	MBC_103	Female	NA	NA	NA	NA	NA	BRCA	NA	NA	Negative	IGR
MBC_104	MBC_104	Female	NA	NA	NA	NA	NA	BRCA	NA	NA	Negative	IGR
MBC_105	MBC_105	Female	NA	NA	NA	NA	NA	BRCA	NA	NA	Negative	IGR
MBC_106	MBC_106	Female	NA	NA	NA	NA	NA	BRCA	NA	NA	Negative	IGR
MBC_107	MBC_107	Female	NA	NA	NA	NA	NA	BRCA	NA	NA	Negative	IGR
MBC_108	MBC_108	Female	NA	NA	NA	NA	NA	BRCA	NA	NA	Positive	IGR
MBC_109	MBC_109	Female	NA	NA	NA	NA	NA	BRCA	NA	NA	Negative	IGR
MBC_11	MBC_11	Female	NA	NA	NA	NA	NA	BRCA	NA	NA	Negative	IGR
MBC_110	MBC_110	Female	NA	NA	NA	NA	NA	BRCA	NA	NA	Negative	IGR
MBC_111	MBC_111	Female	NA	NA	NA	NA	NA	BRCA	NA	NA	Negative	IGR
MBC_112	MBC_112	Female	NA	NA	NA	NA	NA	BRCA	NA	NA	Negative	IGR
MBC_113	MBC_113	Female	NA	NA	NA	NA	NA	BRCA	NA	NA	Negative	IGR
MBC_114	MBC_114	Female	NA	NA	NA	NA	NA	BRCA	NA	NA	Negative	IGR
MBC_115	MBC_115	Female	NA	NA	NA	NA	NA	BRCA	NA	NA	Positive	IGR
MBC_116	MBC_116	Female	NA	NA	NA	NA	NA	BRCA	NA	NA	Positive	IGR
MBC_117	MBC_117	Female	NA	NA	NA	NA	NA	BRCA	NA	NA	Negative	IGR
MBC_118	MBC_118	Female	NA	NA	NA	NA	NA	BRCA	NA	NA	Negative	IGR
MBC_119	MBC_119	Female	NA	NA	NA	NA	NA	BRCA	NA	NA	Positive	IGR
MBC_12	MBC_12	Female	NA	NA	NA	NA	NA	BRCA	NA	NA	Negative	IGR
MBC_120	MBC_120	Female	NA	NA	NA	NA	NA	BRCA	NA	NA	Negative	IGR
MBC_121	MBC_121	Female	NA	NA	NA	NA	NA	BRCA	NA	NA	Negative	IGR
MBC_122	MBC_122	Female	NA	NA	NA	NA	NA	BRCA	NA	NA	Negative	IGR
MBC_123	MBC_123	Female	NA	NA	NA	NA	NA	BRCA	NA	NA	Negative	IGR
MBC_124	MBC_124	Female	NA	NA	NA	NA	NA	BRCA	NA	NA	Negative	IGR
MBC_125	MBC_125	Female	NA	NA	NA	NA	NA	BRCA	NA	NA	Negative	IGR
MBC_126	MBC_126	Female	NA	NA	NA	NA	NA	BRCA	NA	NA	Negative	IGR
MBC_127	MBC_127	Female	NA	NA	NA	NA	NA	BRCA	NA	NA	Negative	IGR
MBC_128	MBC_128	Female	NA	NA	NA	NA	NA	BRCA	NA	NA	Negative	IGR
MBC_129	MBC_129	Female	NA	NA	NA	NA	NA	BRCA	NA	NA	Negative	IGR
MBC_13	MBC_13	Female	NA	NA	NA	NA	NA	BRCA	NA	NA	Negative	IGR
MBC_130	MBC_130	Female	NA	NA	NA	NA	NA	BRCA	NA	NA	Positive	IGR
MBC_131	MBC_131	Female	NA	NA	NA	NA	NA	BRCA	NA	NA	Negative	IGR
MBC_132	MBC_132	Female	NA	NA	NA	NA	NA	BRCA	NA	NA	Negative	IGR
MBC_133	MBC_133	Female	NA	NA	NA	NA	NA	BRCA	NA	NA	Negative	IGR
MBC_134	MBC_134	Female	NA	NA	NA	NA	NA	BRCA	NA	NA	Negative	IGR
MBC_135	MBC_135	Female	NA	NA	NA	NA	NA	BRCA	NA	NA	Negative	IGR
MBC_136	MBC_136	Female	NA	NA	NA	NA	NA	BRCA	NA	NA	Negative	IGR
MBC_137	MBC_137	Female	NA	NA	NA	NA	NA	BRCA	NA	NA	Negative	IGR
MBC_138	MBC_138	Female	NA	NA	NA	NA	NA	BRCA	NA	NA	Negative	IGR
MBC_139	MBC_139	Female	NA	NA	NA	NA	NA	BRCA	NA	NA	Positive	IGR
MBC_14	MBC_14	Female	NA	NA	NA	NA	NA	BRCA	NA	NA	Negative	IGR
MBC_140	MBC_140	Female	NA	NA	NA	NA	NA	BRCA	NA	NA	Negative	IGR
MBC_141	MBC_141	Female	NA	NA	NA	NA	NA	BRCA	NA	NA	Negative	IGR
MBC_142	MBC_142	Female	NA	NA	NA	NA	NA	BRCA	NA	NA	Negative	IGR
MBC_143	MBC_143	Female	NA	NA	NA	NA	NA	BRCA	NA	NA	Negative	IGR
MBC_144	MBC_144	Female	NA	NA	NA	NA	NA	BRCA	NA	NA	Negative	IGR
MBC_145	MBC_145	Female	NA	NA	NA	NA	NA	BRCA	NA	NA	Negative	IGR
MBC_146	MBC_146	Female	NA	NA	NA	NA	NA	BRCA	NA	NA	Negative	IGR
MBC_147	MBC_147	Female	NA	NA	NA	NA	NA	BRCA	NA	NA	Negative	IGR
MBC_148	MBC_148	Female	NA	NA	NA	NA	NA	BRCA	NA	NA	Negative	IGR
MBC_149	MBC_149	Female	NA	NA	NA	NA	NA	BRCA	NA	NA	Positive	IGR
MBC_15	MBC_15	Female	NA	NA	NA	NA	NA	BRCA	NA	NA	Negative	IGR
MBC_150	MBC_150	Female	NA	NA	NA	NA	NA	BRCA	NA	NA	Negative	IGR
MBC_151	MBC_151	Female	NA	NA	NA	NA	NA	BRCA	NA	NA	Negative	IGR
MBC_152	MBC_152	Female	NA	NA	NA	NA	NA	BRCA	NA	NA	Negative	IGR
MBC_153	MBC_153	Female	NA	NA	NA	NA	NA	BRCA	NA	NA	Negative	IGR
MBC_154	MBC_154	Female	NA	NA	NA	NA	NA	BRCA	NA	NA	Positive	IGR
MBC_155	MBC_155	Female	NA	NA	NA	NA	NA	BRCA	NA	NA	Negative	IGR
MBC_156	MBC_156	Female	NA	NA	NA	NA	NA	BRCA	NA	NA	Negative	IGR
MBC_157	MBC_157	Female	NA	NA	NA	NA	NA	BRCA	NA	NA	Negative	IGR
MBC_158	MBC_158	Female	NA	NA	NA	NA	NA	BRCA	NA	NA	Negative	IGR
MBC_159	MBC_159	Female	NA	NA	NA	NA	NA	BRCA	NA	NA	Negative	IGR
MBC_16	MBC_16	Female	NA	NA	NA	NA	NA	BRCA	NA	NA	NA	IGR
MBC_160	MBC_160	Female	NA	NA	NA	NA	NA	BRCA	NA	NA	Negative	IGR
MBC_161	MBC_161	Female	NA	NA	NA	NA	NA	BRCA	NA	NA	Negative	IGR
MBC_162	MBC_162	Female	NA	NA	NA	NA	NA	BRCA	NA	NA	Negative	IGR
MBC_163	MBC_163	Female	NA	NA	NA	NA	NA	BRCA	NA	NA	Negative	IGR
MBC_164	MBC_164	Female	NA	NA	NA	NA	NA	BRCA	NA	NA	Negative	IGR
MBC_165	MBC_165	Female	NA	NA	NA	NA	NA	BRCA	NA	NA	Negative	IGR
MBC_166	MBC_166	Female	NA	NA	NA	NA	NA	BRCA	NA	NA	Negative	IGR
MBC_167	MBC_167	Female	NA	NA	NA	NA	NA	BRCA	NA	NA	Negative	IGR
MBC_168	MBC_168	Female	NA	NA	NA	NA	NA	BRCA	NA	NA	Positive	IGR
MBC_169	MBC_169	Female	NA	NA	NA	NA	NA	BRCA	NA	NA	Negative	IGR
MBC_17	MBC_17	Female	NA	NA	NA	NA	NA	BRCA	NA	NA	Negative	IGR
MBC_170	MBC_170	Female	NA	NA	NA	NA	NA	BRCA	NA	NA	Negative	IGR
MBC_171	MBC_171	Female	NA	NA	NA	NA	NA	BRCA	NA	NA	Negative	IGR
MBC_172	MBC_172	Female	NA	NA	NA	NA	NA	BRCA	NA	NA	Negative	IGR
MBC_173	MBC_173	Female	NA	NA	NA	NA	NA	BRCA	NA	NA	Negative	IGR
MBC_174	MBC_174	Female	NA	NA	NA	NA	NA	BRCA	NA	NA	Negative	IGR
MBC_175	MBC_175	Female	NA	NA	NA	NA	NA	BRCA	NA	NA	Negative	IGR
MBC_176	MBC_176	Female	NA	NA	NA	NA	NA	BRCA	NA	NA	Negative	IGR
MBC_177	MBC_177	Female	NA	NA	NA	NA	NA	BRCA	NA	NA	Negative	IGR
MBC_178	MBC_178	Female	NA	NA	NA	NA	NA	BRCA	NA	NA	Negative	IGR
MBC_179	MBC_179	Female	NA	NA	NA	NA	NA	BRCA	NA	NA	Negative	IGR
MBC_18	MBC_18	Female	NA	NA	NA	NA	NA	BRCA	NA	NA	Negative	IGR
MBC_180	MBC_180	Female	NA	NA	NA	NA	NA	BRCA	NA	NA	Negative	IGR
MBC_181	MBC_181	Female	NA	NA	NA	NA	NA	BRCA	NA	NA	Negative	IGR
MBC_182	MBC_182	Female	NA	NA	NA	NA	NA	BRCA	NA	NA	Negative	IGR
MBC_183	MBC_183	Female	NA	NA	NA	NA	NA	BRCA	NA	NA	Negative	IGR
MBC_184	MBC_184	Female	NA	NA	NA	NA	NA	BRCA	NA	NA	Negative	IGR
MBC_185	MBC_185	Female	NA	NA	NA	NA	NA	BRCA	NA	NA	Negative	IGR
MBC_186	MBC_186	Female	NA	NA	NA	NA	NA	BRCA	NA	NA	Negative	IGR
MBC_187	MBC_187	Female	NA	NA	NA	NA	NA	BRCA	NA	NA	Negative	IGR
MBC_188	MBC_188	Female	NA	NA	NA	NA	NA	BRCA	NA	NA	Negative	IGR
MBC_189	MBC_189	Female	NA	NA	NA	NA	NA	BRCA	NA	NA	Negative	IGR
MBC_19	MBC_19	Female	NA	NA	NA	NA	NA	BRCA	NA	NA	Negative	IGR
MBC_190	MBC_190	Female	NA	NA	NA	NA	NA	BRCA	NA	NA	Negative	IGR
MBC_191	MBC_191	Female	NA	NA	NA	NA	NA	BRCA	NA	NA	Negative	IGR
MBC_192	MBC_192	Female	NA	NA	NA	NA	NA	BRCA	NA	NA	Negative	IGR
MBC_193	MBC_193	Female	NA	NA	NA	NA	NA	BRCA	NA	NA	NA	IGR
MBC_194	MBC_194	Female	NA	NA	NA	NA	NA	BRCA	NA	NA	Positive	IGR
MBC_195	MBC_195	Female	NA	NA	NA	NA	NA	BRCA	NA	NA	Negative	IGR
MBC_196	MBC_196	Female	NA	NA	NA	NA	NA	BRCA	NA	NA	Negative	IGR
MBC_197	MBC_197	Female	NA	NA	NA	NA	NA	BRCA	NA	NA	NA	IGR
MBC_198	MBC_198	Female	NA	NA	NA	NA	NA	BRCA	NA	NA	Negative	IGR
MBC_199	MBC_199	Female	NA	NA	NA	NA	NA	BRCA	NA	NA	NA	IGR
MBC_2	MBC_2	Female	NA	NA	NA	NA	NA	BRCA	NA	NA	Negative	IGR
MBC_20	MBC_20	Female	NA	NA	NA	NA	NA	BRCA	NA	NA	Negative	IGR
MBC_200	MBC_200	Female	NA	NA	NA	NA	NA	BRCA	NA	NA	Negative	IGR
MBC_201	MBC_201	Female	NA	NA	NA	NA	NA	BRCA	NA	NA	Negative	IGR
MBC_202	MBC_202	Female	NA	NA	NA	NA	NA	BRCA	NA	NA	NA	IGR
MBC_203	MBC_203	Female	NA	NA	NA	NA	NA	BRCA	NA	NA	Negative	IGR
MBC_204	MBC_204	Female	NA	NA	NA	NA	NA	BRCA	NA	NA	Negative	IGR
MBC_205	MBC_205	Female	NA	NA	NA	NA	NA	BRCA	NA	NA	Negative	IGR
MBC_206	MBC_206	Female	NA	NA	NA	NA	NA	BRCA	NA	NA	Negative	IGR
MBC_207	MBC_207	Female	NA	NA	NA	NA	NA	BRCA	NA	NA	Negative	IGR
MBC_208	MBC_208	Female	NA	NA	NA	NA	NA	BRCA	NA	NA	Negative	IGR
MBC_209	MBC_209	Female	NA	NA	NA	NA	NA	BRCA	NA	NA	NA	IGR
MBC_21	MBC_21	Female	NA	NA	NA	NA	NA	BRCA	NA	NA	Positive	IGR
MBC_210	MBC_210	Female	NA	NA	NA	NA	NA	BRCA	NA	NA	Negative	IGR
MBC_211	MBC_211	Female	NA	NA	NA	NA	NA	BRCA	NA	NA	Negative	IGR
MBC_212	MBC_212	Female	NA	NA	NA	NA	NA	BRCA	NA	NA	Negative	IGR
MBC_213	MBC_213	Female	NA	NA	NA	NA	NA	BRCA	NA	NA	Negative	IGR
MBC_214	MBC_214	Female	NA	NA	NA	NA	NA	BRCA	NA	NA	Negative	IGR
MBC_215	MBC_215	Female	NA	NA	NA	NA	NA	BRCA	NA	NA	Negative	IGR
MBC_216	MBC_216	Female	NA	NA	NA	NA	NA	BRCA	NA	NA	Negative	IGR
MBC_22	MBC_22	Female	NA	NA	NA	NA	NA	BRCA	NA	NA	Negative	IGR
MBC_23	MBC_23	Female	NA	NA	NA	NA	NA	BRCA	NA	NA	NA	IGR
MBC_24	MBC_24	Female	NA	NA	NA	NA	NA	BRCA	NA	NA	Negative	IGR
MBC_25	MBC_25	Female	NA	NA	NA	NA	NA	BRCA	NA	NA	Negative	IGR
MBC_26	MBC_26	Female	NA	NA	NA	NA	NA	BRCA	NA	NA	Negative	IGR
MBC_27	MBC_27	Female	NA	NA	NA	NA	NA	BRCA	NA	NA	Negative	IGR
MBC_28	MBC_28	Female	NA	NA	NA	NA	NA	BRCA	NA	NA	Negative	IGR
MBC_29	MBC_29	Female	NA	NA	NA	NA	NA	BRCA	NA	NA	Negative	IGR
MBC_3	MBC_3	Female	NA	NA	NA	NA	NA	BRCA	NA	NA	Negative	IGR
MBC_30	MBC_30	Female	NA	NA	NA	NA	NA	BRCA	NA	NA	Negative	IGR
MBC_31	MBC_31	Female	NA	NA	NA	NA	NA	BRCA	NA	NA	Negative	IGR
MBC_32	MBC_32	Female	NA	NA	NA	NA	NA	BRCA	NA	NA	Negative	IGR
MBC_33	MBC_33	Female	NA	NA	NA	NA	NA	BRCA	NA	NA	Negative	IGR
MBC_34	MBC_34	Female	NA	NA	NA	NA	NA	BRCA	NA	NA	Negative	IGR
MBC_35	MBC_35	Female	NA	NA	NA	NA	NA	BRCA	NA	NA	Negative	IGR
MBC_36	MBC_36	Female	NA	NA	NA	NA	NA	BRCA	NA	NA	Negative	IGR
MBC_37	MBC_37	Female	NA	NA	NA	NA	NA	BRCA	NA	NA	Negative	IGR
MBC_38	MBC_38	Female	NA	NA	NA	NA	NA	BRCA	NA	NA	Negative	IGR
MBC_39	MBC_39	Female	NA	NA	NA	NA	NA	BRCA	NA	NA	Negative	IGR
MBC_4	MBC_4	Female	NA	NA	NA	NA	NA	BRCA	NA	NA	Negative	IGR
MBC_40	MBC_40	Female	NA	NA	NA	NA	NA	BRCA	NA	NA	Negative	IGR
MBC_41	MBC_41	Female	NA	NA	NA	NA	NA	BRCA	NA	NA	Negative	IGR
MBC_42	MBC_42	Female	NA	NA	NA	NA	NA	BRCA	NA	NA	Negative	IGR
MBC_43	MBC_43	Female	NA	NA	NA	NA	NA	BRCA	NA	NA	Negative	IGR
MBC_44	MBC_44	Female	NA	NA	NA	NA	NA	BRCA	NA	NA	Negative	IGR
MBC_45	MBC_45	Female	NA	NA	NA	NA	NA	BRCA	NA	NA	Negative	IGR
MBC_46	MBC_46	Female	NA	NA	NA	NA	NA	BRCA	NA	NA	Negative	IGR
MBC_47	MBC_47	Female	NA	NA	NA	NA	NA	BRCA	NA	NA	Negative	IGR
MBC_48	MBC_48	Female	NA	NA	NA	NA	NA	BRCA	NA	NA	Negative	IGR
MBC_49	MBC_49	Female	NA	NA	NA	NA	NA	BRCA	NA	NA	Negative	IGR
MBC_5	MBC_5	Female	NA	NA	NA	NA	NA	BRCA	NA	NA	Negative	IGR
MBC_50	MBC_50	Female	NA	NA	NA	NA	NA	BRCA	NA	NA	Negative	IGR
MBC_51	MBC_51	Female	NA	NA	NA	NA	NA	BRCA	NA	NA	Negative	IGR
MBC_52	MBC_52	Female	NA	NA	NA	NA	NA	BRCA	NA	NA	Negative	IGR
MBC_53	MBC_53	Female	NA	NA	NA	NA	NA	BRCA	NA	NA	Negative	IGR
MBC_54	MBC_54	Female	NA	NA	NA	NA	NA	BRCA	NA	NA	Negative	IGR
MBC_55	MBC_55	Female	NA	NA	NA	NA	NA	BRCA	NA	NA	Negative	IGR
MBC_56	MBC_56	Female	NA	NA	NA	NA	NA	BRCA	NA	NA	Negative	IGR
MBC_57	MBC_57	Female	NA	NA	NA	NA	NA	BRCA	NA	NA	Negative	IGR
MBC_58	MBC_58	Female	NA	NA	NA	NA	NA	BRCA	NA	NA	Negative	IGR
MBC_59	MBC_59	Female	NA	NA	NA	NA	NA	BRCA	NA	NA	Negative	IGR
MBC_6	MBC_6	Female	NA	NA	NA	NA	NA	BRCA	NA	NA	Negative	IGR
MBC_60	MBC_60	Female	NA	NA	NA	NA	NA	BRCA	NA	NA	Negative	IGR
MBC_61	MBC_61	Female	NA	NA	NA	NA	NA	BRCA	NA	NA	Negative	IGR
MBC_62	MBC_62	Female	NA	NA	NA	NA	NA	BRCA	NA	NA	Negative	IGR
MBC_63	MBC_63	Female	NA	NA	NA	NA	NA	BRCA	NA	NA	Negative	IGR
MBC_64	MBC_64	Female	NA	NA	NA	NA	NA	BRCA	NA	NA	Negative	IGR
MBC_65	MBC_65	Female	NA	NA	NA	NA	NA	BRCA	NA	NA	Negative	IGR
MBC_66	MBC_66	Female	NA	NA	NA	NA	NA	BRCA	NA	NA	Negative	IGR
MBC_67	MBC_67	Female	NA	NA	NA	NA	NA	BRCA	NA	NA	Negative	IGR
MBC_68	MBC_68	Female	NA	NA	NA	NA	NA	BRCA	NA	NA	Negative	IGR
MBC_69	MBC_69	Female	NA	NA	NA	NA	NA	BRCA	NA	NA	Negative	IGR
MBC_7	MBC_7	Female	NA	NA	NA	NA	NA	BRCA	NA	NA	Negative	IGR
MBC_70	MBC_70	Female	NA	NA	NA	NA	NA	BRCA	NA	NA	Negative	IGR
MBC_71	MBC_71	Female	NA	NA	NA	NA	NA	BRCA	NA	NA	Negative	IGR
MBC_72	MBC_72	Female	NA	NA	NA	NA	NA	BRCA	NA	NA	Negative	IGR
MBC_73	MBC_73	Female	NA	NA	NA	NA	NA	BRCA	NA	NA	Negative	IGR
MBC_74	MBC_74	Female	NA	NA	NA	NA	NA	BRCA	NA	NA	Negative	IGR
MBC_75	MBC_75	Female	NA	NA	NA	NA	NA	BRCA	NA	NA	Negative	IGR
MBC_76	MBC_76	Female	NA	NA	NA	NA	NA	BRCA	NA	NA	Negative	IGR
MBC_77	MBC_77	Female	NA	NA	NA	NA	NA	BRCA	NA	NA	Negative	IGR
MBC_78	MBC_78	Female	NA	NA	NA	NA	NA	BRCA	NA	NA	Negative	IGR
MBC_79	MBC_79	Female	NA	NA	NA	NA	NA	BRCA	NA	NA	Negative	IGR
MBC_8	MBC_8	Female	NA	NA	NA	NA	NA	BRCA	NA	NA	Negative	IGR
MBC_80	MBC_80	Female	NA	NA	NA	NA	NA	BRCA	NA	NA	Negative	IGR
MBC_81	MBC_81	Female	NA	NA	NA	NA	NA	BRCA	NA	NA	Negative	IGR
MBC_82	MBC_82	Female	NA	NA	NA	NA	NA	BRCA	NA	NA	Negative	IGR
MBC_83	MBC_83	Female	NA	NA	NA	NA	NA	BRCA	NA	NA	Negative	IGR
MBC_84	MBC_84	Female	NA	NA	NA	NA	NA	BRCA	NA	NA	Positive	IGR
MBC_85	MBC_85	Female	NA	NA	NA	NA	NA	BRCA	NA	NA	Negative	IGR
MBC_86	MBC_86	Female	NA	NA	NA	NA	NA	BRCA	NA	NA	Negative	IGR
MBC_87	MBC_87	Female	NA	NA	NA	NA	NA	BRCA	NA	NA	Negative	IGR
MBC_88	MBC_88	Female	NA	NA	NA	NA	NA	BRCA	NA	NA	Negative	IGR
MBC_89	MBC_89	Female	NA	NA	NA	NA	NA	BRCA	NA	NA	NA	IGR
MBC_9	MBC_9	Female	NA	NA	NA	NA	NA	BRCA	NA	NA	Negative	IGR
MBC_90	MBC_90	Female	NA	NA	NA	NA	NA	BRCA	NA	NA	Negative	IGR
MBC_91	MBC_91	Female	NA	NA	NA	NA	NA	BRCA	NA	NA	Negative	IGR
MBC_92	MBC_92	Female	NA	NA	NA	NA	NA	BRCA	NA	NA	Negative	IGR
MBC_93	MBC_93	Female	NA	NA	NA	NA	NA	BRCA	NA	NA	Negative	IGR
MBC_94	MBC_94	Female	NA	NA	NA	NA	NA	BRCA	NA	NA	Negative	IGR
MBC_95	MBC_95	Female	NA	NA	NA	NA	NA	BRCA	NA	NA	Negative	IGR
MBC_96	MBC_96	Female	NA	NA	NA	NA	NA	BRCA	NA	NA	Negative	IGR
MBC_97	MBC_97	Female	NA	NA	NA	NA	NA	BRCA	NA	NA	Negative	IGR
MBC_98	MBC_98	Female	NA	NA	NA	NA	NA	BRCA	NA	NA	Negative	IGR
MBC_99	MBC_99	Female	NA	NA	NA	NA	NA	BRCA	NA	NA	Positive	IGR

## Sheet: MBCproject
Patient ID	Tumor_Sample_Barcode	Sex	Age	Stage	Race	OS	OS.time(Months)	Oncotree Code	ER Status	PR Status	HER2 Status	Study
MBCProject_0aTBfPcG	MBC-MBCProject_0aTBfPcG-Tumor-SM-DL3W1	Female	<=60	III	Other	NA	NA	IDC	Negative	Negative	Negative	MBCproject
MBCProject_1ps2hZH8	MBC-MBCProject_1ps2hZH8-Tumor-SM-DL4OO	Female	<=60	IV	White	NA	NA	IDC	Positive	Positive	Negative	MBCproject
MBCProject_1qhlIasw	MBC-MBCProject_1qhlIasw-Tumor-SM-AXGNH	Female	<=60	III	White	NA	NA	IDC	Positive	Positive	Negative	MBCproject
MBCProject_27uAugT4	MBC-MBCProject_27uAugT4-Tumor-SM-DL45T	Female	<=60	III	White	NA	NA	IDC	Positive	Positive	Negative	MBCproject
MBCProject_2kS5fYc1	MBC-MBCProject_2kS5fYc1-Tumor-SM-DL4O2	Female	<=60	IV	White	NA	NA	IDC	Positive	Positive	Positive	MBCproject
MBCProject_2pt4t9cA	MBC-MBCProject_2pt4t9cA-Tumor-SM-GQD4Q	Female	NA	NA	White	NA	NA	BRCANOS	NA	NA	NA	MBCproject
MBCProject_2ViLiZS8	MBC-MBCProject_2ViLiZS8-Tumor-SM-DL3Z6	Female	<=60	II	White	NA	NA	ILC	Positive	Positive	Negative	MBCproject
MBCProject_2WCGcxuk	MBC-MBCProject_2WCGcxuk-Tumor-SM-GQAVI	Female	NA	NA	White	NA	NA	BRCANOS	NA	NA	NA	MBCproject
MBCProject_2Wf9hPtA	MBC-MBCProject_2Wf9hPtA-Tumor-SM-GQB5X	Female	NA	NA	White	NA	NA	MDLC	NA	NA	NA	MBCproject
MBCProject_3jhES9fq	MBC-MBCProject_3jhES9fq-Tumor-SM-AXGIU	Female	<=60	IV	White	NA	NA	MDLC	Positive	Positive	NA	MBCproject
MBCProject_3LI1TNs3	MBC-MBCProject_3LI1TNs3-Tumor-SM-DL43B	Female	<=60	IV	White	NA	NA	IDC	Positive	Positive	Positive	MBCproject
MBCProject_3MUnT7Ty	MBC-MBCProject_3MUnT7Ty-Tumor-SM-CGLLE	Female	<=60	II	White	NA	NA	ILC	Positive	Positive	Negative	MBCproject
MBCProject_3vhkhAcY	MBC-MBCProject_3vhkhAcY-Tumor-SM-GQAW5	Female	NA	NA	White	NA	NA	IDC	NA	NA	NA	MBCproject
MBCProject_43UpSwhz	MBC-MBCProject_43UpSwhz-Tumor-SM-DL4W8	Female	NA	NA	White	NA	NA	IDC	NA	NA	NA	MBCproject
MBCProject_4DIpSBFV	MBC-MBCProject_4DIpSBFV-Tumor-SM-CGM2Q	Female	<=60	IV	White, Other	NA	NA	IDC	Positive	Negative	Positive	MBCproject
MBCProject_4MF1FlFQ	MBC-MBCProject_4MF1FlFQ-Tumor-SM-CGM4M	Female	<=60	IV	White	NA	NA	IDC	Positive	Positive	Negative	MBCproject
MBCProject_4OIOfAt9	MBC-MBCProject_4OIOfAt9-Tumor-SM-CGLYL	Female	<=60	IV	White	NA	NA	IDC	Positive	Positive	Negative	MBCproject
MBCProject_4vC6Fgio	MBC-MBCProject_4vC6Fgio-Tumor-SM-CGLZ8	Female	<=60	III	White	NA	NA	IDC	Positive	Positive	Negative	MBCproject
MBCProject_57iLiJIl	MBC-MBCProject_57iLiJIl-Tumor-SM-CGLIV	Female	<=60	NA	Other	NA	NA	IDC	Positive	Positive	Negative	MBCproject
MBCProject_5gHasou8	MBC-MBCProject_5gHasou8-Tumor-SM-GQBYU	Female	NA	NA	White	NA	NA	IDC	NA	NA	NA	MBCproject
MBCProject_5jSPs9fl	MBC-MBCProject_5jSPs9fl-Tumor-SM-CGL1A	Female	<=60	II	White	NA	NA	BRCANOS	Positive	Positive	NA	MBCproject
MBCProject_5vTpUpCv	MBC-MBCProject_5vTpUpCv-Tumor-SM-GQA4H	Female	NA	NA	Other	NA	NA	ILC	NA	NA	NA	MBCproject
MBCProject_6JhKimhv	MBC-MBCProject_6JhKimhv-Tumor-SM-GQCJC	Female	NA	NA	White	NA	NA	IDC	NA	NA	NA	MBCproject
MBCProject_6QhZF6ur	MBC-MBCProject_6QhZF6ur-Tumor-SM-GQD37	Female	<=60	NA	White, Other	NA	NA	IDC	Positive	Positive	Negative	MBCproject
MBCProject_6vTVHzur	MBC-MBCProject_6vTVHzur-Tumor-SM-GQCG7	Female	NA	NA	White	NA	NA	IDC	NA	NA	NA	MBCproject
MBCProject_6Yt3czsW	MBC-MBCProject_6Yt3czsW-Tumor-SM-GQC9A	Female	NA	NA	White	NA	NA	IDC	NA	NA	NA	MBCproject
MBCProject_6zfRF2fl	MBC-MBCProject_6zfRF2fl-Tumor-SM-GQ9UO	Female	NA	NA	White	NA	NA	IDC	NA	NA	NA	MBCproject
MBCProject_70CxiQFk	MBC-MBCProject_70CxiQFk-Tumor-SM-DL3TI	Female	<=60	I	White	NA	NA	IDC	Positive	Positive	Negative	MBCproject
MBCProject_74CYIyHw	MBC-MBCProject_74CYIyHw-Tumor-SM-DL3P4	Female	<=60	IV	White	NA	NA	IDC	Positive	Positive	Positive	MBCproject
MBCProject_7AC8CoUL	MBC-MBCProject_7AC8CoUL-Tumor-SM-GQ9WK	Female	NA	III	White	NA	NA	IDC	Positive	Positive	Positive	MBCproject
MBCProject_7JtRIPI2	MBC-MBCProject_7JtRIPI2-Tumor-SM-CGMAW	Female	<=60	III	White	NA	NA	ILC	Positive	Positive	Negative	MBCproject
MBCProject_7OcOivcV	MBC-MBCProject_7OcOivcV-Tumor-SM-DL44K	Female	<=60	III	Black or African American	NA	NA	ILC	Positive	Positive	Negative	MBCproject
MBCProject_7of5i3hp	MBC-MBCProject_7of5i3hp-Tumor-SM-CGMAA	Female	<=60	IV	White	NA	NA	IDC	Positive	Negative	Negative	MBCproject
MBCProject_7VFnIqfw	MBC-MBCProject_7VFnIqfw-Tumor-SM-CGL6X	Female	<=60	II	White	NA	NA	IDC	Negative	Negative	Negative	MBCproject
MBCProject_7wCjtKIW	MBC-MBCProject_7wCjtKIW-Tumor-SM-GQCN4	Female	NA	NA	White	NA	NA	ILC	NA	NA	NA	MBCproject
MBCProject_7XFmtytw	MBC-MBCProject_7XFmtytw-Tumor-SM-DL457	Female	<=60	II	White	NA	NA	IDC	Positive	Positive	Negative	MBCproject
MBCProject_8bfWIQu1	MBC-MBCProject_8bfWIQu1-Tumor-SM-GQC81	Female	NA	NA	White	NA	NA	IDC	NA	NA	NA	MBCproject
MBCProject_99CdCOHm	MBC-MBCProject_99CdCOHm-Tumor-SM-CGLF4	Female	<=60	III	White	NA	NA	IDC	Positive	Positive	Negative	MBCproject
MBCProject_9JI1fwuX	MBC-MBCProject_9JI1fwuX-Tumor-SM-DL4TP	Female	<=60	IV	White	NA	NA	IDC	Positive	Positive	Negative	MBCproject
MBCProject_9RtxtGUO	MBC-MBCProject_9RtxtGUO-Tumor-SM-GQC4V	Female	NA	NA	White	NA	NA	IDC	NA	NA	NA	MBCproject
MBCProject_AJF3tVc8	MBC-MBCProject_AJF3tVc8-Tumor-SM-GQAJK	Female	NA	NA	White	NA	NA	MDLC	NA	NA	NA	MBCproject
MBCProject_Ali6SAHL	MBC-MBCProject_Ali6SAHL-Tumor-SM-GQAH2	Female	NA	NA	White	NA	NA	BRCANOS	NA	NA	NA	MBCproject
MBCProject_AqtYu0IW	MBC-MBCProject_AqtYu0IW-Tumor-SM-DL4Y4	Female	<=60	II	White	NA	NA	IDC	Positive	Positive	Negative	MBCproject
MBCProject_AwukckTD	MBC-MBCProject_AwukckTD-Tumor-SM-GQADA	Female	NA	NA	White	NA	NA	IDC	NA	NA	NA	MBCproject
MBCProject_AzCnt3sL	MBC-MBCProject_AzCnt3sL-Tumor-SM-GQAY1	Female	<=60	IV	White	NA	NA	IDC	Negative	Negative	Positive	MBCproject
MBCProject_B7f5hRfD	MBC-MBCProject_B7f5hRfD-Tumor-SM-GQACN	Female	NA	NA	White	NA	NA	IDC	NA	NA	NA	MBCproject
MBCProject_bAi0Slsx	MBC-MBCProject_bAi0Slsx-Tumor-SM-CGMFB	Female	<=60	IV	White	NA	NA	BRCANOS	Negative	Negative	Positive	MBCproject
MBCProject_beTYUZij	MBC-MBCProject_beTYUZij-Tumor-SM-GQBWY	Female	NA	NA	White	NA	NA	IDC	NA	NA	NA	MBCproject
MBCProject_BOHWtZT8	MBC-MBCProject_BOHWtZT8-Tumor-SM-CGM6I	Female	<=60	IV	White	NA	NA	IDC	Negative	Negative	Positive	MBCproject
MBCProject_bpunhmim	MBC-MBCProject_bpunhmim-Tumor-SM-DL4MS	Female	>60	IV	White	NA	NA	ILC	Positive	Positive	Negative	MBCproject
MBCProject_briXiduE	MBC-MBCProject_briXiduE-Tumor-SM-DL49L	Female	>60	NA	White	NA	NA	MDLC	Positive	Positive	Negative	MBCproject
MBCProject_brTys8Hl	MBC-MBCProject_brTys8Hl-Tumor-SM-GQCYF	Female	<=60	II	White	NA	NA	IDC	Positive	Positive	Negative	MBCproject
MBCProject_BVCVuGhl	MBC-MBCProject_BVCVuGhl-Tumor-SM-DL4DD	Female	<=60	I	White	NA	NA	IDC	Positive	Positive	Negative	MBCproject
MBCProject_BVHET8iq	MBC-MBCProject_BVHET8iq-Tumor-SM-CGLGD	Female	<=60	II	White	NA	NA	IDC	Positive	Positive	Positive	MBCproject
MBCProject_bvHXCoTY	MBC-MBCProject_bvHXCoTY-Tumor-SM-DL3JG	Female	<=60	IV	White, Other	NA	NA	IDC	Negative	Negative	Positive	MBCproject
MBCProject_BvsPhwI1	MBC-MBCProject_BvsPhwI1-Tumor-SM-DL4A8	Female	<=60	NA	Other	NA	NA	BRCANOS	Positive	Negative	Positive	MBCproject
MBCProject_d5CbUNTb	MBC-MBCProject_d5CbUNTb-Tumor-SM-CGM5V	Female	<=60	II	White	NA	NA	IDC	Negative	Negative	Negative	MBCproject
MBCProject_DDUmIZuW	MBC-MBCProject_DDUmIZuW-Tumor-SM-DL3GX	Female	<=60	II	White	NA	NA	IDC	Positive	Positive	Negative	MBCproject
MBCProject_DWTkcWCW	MBC-MBCProject_DWTkcWCW-Tumor-SM-GQB7T	Female	NA	NA	White	NA	NA	IDC	NA	NA	NA	MBCproject
MBCProject_DxibF0hM	MBC-MBCProject_DxibF0hM-Tumor-SM-CGLWP	Female	<=60	IV	White	NA	NA	IDC	Positive	Positive	Negative	MBCproject
MBCProject_DximH6Cn	MBC-MBCProject_DximH6Cn-Tumor-SM-DL3XW	Female	<=60	II	White	NA	NA	IDC	Negative	Negative	NA	MBCproject
MBCProject_e4SaTnIW	MBC-MBCProject_e4SaTnIW-Tumor-SM-DL3WN	Female	<=60	IV	White	NA	NA	ILC	Positive	Positive	Negative	MBCproject
MBCProject_EBTBIGFy	MBC-MBCProject_EBTBIGFy-Tumor-SM-DL3ZS	Female	<=60	I	White	NA	NA	IDC	Negative	Negative	Positive	MBCproject
MBCProject_EkHAIECZ	MBC-MBCProject_EkHAIECZ-Tumor-SM-GQ9OE	Female	NA	NA	White	NA	NA	IDC	NA	NA	NA	MBCproject
MBCProject_ePi1smiM	MBC-MBCProject_ePi1smiM-Tumor-SM-CGMFX	Female	<=60	III	White	NA	NA	IDC	Positive	Positive	Negative	MBCproject
MBCProject_epUYsdCE	MBC-MBCProject_epUYsdCE-Tumor-SM-DL3A1	Female	<=60	IV	White	NA	NA	IDC	Negative	Negative	NA	MBCproject
MBCProject_ErfKfJt0	MBC-MBCProject_ErfKfJt0-Tumor-SM-AZ5GM	Female	<=60	II	White	NA	NA	IDC	Positive	Positive	Negative	MBCproject
MBCProject_EWubi6hd	MBC-MBCProject_EWubi6hd-Tumor-SM-GQ9PN	Female	NA	NA	White	NA	NA	IDC	NA	NA	NA	MBCproject
MBCProject_eXSVsxUm	MBC-MBCProject_eXSVsxUm-Tumor-SM-GQD1X	Female	<=60	IV	White	NA	NA	IDC	Positive	Positive	Negative	MBCproject
MBCProject_gASyuQSl	MBC-MBCProject_gASyuQSl-Tumor-SM-GQAQH	Female	<=60	I	White	NA	NA	IDC	Positive	Positive	Negative	MBCproject
MBCProject_gdIlF4hG	MBC-MBCProject_gdIlF4hG-Tumor-SM-DL3ML	Female	NA	NA	White	NA	NA	IDC	NA	NA	NA	MBCproject
MBCProject_gjhMuoha	MBC-MBCProject_gjhMuoha-Tumor-SM-AXGGJ	Female	>60	I	White	NA	NA	ILC	Positive	Positive	Negative	MBCproject
MBCProject_gKsRsqTR	MBC-MBCProject_gKsRsqTR-Tumor-SM-AZ5J5	Female	<=60	IV	White	NA	NA	IDC	Positive	Positive	Positive	MBCproject
MBCProject_GKu6TliY	MBC-MBCProject_GKu6TliY-Tumor-SM-DL4EM	Female	<=60	IV	White	NA	NA	IDC	Positive	Positive	Negative	MBCproject
MBCProject_glf3CWFa	MBC-MBCProject_glf3CWFa-Tumor-SM-GQ9N5	Female	NA	NA	White	NA	NA	MDLC	NA	NA	NA	MBCproject
MBCProject_goSDCjUM	MBC-MBCProject_goSDCjUM-Tumor-SM-DL4BH	Female	<=60	I	White	NA	NA	IDC	Positive	Negative	Positive	MBCproject
MBCProject_gotjfgf0	MBC-MBCProject_gotjfgf0-Tumor-SM-AXGPS	Female	<=60	IV	White	NA	NA	IDC	Positive	Positive	Positive	MBCproject
MBCProject_GouMi0U1	MBC-MBCProject_GouMi0U1-Tumor-SM-DL3KP	Female	<=60	IV	White	NA	NA	IDC	Positive	Positive	Negative	MBCproject
MBCProject_GpizsQiW	MBC-MBCProject_GpizsQiW-Tumor-SM-GQA8V	Female	NA	NA	White	NA	NA	ILC	NA	NA	NA	MBCproject
MBCProject_GvHkH2Hk	MBC-MBCProject_GvHkH2Hk-Tumor-SM-AZ5HV	Female	<=60	IV	NA	NA	NA	IDC	Positive	Positive	Negative	MBCproject
MBCProject_Gxhdtafa	MBC-MBCProject_Gxhdtafa-Tumor-SM-GQ9U2	Female	NA	NA	White	NA	NA	IDC	NA	NA	NA	MBCproject
MBCProject_j2F2sQC0	MBC-MBCProject_j2F2sQC0-Tumor-SM-DL3CJ	Female	<=60	III	Black or African American	NA	NA	BRCANOS	Positive	Positive	Negative	MBCproject
MBCProject_JBh5TjcM	MBC-MBCProject_JBh5TjcM-Tumor-SM-DL3EF	Female	<=60	IV	Other	NA	NA	IDC	Positive	Positive	Negative	MBCproject
MBCProject_jEhBHrS2	MBC-MBCProject_jEhBHrS2-Tumor-SM-CGKTZ	Female	<=60	III	White	NA	NA	IDC	NA	NA	Positive	MBCproject
MBCProject_Jeu1F5cz	MBC-MBCProject_Jeu1F5cz-Tumor-SM-DL48Y	Female	<=60	II	White	NA	NA	IDC	Positive	Negative	Negative	MBCproject
MBCProject_JGCBTpH1	MBC-MBCProject_JGCBTpH1-Tumor-SM-CGLR2	Female	>60	IV	White, Other	NA	NA	IDC	Positive	Positive	Negative	MBCproject
MBCProject_JGcLUJiA	MBC-MBCProject_JGcLUJiA-Tumor-SM-GQBDH	Female	NA	NA	White	NA	NA	IDC	NA	NA	NA	MBCproject
MBCProject_JKTZhEUe	MBC-MBCProject_JKTZhEUe-Tumor-SM-DL48C	Female	<=60	IV	White	NA	NA	MDLC	Positive	Positive	Positive	MBCproject
MBCProject_jmfDfEs8	MBC-MBCProject_jmfDfEs8-Tumor-SM-GQ9Z3	Female	NA	NA	White	NA	NA	IDC	NA	NA	NA	MBCproject
MBCProject_JpCASlSG	MBC-MBCProject_JpCASlSG-Tumor-SM-GQC7E	Female	NA	NA	Black or African American	NA	NA	IDC	NA	NA	NA	MBCproject
MBCProject_K0UDUnFE	MBC-MBCProject_K0UDUnFE-Tumor-SM-AZ5FD	Female	<=60	I	White	NA	NA	BRCANOS	Negative	Negative	Positive	MBCproject
MBCProject_k4hlFwFg	MBC-MBCProject_k4hlFwFg-Tumor-SM-GQD1B	Female	>60	I	White	NA	NA	MDLC	Positive	Positive	Negative	MBCproject
MBCProject_K7f6fdUz	MBC-MBCProject_K7f6fdUz-Tumor-SM-AZ5MA	Female	<=60	IV	White	NA	NA	BRCANOS	Positive	Positive	Positive	MBCproject
MBCProject_kAFQF3t6	MBC-MBCProject_kAFQF3t6-Tumor-SM-DL36W	Female	<=60	IV	White	NA	NA	MDLC	Positive	Positive	Positive	MBCproject
MBCProject_kduys9h5	MBC-MBCProject_kduys9h5-Tumor-SM-DL47P	Female	<=60	IV	White	NA	NA	IDC	Positive	Positive	Positive	MBCproject
MBCProject_KGs1fxH2	MBC-MBCProject_KGs1fxH2-Tumor-SM-CGMCS	Female	<=60	II	White	NA	NA	MDLC	Positive	Positive	Negative	MBCproject
MBCProject_KphMt4F9	MBC-MBCProject_KphMt4F9-Tumor-SM-DL4RT	Female	<=60	III	Black or African American	NA	NA	MDLC	NA	NA	NA	MBCproject
MBCProject_kQTqIOSP	MBC-MBCProject_kQTqIOSP-Tumor-SM-GQAWR	Female	NA	NA	White	NA	NA	IDC	NA	NA	NA	MBCproject
MBCProject_kRC3tlcA	MBC-MBCProject_kRC3tlcA-Tumor-SM-DL3LY	Female	<=60	II	White	NA	NA	IDC	Negative	Negative	NA	MBCproject
MBCProject_kwS1CXSR	MBC-MBCProject_kwS1CXSR-Tumor-SM-DL4SG	Female	<=60	IV	White	NA	NA	BRCANOS	Positive	Negative	Positive	MBCproject
MBCProject_kzuMSZIW	MBC-MBCProject_kzuMSZIW-Tumor-SM-DL4JN	Female	<=60	I	White	NA	NA	IDC	Positive	Positive	Negative	MBCproject
MBCProject_LDCbC8t9	MBC-MBCProject_LDCbC8t9-Tumor-SM-GQCEB	Female	NA	NA	White	NA	NA	IDC	NA	NA	NA	MBCproject
MBCProject_lGCMIGT0	MBC-MBCProject_lGCMIGT0-Tumor-SM-GQAMP	Female	>60	II	White	NA	NA	IDC	Positive	Positive	Negative	MBCproject
MBCProject_lJflt3UR	MBC-MBCProject_lJflt3UR-Tumor-SM-GQAEJ	Female	NA	NA	White	NA	NA	IDC	NA	NA	NA	MBCproject
MBCProject_LnHAS5T0	MBC-MBCProject_LnHAS5T0-Tumor-SM-GQB93	Female	>60	II	White	NA	NA	IDC	Positive	Positive	Negative	MBCproject
MBCProject_LPHKFauY	MBC-MBCProject_LPHKFauY-Tumor-SM-GQCCF	Female	NA	NA	Black or African American	NA	NA	IDC	NA	NA	NA	MBCproject
MBCProject_lqSlSztO	MBC-MBCProject_lqSlSztO-Tumor-SM-GQB9P	Female	NA	NA	White	NA	NA	IDC	NA	NA	NA	MBCproject
MBCProject_lQtMtjFR	MBC-MBCProject_lQtMtjFR-Tumor-SM-GQCWJ	Female	NA	NA	White	NA	NA	IDC	NA	NA	NA	MBCproject
MBCProject_LvS2IvIy	MBC-MBCProject_LvS2IvIy-Tumor-SM-DL3IT	Female	<=60	II	White	NA	NA	IDC	Positive	Positive	Positive	MBCproject
MBCProject_LVSjf8h7	MBC-MBCProject_LVSjf8h7-Tumor-SM-DL3U5	Female	>60	I	White	NA	NA	IDC	Positive	Positive	Negative	MBCproject
MBCProject_lXCmTEuv	MBC-MBCProject_lXCmTEuv-Tumor-SM-DL4WU	Female	<=60	II	White	NA	NA	IDC	Positive	Positive	Negative	MBCproject
MBCProject_m1fOs2FL	MBC-MBCProject_m1fOs2FL-Tumor-SM-GQA54	Female	NA	NA	White	NA	NA	IDC	NA	NA	NA	MBCproject
MBCProject_m9SNc1Iq	MBC-MBCProject_m9SNc1Iq-Tumor-SM-GQAIB	Female	NA	NA	White	NA	NA	IDC	NA	NA	NA	MBCproject
MBCProject_MlheH1iY	MBC-MBCProject_MlheH1iY-Tumor-SM-GQD2K	Female	<=60	III	White	NA	NA	IDC	Positive	Positive	Positive	MBCproject
MBCProject_mMhdcrh5	MBC-MBCProject_mMhdcrh5-Tumor-SM-GQ9YG	Female	NA	NA	White	NA	NA	IDC	NA	NA	NA	MBCproject
MBCProject_MmSBTJtJ	MBC-MBCProject_MmSBTJtJ-Tumor-SM-GQAGF	Female	NA	NA	White	NA	NA	BRCANOS	NA	NA	NA	MBCproject
MBCProject_mrhKt1Ue	MBC-MBCProject_mrhKt1Ue-Tumor-SM-DL4UY	Female	<=60	II	White	NA	NA	IDC	Positive	Positive	Negative	MBCproject
MBCProject_mrIQIdsx	MBC-MBCProject_mrIQIdsx-Tumor-SM-GQATM	Female	<=60	III	White, Other	NA	NA	IDC	Negative	Negative	Positive	MBCproject
MBCProject_MYuoCmI7	MBC-MBCProject_MYuoCmI7-Tumor-SM-DL4R7	Female	NA	NA	White	NA	NA	IDC	NA	NA	NA	MBCproject
MBCProject_N4srsKsr	MBC-MBCProject_N4srsKsr-Tumor-SM-CGMGK	Female	<=60	IV	NA	NA	NA	MDLC	Negative	Negative	NA	MBCproject
MBCProject_NDIbs9i6	MBC-MBCProject_NDIbs9i6-Tumor-SM-DL4VL	Female	<=60	II	White	NA	NA	ILC	Positive	Negative	Negative	MBCproject
MBCProject_nEcXsyfj	MBC-MBCProject_nEcXsyfj-Tumor-SM-GQB5B	Female	NA	NA	White	NA	NA	IDC	NA	NA	NA	MBCproject
MBCProject_nkU3hDhB	MBC-MBCProject_nkU3hDhB-Tumor-SM-GQA38	Female	NA	NA	White	NA	NA	ILC	NA	NA	NA	MBCproject
MBCProject_nwIeUoSD	MBC-MBCProject_nwIeUoSD-Tumor-SM-GQC2D	Female	<=60	NA	White	NA	NA	IDC	Positive	Positive	Negative	MBCproject
MBCProject_NzHBsOtg	MBC-MBCProject_NzHBsOtg-Tumor-SM-GQBL1	Female	NA	NA	White	NA	NA	ILC	NA	NA	NA	MBCproject
MBCProject_nZHYc4Ie	MBC-MBCProject_nZHYc4Ie-Tumor-SM-DL39E	Female	<=60	III	White	NA	NA	ILC	NA	NA	NA	MBCproject
MBCProject_O8u9SjuW	MBC-MBCProject_O8u9SjuW-Tumor-SM-AZ5O6	Female	<=60	NA	White	NA	NA	IDC	Positive	Positive	Negative	MBCproject
MBCProject_oNI6SXtq	MBC-MBCProject_oNI6SXtq-Tumor-SM-GQC8N	Female	NA	NA	White	NA	NA	IDC	NA	NA	NA	MBCproject
MBCProject_oqupfDu7	MBC-MBCProject_oqupfDu7-Tumor-SM-GQCOZ	Female	NA	NA	White	NA	NA	IDC	NA	NA	NA	MBCproject
MBCProject_OwuoTVhg	MBC-MBCProject_OwuoTVhg-Tumor-SM-DL3OH	Female	<=60	III	White	NA	NA	MDLC	Positive	Positive	Negative	MBCproject
MBCProject_oZT8clio	MBC-MBCProject_oZT8clio-Tumor-SM-GQCVW	Female	<=60	II	White	NA	NA	IDC	Negative	Negative	Positive	MBCproject
MBCProject_p1CQTdIg	MBC-MBCProject_p1CQTdIg-Tumor-SM-CGL36	Female	<=60	I	White	NA	NA	IDC	Negative	Negative	Positive	MBCproject
MBCProject_P2CMUEiX	MBC-MBCProject_P2CMUEiX-Tumor-SM-DL3GB	Female	<=60	IV	White	NA	NA	IDC	Negative	Negative	Negative	MBCproject
MBCProject_PASlTyTy	MBC-MBCProject_PASlTyTy-Tumor-SM-DL473	Female	<=60	NA	White	NA	NA	BRCANOS	NA	NA	NA	MBCproject
MBCProject_pktAIxFb	MBC-MBCProject_pktAIxFb-Tumor-SM-GQABE	Female	<=60	IV	White	NA	NA	IDC	Positive	Positive	Positive	MBCproject
MBCProject_PkTDsOSa	MBC-MBCProject_PkTDsOSa-Tumor-SM-GQBXL	Female	NA	NA	White	NA	NA	IDC	NA	NA	NA	MBCproject
MBCProject_pMcWcrtZ	MBC-MBCProject_pMcWcrtZ-Tumor-SM-AZ5KE	Female	<=60	IV	Black or African American	NA	NA	IDC	Negative	Negative	Negative	MBCproject
MBCProject_PXcjFYIo	MBC-MBCProject_PXcjFYIo-Tumor-SM-DL3UR	Female	<=60	IV	White	NA	NA	IDC	Positive	Positive	Negative	MBCproject
MBCProject_pyhbI1H5	MBC-MBCProject_pyhbI1H5-Tumor-SM-GQCX6	Female	<=60	IV	White	NA	NA	IDC	Positive	Positive	Positive	MBCproject
MBCProject_PzUBH7I3	MBC-MBCProject_PzUBH7I3-Tumor-SM-CGL52	Female	<=60	III	White	NA	NA	IDC	Positive	Positive	Negative	MBCproject
MBCProject_QbiZiytx	MBC-MBCProject_QbiZiytx-Tumor-SM-CGM9N	Female	<=60	II	White	NA	NA	MDLC	Positive	Positive	Negative	MBCproject
MBCProject_QJFdf8hQ	MBC-MBCProject_QJFdf8hQ-Tumor-SM-GQCJY	Female	NA	NA	White	NA	NA	IDC	NA	NA	NA	MBCproject
MBCProject_qmu6TYto	MBC-MBCProject_qmu6TYto-Tumor-SM-GQA6Z	Female	<=60	III	White	NA	NA	IDC	Positive	Positive	Negative	MBCproject
MBCProject_QNs8uGhM	MBC-MBCProject_QNs8uGhM-Tumor-SM-GQCB6	Female	NA	NA	NA	NA	NA	IDC	NA	NA	NA	MBCproject
MBCProject_qQSACYuv	MBC-MBCProject_qQSACYuv-Tumor-SM-GQBFZ	Female	NA	NA	White	NA	NA	IDC	NA	NA	NA	MBCproject
MBCProject_RJf1h2Sp	MBC-MBCProject_RJf1h2Sp-Tumor-SM-DL4M6	Female	<=60	IV	White	NA	NA	ILC	Positive	Positive	Negative	MBCproject
MBCProject_rJHBiKTl	MBC-MBCProject_rJHBiKTl-Tumor-SM-DL3K3	Female	<=60	IV	White	NA	NA	IDC	Positive	NA	Negative	MBCproject
MBCProject_RKf1frsr	MBC-MBCProject_RKf1frsr-Tumor-SM-CGLJI	Female	<=60	IV	White	NA	NA	IDC	Positive	Negative	Negative	MBCproject
MBCProject_rMHPsbIq	MBC-MBCProject_rMHPsbIq-Tumor-SM-DL422	Female	<=60	IV	White	NA	NA	IDC	Positive	Positive	Negative	MBCproject
MBCProject_rmSBIguN	MBC-MBCProject_rmSBIguN-Tumor-SM-DL3N8	Female	<=60	IV	White	NA	NA	MDLC	Positive	Positive	Negative	MBCproject
MBCProject_rvULI3TV	MBC-MBCProject_rvULI3TV-Tumor-SM-DL41F	Female	<=60	IV	White	NA	NA	IDC	Positive	Positive	Negative	MBCproject
MBCProject_VbfASefz	MBC-MBCProject_VbfASefz-Tumor-SM-CGLVG	Female	<=60	IV	White	NA	NA	IDC	Positive	Negative	Positive	MBCproject
MBCProject_VQfmS0fK	MBC-MBCProject_VQfmS0fK-Tumor-SM-CGM3Z	Female	<=60	II	White	NA	NA	IDC	Positive	Positive	Negative	MBCproject
MBCProject_VrsMsqTb	MBC-MBCProject_VrsMsqTb-Tumor-SM-CGLRO	Female	<=60	III	White	NA	NA	MDLC	Positive	Positive	Positive	MBCproject
MBCProject_W2CQswiv	MBC-MBCProject_W2CQswiv-Tumor-SM-GQCPM	Female	NA	NA	White	NA	NA	IDC	NA	NA	NA	MBCproject
MBCProject_W4FBsLSx	MBC-MBCProject_W4FBsLSx-Tumor-SM-GQA6D	Female	NA	NA	Other	NA	NA	BRCANOS	NA	NA	NA	MBCproject
MBCProject_W5ceiLi0	MBC-MBCProject_W5ceiLi0-Tumor-SM-GQAR4	Female	NA	NA	White	NA	NA	BRCANOS	NA	NA	NA	MBCproject
MBCProject_W9hmcWcz	MBC-MBCProject_W9hmcWcz-Tumor-SM-GQ9VB	Female	NA	NA	White	NA	NA	ILC	NA	NA	NA	MBCproject
MBCProject_wAiri7fp	MBC-MBCProject_wAiri7fp-Tumor-SM-AZ5DH	Female	<=60	IV	White	NA	NA	IDC	Positive	Positive	Negative	MBCproject
MBCProject_wKuwTYhK	MBC-MBCProject_wKuwTYhK-Tumor-SM-GQCRI	Female	NA	NA	White	NA	NA	ILC	NA	NA	NA	MBCproject
MBCProject_wKuZuQS1	MBC-MBCProject_wKuZuQS1-Tumor-SM-CGLW3	Female	<=60	IV	White	NA	NA	IDC	Positive	Positive	Positive	MBCproject
MBCProject_WYHpfXf1	MBC-MBCProject_WYHpfXf1-Tumor-SM-GQB77	Female	NA	NA	White	NA	NA	MDLC	NA	NA	NA	MBCproject
MBCProject_wzCxuoio	MBC-MBCProject_wzCxuoio-Tumor-SM-GQCHG	Female	NA	NA	White	NA	NA	IDC	NA	NA	NA	MBCproject
MBCProject_x4cLHdhw	MBC-MBCProject_x4cLHdhw-Tumor-SM-GQAU9	Female	NA	NA	White	NA	NA	BRCANOS	NA	NA	NA	MBCproject
MBCProject_xBfJfri9	MBC-MBCProject_xBfJfri9-Tumor-SM-CGLAP	Female	<=60	IV	Black or African American	NA	NA	IDC	Positive	Positive	Negative	MBCproject
MBCProject_xlhkS5CG	MBC-MBCProject_xlhkS5CG-Tumor-SM-GQ9ZP	Female	NA	NA	NA	NA	NA	IDC	NA	NA	NA	MBCproject
MBCProject_XmiOUMSm	MBC-MBCProject_XmiOUMSm-Tumor-SM-DL3SV	Female	<=60	IV	White	NA	NA	IDC	Positive	Positive	Positive	MBCproject
MBCProject_XVHkUVTb	MBC-MBCProject_XVHkUVTb-Tumor-SM-GQCLU	Female	NA	NA	White	NA	NA	ILC	NA	NA	NA	MBCproject
MBCProject_y2F3IgIE	MBC-MBCProject_y2F3IgIE-Tumor-SM-GQBAC	Female	NA	NA	White	NA	NA	BRCANOS	NA	NA	NA	MBCproject
MBCProject_Y7fYC1iG	MBC-MBCProject_Y7fYC1iG-Tumor-SM-CGLFQ	Female	<=60	II	White	NA	NA	IDC	Positive	Positive	Positive	MBCproject
MBCProject_Y7iLIOU0	MBC-MBCProject_Y7iLIOU0-Tumor-SM-GQBY8	Female	NA	NA	White	NA	NA	IDC	NA	NA	NA	MBCproject
MBCProject_Y8H6SghO	MBC-MBCProject_Y8H6SghO-Tumor-SM-DL4IE	Female	<=60	IV	White	NA	NA	ILC	Positive	Positive	Negative	MBCproject
MBCProject_ygcMFgCR	MBC-MBCProject_ygcMFgCR-Tumor-SM-GQAIX	Female	NA	NA	White	NA	NA	IDC	NA	NA	NA	MBCproject
MBCProject_YNTyfDfq	MBC-MBCProject_YNTyfDfq-Tumor-SM-GQAK7	Female	NA	IV	White	NA	NA	IDC	Positive	NA	Positive	MBCproject
MBCProject_yZSnSluK	MBC-MBCProject_yZSnSluK-Tumor-SM-DL4T3	Female	<=60	III	White	NA	NA	IDC	Positive	Positive	Negative	MBCproject
MBCProject_zatdFvhp	MBC-MBCProject_zatdFvhp-Tumor-SM-GQAAR	Female	NA	NA	White	NA	NA	BRCANOS	NA	NA	NA	MBCproject
MBCProject_ZdudUNFZ	MBC-MBCProject_ZdudUNFZ-Tumor-SM-CGLPS	Female	<=60	II	White	NA	NA	IDC	Positive	Positive	Negative	MBCproject
MBCProject_ZeTySaU3	MBC-MBCProject_ZeTySaU3-Tumor-SM-GQD3T	Female	<=60	II	White	NA	NA	IDC	Positive	Positive	Negative	MBCproject
MBCProject_ZPHRs3Uw	MBC-MBCProject_ZPHRs3Uw-Tumor-SM-DL3BA	Female	<=60	III	White	NA	NA	MDLC	Negative	Negative	Positive	MBCproject
MBCProject_zyt5TKFB	MBC-MBCProject_zyt5TKFB-Tumor-SM-CGMBJ	Female	<=60	IV	White	NA	NA	IDC	Positive	Positive	Positive	MBCproject

## Sheet: METABRIC
Patient ID	Tumor_Sample_Barcode	Sex	Age	Stage	Race	OS	OS.time(Months)	Oncotree Code	ER Status	PR Status	HER2 Status	Study
MB-0000	MB-0000	Female	75.65	II	NA	1	140.5	IDC	Positive	Negative	Negative	METABRIC
MB-0002	MB-0002	Female	43.19	I	NA	1	84.6333	IDC	Positive	Positive	Negative	METABRIC
MB-0005	MB-0005	Female	48.87	II	NA	0	163.7	IDC	Positive	Positive	Negative	METABRIC
MB-0006	MB-0006	Female	47.68	II	NA	1	164.933	MDLC	Positive	Positive	Negative	METABRIC
MB-0008	MB-0008	Female	76.97	II	NA	0	41.3667	MDLC	Positive	Positive	Negative	METABRIC
MB-0010	MB-0010	Female	78.77	IV	NA	0	7.8	IDC	Positive	Positive	Negative	METABRIC
MB-0014	MB-0014	Female	56.45	II	NA	1	164.333	IDC	Positive	Positive	Negative	METABRIC
MB-0020	MB-0020	Female	70	III	NA	0	22.4	ILC	Negative	Negative	Negative	METABRIC
MB-0022	MB-0022	Female	89.08	II	NA	0	99.5333	MDLC	Positive	Negative	Negative	METABRIC
MB-0025	MB-0025	Female	76.24	II	NA	NA	NA	IDC	Positive	NA	NA	METABRIC
MB-0028	MB-0028	Female	86.41	II	NA	0	36.5667	IDC	Positive	Negative	Negative	METABRIC
MB-0035	MB-0035	Female	84.22	II	NA	0	36.2667	ILC	Positive	Negative	Negative	METABRIC
MB-0036	MB-0036	Female	85.49	IV	NA	0	132.033	IDC	Positive	Positive	Negative	METABRIC
MB-0039	MB-0039	Female	70.91	I	NA	1	163.533	IDC	Positive	Positive	Negative	METABRIC
MB-0045	MB-0045	Female	45.27	II	NA	1	164.9	IDC	Negative	Positive	Negative	METABRIC
MB-0046	MB-0046	Female	83.02	II	NA	0	14.1333	IDC	Positive	Positive	Positive	METABRIC
MB-0048	MB-0048	Female	51.46	II	NA	1	103.833	IDC	Positive	Positive	Positive	METABRIC
MB-0050	MB-0050	Female	44.64	II	NA	1	75.3333	MDLC	Positive	Positive	Negative	METABRIC
MB-0053	MB-0053	Female	70.02	II	NA	1	161.067	IDC	Positive	Negative	Negative	METABRIC
MB-0054	MB-0054	Female	66.91	II	NA	1	160.3	IDC	Positive	Positive	Negative	METABRIC
MB-0056	MB-0056	Female	62.62	I	NA	1	62.8667	MDLC	Positive	Positive	Negative	METABRIC
MB-0059	MB-0059	Female	75.58	I	NA	1	160.9	IDC	Positive	Positive	Negative	METABRIC
MB-0060	MB-0060	Female	45.43	II	NA	1	140.867	IDC	Positive	Positive	Negative	METABRIC
MB-0062	MB-0062	Female	52.14	I	NA	1	153.967	IDC	Negative	Negative	Negative	METABRIC
MB-0064	MB-0064	Female	69.13	I	NA	1	108.933	IDC	Positive	Positive	Negative	METABRIC
MB-0066	MB-0066	Female	61.49	II	NA	1	157.433	IDC	Positive	Positive	Negative	METABRIC
MB-0068	MB-0068	Female	51.01	II	NA	1	103.133	IDC	Positive	Positive	Negative	METABRIC
MB-0071	MB-0071	Female	68.42	II	NA	0	131	NA	Positive	Negative	Negative	METABRIC
MB-0079	MB-0079	Female	50.42	II	NA	0	28.5	IDC	Negative	Negative	Negative	METABRIC
MB-0081	MB-0081	Female	49.61	II	NA	1	69.5	IDC	Positive	Positive	Negative	METABRIC
MB-0083	MB-0083	Female	64.85	I	NA	0	86.0667	ILC	Positive	Positive	Negative	METABRIC
MB-0093	MB-0093	Female	43.55	II	NA	1	153.2	MDLC	Positive	Positive	Negative	METABRIC
MB-0095	MB-0095	Female	80.5	III	NA	0	49.7667	IDC	Positive	Positive	Negative	METABRIC
MB-0097	MB-0097	Female	78.19	II	NA	1	98.7	IDC	Positive	Positive	Negative	METABRIC
MB-0099	MB-0099	Female	51.58	II	NA	0	132.1	IDC	Positive	Positive	Negative	METABRIC
MB-0100	MB-0100	Female	68.68	II	NA	0	8.06667	IDC	Negative	Negative	Negative	METABRIC
MB-0101	MB-0101	Female	46.89	II	NA	1	148.033	ILC	Positive	Positive	Negative	METABRIC
MB-0102	MB-0102	Female	51.38	II	NA	0	140.767	ILC	Positive	Positive	Negative	METABRIC
MB-0106	MB-0106	Female	49.87	III	NA	1	85.3333	IDC	Positive	Positive	Negative	METABRIC
MB-0107	MB-0107	Female	65.59	II	NA	1	158.033	IDC	Positive	Positive	Negative	METABRIC
MB-0108	MB-0108	Female	43.15	I	NA	0	42.7	IDC	Positive	Negative	Negative	METABRIC
MB-0109	MB-0109	Female	82.53	II	NA	0	112.4	IDC	Positive	Positive	Negative	METABRIC
MB-0110	MB-0110	Female	45.73	0	NA	1	157.5	NA	Negative	Negative	Negative	METABRIC
MB-0111	MB-0111	Female	54.23	II	NA	1	127.1	IDC	Positive	Positive	Negative	METABRIC
MB-0112	MB-0112	Female	83.89	III	NA	0	39.1667	ILC	Positive	Negative	Negative	METABRIC
MB-0113	MB-0113	Female	36.96	II	NA	1	43.1667	IDC	Negative	Negative	Positive	METABRIC
MB-0114	MB-0114	Female	48.59	II	NA	1	13.4	IDC	Positive	Positive	Negative	METABRIC
MB-0115	MB-0115	Female	39.84	II	NA	0	66.7333	IDC	Negative	Negative	Negative	METABRIC
MB-0116	MB-0116	Female	42.55	III	NA	1	122.267	ILC	Positive	Positive	Negative	METABRIC
MB-0117	MB-0117	Female	60.07	II	NA	1	2.4	MDLC	Positive	Negative	Negative	METABRIC
MB-0119	MB-0119	Female	82.73	II	NA	0	95.8667	IDC	Positive	Negative	Negative	METABRIC
MB-0120	MB-0120	Female	72.1	II	NA	0	29.0667	IDC	Positive	Negative	Positive	METABRIC
MB-0121	MB-0121	Female	78.73	II	NA	1	152.2	IDC	Positive	Negative	Negative	METABRIC
MB-0122	MB-0122	Female	58.95	II	NA	1	138.9	IDC	Positive	Positive	Negative	METABRIC
MB-0123	MB-0123	Female	76.89	II	NA	0	114.233	IDC	Positive	Positive	Negative	METABRIC
MB-0124	MB-0124	Female	43.46	III	NA	1	118.2	MDLC	Positive	Positive	Negative	METABRIC
MB-0125	MB-0125	Female	73.98	II	NA	1	1.26667	MDLC	Positive	Positive	Negative	METABRIC
MB-0126	MB-0126	Female	61.95	II	NA	1	127.633	IDC	Positive	Positive	Negative	METABRIC
MB-0127	MB-0127	Female	52.11	II	NA	1	132.067	IDC	Negative	Negative	Negative	METABRIC
MB-0128	MB-0128	Female	57.4	I	NA	1	137.8	IDC	Positive	Positive	Negative	METABRIC
MB-0129	MB-0129	Female	63.53	II	NA	0	38.5667	IDC	Negative	Negative	Positive	METABRIC
MB-0130	MB-0130	Female	56.75	I	NA	1	153.567	IDC	Positive	Negative	Positive	METABRIC
MB-0131	MB-0131	Female	69.16	II	NA	0	66.6333	IDC	Positive	Negative	Negative	METABRIC
MB-0133	MB-0133	Female	58.89	II	NA	1	151	MDLC	Positive	Negative	Negative	METABRIC
MB-0134	MB-0134	Female	73.11	II	NA	0	12.9333	IDC	Positive	Negative	Negative	METABRIC
MB-0135	MB-0135	Female	74.09	II	NA	1	116.633	IDC	Positive	Positive	Negative	METABRIC
MB-0136	MB-0136	Female	72.3	I	NA	1	88.2	IDC	Positive	Positive	Negative	METABRIC
MB-0138	MB-0138	Female	51.33	I	NA	1	150.567	IDC	Positive	Positive	Negative	METABRIC
MB-0139	MB-0139	Female	47.62	II	NA	1	109.2	ILC	Positive	Positive	Negative	METABRIC
MB-0140	MB-0140	Female	74.07	II	NA	1	147.933	IDC	Positive	Negative	Negative	METABRIC
MB-0142	MB-0142	Female	57.99	I	NA	1	12.4	MDLC	Positive	Positive	Negative	METABRIC
MB-0143	MB-0143	Female	85.39	II	NA	0	54.3333	IDC	Positive	Negative	Negative	METABRIC
MB-0144	MB-0144	Female	79.73	NA	NA	0	152.067	IDC	Positive	Positive	Negative	METABRIC
MB-0145	MB-0145	Female	62.4	I	NA	1	147.667	ILC	Positive	Positive	Negative	METABRIC
MB-0146	MB-0146	Female	81	II	NA	0	122.167	IDC	Positive	Negative	Negative	METABRIC
MB-0147	MB-0147	Female	79.28	II	NA	0	51.7667	ILC	Positive	Positive	Negative	METABRIC
MB-0148	MB-0148	Female	53.16	I	NA	1	1.76667	IDC	Negative	Negative	Positive	METABRIC
MB-0149	MB-0149	Female	77.13	II	NA	0	51.7	IDC	Negative	Negative	Negative	METABRIC
MB-0150	MB-0150	Female	70.22	II	NA	1	111.2	IDC	Positive	Negative	Negative	METABRIC
MB-0151	MB-0151	Female	67.7	III	NA	0	49.2333	IDC	Positive	Positive	Negative	METABRIC
MB-0152	MB-0152	Female	63.77	I	NA	1	63.0333	IDC	Negative	Negative	Positive	METABRIC
MB-0153	MB-0153	Female	67.12	NA	NA	1	148.567	NA	Negative	Negative	Negative	METABRIC
MB-0154	MB-0154	Female	62.46	I	NA	1	114.767	IDC	Positive	Negative	Negative	METABRIC
MB-0155	MB-0155	Female	62.72	I	NA	1	59.8	IDC	Positive	Negative	Negative	METABRIC
MB-0156	MB-0156	Female	60.85	0	NA	1	2.86667	NA	Positive	Negative	Negative	METABRIC
MB-0157	MB-0157	Female	71.5	II	NA	1	114.767	IDC	Negative	Negative	Negative	METABRIC
MB-0158	MB-0158	Female	50.43	II	NA	1	192.3	IDC	Negative	Negative	Negative	METABRIC
MB-0159	MB-0159	Female	51.04	0	NA	1	75.3	NA	Negative	Negative	Positive	METABRIC
MB-0160	MB-0160	Female	36.66	NA	NA	1	143.533	NA	Negative	Positive	Negative	METABRIC
MB-0162	MB-0162	Female	57.56	II	NA	1	55.7667	MDLC	Positive	Positive	Negative	METABRIC
MB-0163	MB-0163	Female	84.73	NA	NA	0	98.1	IDC	Negative	Negative	Negative	METABRIC
MB-0164	MB-0164	Female	37.87	II	NA	1	10.8333	IDC	Negative	Negative	Negative	METABRIC
MB-0165	MB-0165	Female	53.75	III	NA	0	47.6333	IDC	Positive	Negative	Positive	METABRIC
MB-0166	MB-0166	Female	44.98	II	NA	1	104.4	IDC	Positive	Positive	Negative	METABRIC
MB-0167	MB-0167	Female	76.4	II	NA	0	43.1	IDC	Positive	Positive	Negative	METABRIC
MB-0168	MB-0168	Female	60.26	I	NA	1	122.767	IDC	Positive	Negative	Negative	METABRIC
MB-0169	MB-0169	Female	79.28	II	NA	0	145.433	ILC	Positive	Positive	Negative	METABRIC
MB-0170	MB-0170	Female	83.35	II	NA	0	93.3667	IDC	Positive	Negative	Negative	METABRIC
MB-0171	MB-0171	Female	64.57	II	NA	1	5.43333	MDLC	Positive	Negative	Negative	METABRIC
MB-0172	MB-0172	Female	48.11	II	NA	1	138.1	IDC	Positive	Positive	Negative	METABRIC
MB-0173	MB-0173	Female	83.99	II	NA	1	3.76667	IDC	Positive	Positive	Negative	METABRIC
MB-0174	MB-0174	Female	59.18	II	NA	1	78.7667	IDC	Negative	Negative	Negative	METABRIC
MB-0175	MB-0175	Female	69.51	I	NA	1	72.3667	IDC	Positive	Negative	Negative	METABRIC
MB-0176	MB-0176	Female	38.78	II	NA	1	113.433	IDC	Positive	Positive	Negative	METABRIC
MB-0177	MB-0177	Female	85.94	II	NA	0	45.6	MDLC	Positive	Positive	Negative	METABRIC
MB-0178	MB-0178	Female	74.63	II	NA	0	104.467	IDC	Positive	Positive	Negative	METABRIC
MB-0179	MB-0179	Female	56.39	III	NA	0	17.9333	IDC	Negative	Negative	Negative	METABRIC
MB-0180	MB-0180	Female	51.69	I	NA	1	62.3333	IDC	Positive	Positive	Negative	METABRIC
MB-0181	MB-0181	Female	68.45	II	NA	1	85.9667	IDC	Positive	Positive	Negative	METABRIC
MB-0184	MB-0184	Female	68.41	II	NA	1	109.033	IMMC	Positive	Positive	Negative	METABRIC
MB-0185	MB-0185	Female	76.84	II	NA	0	43.8333	IDC	Positive	Positive	Negative	METABRIC
MB-0188	MB-0188	Female	82.65	II	NA	0	31.3	ILC	Negative	Negative	Negative	METABRIC
MB-0189	MB-0189	Female	57.79	IV	NA	0	9.06667	IDC	Positive	Negative	Negative	METABRIC
MB-0191	MB-0191	Female	81.02	II	NA	0	15.3	IDC	Negative	Negative	Negative	METABRIC
MB-0192	MB-0192	Female	62.55	I	NA	1	144.633	MDLC	Positive	Negative	Negative	METABRIC
MB-0193	MB-0193	Female	51.54	NA	NA	1	19	IDC	Positive	Positive	Negative	METABRIC
MB-0194	MB-0194	Female	56.45	II	NA	1	91.6	IDC	Positive	Positive	Negative	METABRIC
MB-0195	MB-0195	Female	75.18	II	NA	1	146	IDC	Positive	Negative	Negative	METABRIC
MB-0197	MB-0197	Female	50.48	II	NA	1	70.7333	IDC	Positive	Positive	Negative	METABRIC
MB-0198	MB-0198	Female	43.37	II	NA	1	144.767	IDC	Positive	Positive	Negative	METABRIC
MB-0199	MB-0199	Female	57.56	II	NA	1	144.4	MDLC	Positive	Positive	Negative	METABRIC
MB-0200	MB-0200	Female	69.86	II	NA	0	130.867	IDC	Negative	Negative	Negative	METABRIC
MB-0201	MB-0201	Female	49.5	I	NA	1	125.7	IDC	Negative	Negative	Positive	METABRIC
MB-0202	MB-0202	Female	46	II	NA	1	128.367	IDC	Positive	Positive	Negative	METABRIC
MB-0203	MB-0203	Female	86.24	II	NA	0	58.7667	IDC	Positive	Positive	Negative	METABRIC
MB-0204	MB-0204	Female	79.38	I	NA	0	24.3	IDC	Positive	Negative	Negative	METABRIC
MB-0205	MB-0205	Female	53.56	II	NA	1	144.467	ILC	Positive	Negative	Negative	METABRIC
MB-0206	MB-0206	Female	55.02	II	NA	1	141.167	IDC	Negative	Negative	Negative	METABRIC
MB-0207	MB-0207	Female	48.13	NA	NA	1	173.633	MDLC	Positive	Positive	Negative	METABRIC
MB-0209	MB-0209	Female	67.17	I	NA	1	82.3667	IDC	Positive	Negative	Negative	METABRIC
MB-0210	MB-0210	Female	63.14	III	NA	1	144.933	NA	Negative	Negative	Negative	METABRIC
MB-0211	MB-0211	Female	42.95	NA	NA	0	44.8	IDC	Negative	Negative	Negative	METABRIC
MB-0214	MB-0214	Female	41.41	II	NA	1	146.9	IDC	Negative	Negative	Negative	METABRIC
MB-0215	MB-0215	Female	75.63	II	NA	1	122.2	MDLC	Positive	Positive	Negative	METABRIC
MB-0218	MB-0218	Female	43.39	II	NA	1	131.067	IDC	Positive	Positive	Negative	METABRIC
MB-0220	MB-0220	Female	37.24	II	NA	0	39.8333	IDC	Negative	Negative	Negative	METABRIC
MB-0221	MB-0221	Female	77.72	II	NA	0	20.2	IDC	Negative	Negative	Negative	METABRIC
MB-0222	MB-0222	Female	50.31	II	NA	1	212.7	ILC	Positive	Positive	Negative	METABRIC
MB-0223	MB-0223	Female	50.45	II	NA	0	81.3333	IDC	Positive	Negative	Negative	METABRIC
MB-0224	MB-0224	Female	44.01	NA	NA	1	176.767	IDC	Positive	Positive	Negative	METABRIC
MB-0225	MB-0225	Female	59.15	I	NA	1	212.2	IDC	Positive	Negative	Positive	METABRIC
MB-0226	MB-0226	Female	58.21	II	NA	1	57.6333	IDC	Positive	Positive	Negative	METABRIC
MB-0227	MB-0227	Female	52.95	I	NA	1	111.867	IDC	Positive	Positive	Negative	METABRIC
MB-0228	MB-0228	Female	63.35	II	NA	0	10.8333	ILC	Positive	Positive	Negative	METABRIC
MB-0229	MB-0229	Female	45.5	I	NA	1	71.5	MDLC	Positive	Positive	Negative	METABRIC
MB-0230	MB-0230	Female	41.98	0	NA	1	200.333	IDC	Negative	Negative	Positive	METABRIC
MB-0231	MB-0231	Female	71.57	NA	NA	1	19.6	IMMC	Positive	Negative	Negative	METABRIC
MB-0232	MB-0232	Female	44.73	I	NA	1	207.633	IDC	Positive	Positive	Negative	METABRIC
MB-0233	MB-0233	Female	77.77	I	NA	0	72.4333	IDC	Positive	Positive	Negative	METABRIC
MB-0234	MB-0234	Female	56.27	II	NA	0	94.2333	MDLC	Positive	Positive	Negative	METABRIC
MB-0235	MB-0235	Female	52.55	II	NA	0	142.567	IDC	Positive	Positive	Negative	METABRIC
MB-0236	MB-0236	Female	43.63	II	NA	1	205.033	IDC	Positive	Positive	Positive	METABRIC
MB-0238	MB-0238	Female	52.19	II	NA	1	193.167	IDC	Negative	Negative	Negative	METABRIC
MB-0239	MB-0239	Female	77.85	III	NA	0	85.5667	MDLC	Positive	Positive	Negative	METABRIC
MB-0241	MB-0241	Female	55.09	II	NA	0	73.1333	IDC	Positive	Negative	Negative	METABRIC
MB-0242	MB-0242	Female	51.25	I	NA	1	199.1	IDC	Positive	Positive	Negative	METABRIC
MB-0243	MB-0243	Female	53.72	II	NA	1	149.767	IDC	Positive	Positive	Negative	METABRIC
MB-0244	MB-0244	Female	67.83	I	NA	1	149.733	IDC	Positive	Positive	Negative	METABRIC
MB-0245	MB-0245	Female	54.76	I	NA	1	164.7	ILC	Positive	Negative	Negative	METABRIC
MB-0247	MB-0247	Female	66.75	II	NA	1	185.6	IDC	Positive	Positive	Negative	METABRIC
MB-0248	MB-0248	Female	45.76	II	NA	1	71	IDC	Positive	Positive	Negative	METABRIC
MB-0249	MB-0249	Female	53.45	I	NA	1	188.333	IDC	Negative	Negative	Negative	METABRIC
MB-0253	MB-0253	Female	69.19	I	NA	1	152.3	IDC	Positive	Positive	Negative	METABRIC
MB-0256	MB-0256	Female	53.1	I	NA	1	200.7	IDC	Positive	Positive	Negative	METABRIC
MB-0257	MB-0257	Female	57.61	II	NA	0	91.7333	IDC	Positive	Negative	Negative	METABRIC
MB-0258	MB-0258	Female	62.7	I	NA	1	86.1333	IDC	Positive	Positive	Negative	METABRIC
MB-0259	MB-0259	Female	38.99	III	NA	0	11.8667	IDC	Negative	Negative	Negative	METABRIC
MB-0260	MB-0260	Female	78.26	I	NA	0	169.833	IDC	Positive	Positive	Negative	METABRIC
MB-0261	MB-0261	Female	63.93	II	NA	0	90.2333	IDC	Positive	Positive	Negative	METABRIC
MB-0262	MB-0262	Female	55.44	II	NA	0	182.267	IDC	Positive	Negative	Negative	METABRIC
MB-0263	MB-0263	Female	76.49	I	NA	0	176.033	MDLC	Positive	Positive	Negative	METABRIC
MB-0264	MB-0264	Female	83.93	NA	NA	0	43.1	IDC	Positive	Negative	Negative	METABRIC
MB-0265	MB-0265	Female	46.44	II	NA	1	189.133	IDC	Negative	Negative	Negative	METABRIC
MB-0266	MB-0266	Female	84.88	II	NA	0	90.6667	MDLC	Positive	Positive	Negative	METABRIC
MB-0268	MB-0268	Female	66.54	IV	NA	0	28.5	IDC	Positive	Positive	Negative	METABRIC
MB-0269	MB-0269	Female	45.39	II	NA	1	22.2333	IDC	Negative	Negative	Negative	METABRIC
MB-0270	MB-0270	Female	29.98	II	NA	1	337.033	IDC	Positive	Positive	Negative	METABRIC
MB-0272	MB-0272	Female	55.36	I	NA	0	122	IDC	Positive	Negative	Negative	METABRIC
MB-0273	MB-0273	Female	68.66	II	NA	1	186.533	IDC	Positive	Negative	Negative	METABRIC
MB-0275	MB-0275	Female	61.94	I	NA	1	186.1	IDC	Positive	Negative	Negative	METABRIC
MB-0278	MB-0278	Female	34.3	III	NA	0	5.83333	IDC	Negative	Negative	Negative	METABRIC
MB-0279	MB-0279	Female	69.52	II	NA	0	192.267	ILC	Positive	Positive	Negative	METABRIC
MB-0280	MB-0280	Female	47.64	II	NA	0	172.9	IDC	Positive	Positive	Negative	METABRIC
MB-0281	MB-0281	Female	52.79	0	NA	1	72.8	NA	Positive	Negative	Negative	METABRIC
MB-0282	MB-0282	Female	51.81	II	NA	1	194.233	MDLC	Positive	Positive	Negative	METABRIC
MB-0283	MB-0283	Female	60.3	IV	NA	0	22.0333	IDC	Positive	Negative	Negative	METABRIC
MB-0284	MB-0284	Female	51.42	NA	NA	1	0	IDC	Negative	Negative	Negative	METABRIC
MB-0285	MB-0285	Female	48.07	II	NA	1	3.36667	IDC	Positive	Positive	Negative	METABRIC
MB-0286	MB-0286	Female	62.92	II	NA	1	192.6	IDC	Positive	Negative	Negative	METABRIC
MB-0287	MB-0287	Female	77.54	II	NA	0	94.7333	IDC	Positive	Negative	Negative	METABRIC
MB-0288	MB-0288	Female	55.22	II	NA	0	63.8	IDC	Positive	Negative	Positive	METABRIC
MB-0289	MB-0289	Female	75.91	II	NA	0	71.6	IDC	Negative	Negative	Negative	METABRIC
MB-0290	MB-0290	Female	49.92	NA	NA	1	199.533	IDC	Positive	Positive	Negative	METABRIC
MB-0291	MB-0291	Female	51.19	II	NA	0	39.2	IDC	Positive	Positive	Positive	METABRIC
MB-0292	MB-0292	Female	80.34	II	NA	0	49.4333	IDC	Negative	Negative	Negative	METABRIC
MB-0293	MB-0293	Female	51.62	I	NA	1	64.3667	IDC	Positive	Negative	Negative	METABRIC
MB-0294	MB-0294	Female	46.17	II	NA	1	72.9	IDC	Negative	Negative	Negative	METABRIC
MB-0295	MB-0295	Female	47.13	II	NA	1	164.5	IDC	Positive	Positive	Negative	METABRIC
MB-0299	MB-0299	Female	68.83	0	NA	1	188.133	NA	Negative	Negative	Negative	METABRIC
MB-0301	MB-0301	Female	82.46	II	NA	0	122.7	IDC	Positive	Positive	Negative	METABRIC
MB-0302	MB-0302	Female	81.53	II	NA	0	84.2	ILC	Positive	Negative	Negative	METABRIC
MB-0303	MB-0303	Female	47.71	I	NA	1	60.1333	IDC	Negative	Negative	Negative	METABRIC
MB-0304	MB-0304	Female	84.85	NA	NA	0	111.533	IDC	Positive	Positive	Negative	METABRIC
MB-0305	MB-0305	Female	60.62	II	NA	0	63.5	IDC	Positive	Positive	Negative	METABRIC
MB-0306	MB-0306	Female	82.53	II	NA	0	42.9667	IDC	Positive	Positive	Negative	METABRIC
MB-0307	MB-0307	Female	41.63	II	NA	1	177.333	IDC	Positive	Negative	Positive	METABRIC
MB-0308	MB-0308	Female	51.21	I	NA	1	183.267	BREAST	Positive	Negative	Negative	METABRIC
MB-0309	MB-0309	Female	89.43	II	NA	0	42.3333	IDC	Positive	Positive	Negative	METABRIC
MB-0310	MB-0310	Female	67.38	II	NA	1	185.167	IDC	Positive	Positive	Negative	METABRIC
MB-0311	MB-0311	Female	77.94	II	NA	0	151.167	IDC	Positive	Negative	Negative	METABRIC
MB-0312	MB-0312	Female	70.49	II	NA	0	169.6	ILC	Positive	Positive	Negative	METABRIC
MB-0313	MB-0313	Female	55.52	II	NA	1	184.767	IDC	Positive	Positive	Negative	METABRIC
MB-0314	MB-0314	Female	73.48	II	NA	0	4.43333	IDC	Negative	Negative	Positive	METABRIC
MB-0315	MB-0315	Female	56.32	II	NA	1	186.2	IDC	Positive	Negative	Negative	METABRIC
MB-0316	MB-0316	Female	50.82	II	NA	1	182.9	IDC	Negative	Negative	Negative	METABRIC
MB-0317	MB-0317	Female	76.68	NA	NA	0	151.667	IDC	Positive	Positive	Negative	METABRIC
MB-0318	MB-0318	Female	58.01	I	NA	1	168.7	BREAST	Negative	Negative	Negative	METABRIC
MB-0319	MB-0319	Female	92.14	II	NA	0	40.7	MDLC	Positive	Negative	Negative	METABRIC
MB-0320	MB-0320	Female	50.98	I	NA	1	63.7333	MDLC	Positive	Positive	Negative	METABRIC
MB-0321	MB-0321	Female	46.86	II	NA	1	174.633	IDC	Positive	Positive	Negative	METABRIC
MB-0322	MB-0322	Female	86.28	II	NA	0	50.5333	IDC	Positive	Negative	Negative	METABRIC
MB-0324	MB-0324	Female	47.64	II	NA	0	144.967	IDC	Positive	Positive	Negative	METABRIC
MB-0325	MB-0325	Female	79.34	II	NA	1	177.533	IDC	Positive	Positive	Negative	METABRIC
MB-0326	MB-0326	Female	51.45	II	NA	NA	NA	NA	Positive	NA	NA	METABRIC
MB-0327	MB-0327	Female	66.73	II	NA	1	187.933	NA	Positive	Positive	Negative	METABRIC
MB-0328	MB-0328	Female	69.62	II	NA	0	125.6	NA	Positive	Positive	Negative	METABRIC
MB-0329	MB-0329	Female	76.84	II	NA	NA	NA	IDC	Positive	NA	NA	METABRIC
MB-0333	MB-0333	Female	62.81	NA	NA	0	26.5667	MBC	Negative	Negative	Negative	METABRIC
MB-0336	MB-0336	Female	74.76	II	NA	0	170.633	IDC	Positive	Positive	Negative	METABRIC
MB-0339	MB-0339	Female	90.43	II	NA	0	26.7333	IMMC	Positive	Positive	Negative	METABRIC
MB-0340	MB-0340	Female	79.97	II	NA	1	164.733	IDC	Negative	Negative	Negative	METABRIC
MB-0341	MB-0341	Female	67.01	II	NA	0	173.9	NA	Positive	Positive	Negative	METABRIC
MB-0342	MB-0342	Female	54.96	NA	NA	0	125.333	ILC	Positive	Positive	Negative	METABRIC
MB-0343	MB-0343	Female	70.51	II	NA	0	91.1333	IDC	Positive	Positive	Negative	METABRIC
MB-0344	MB-0344	Female	59.75	II	NA	1	152.933	ILC	Positive	Positive	Negative	METABRIC
MB-0345	MB-0345	Female	37.3	II	NA	1	72.6667	IDC	Positive	Positive	Negative	METABRIC
MB-0346	MB-0346	Female	32.61	II	NA	0	20.4333	IDC	Negative	Negative	Positive	METABRIC
MB-0347	MB-0347	Female	52.24	I	NA	0	205.567	IDC	Positive	Negative	Negative	METABRIC
MB-0348	MB-0348	Female	81.88	II	NA	0	122.7	IDC	Positive	Positive	Negative	METABRIC
MB-0349	MB-0349	Female	72.26	II	NA	0	146.033	IDC	Positive	Negative	Negative	METABRIC
MB-0350	MB-0350	Female	49.05	II	NA	0	46.0667	IDC	Negative	Negative	Negative	METABRIC
MB-0351	MB-0351	Female	69.53	I	NA	0	195.333	MDLC	Positive	Negative	Negative	METABRIC
MB-0352	MB-0352	Female	61.32	I	NA	0	55.2	IDC	Negative	Negative	Negative	METABRIC
MB-0353	MB-0353	Female	86.26	II	NA	0	41.8333	IDC	Positive	Negative	Negative	METABRIC
MB-0354	MB-0354	Female	73.01	II	NA	0	11.6	IDC	Negative	Negative	Negative	METABRIC
MB-0356	MB-0356	Female	58.16	II	NA	1	213.5	IDC	Positive	Positive	Negative	METABRIC
MB-0358	MB-0358	Female	57.87	II	NA	1	32.8667	IDC	Positive	Positive	Negative	METABRIC
MB-0359	MB-0359	Female	44.21	II	NA	1	21.6	IDC	Positive	Positive	Negative	METABRIC
MB-0360	MB-0360	Female	83.58	II	NA	0	132.567	IDC	Positive	Positive	Negative	METABRIC
MB-0361	MB-0361	Female	40.5	II	NA	0	15.0667	IDC	Negative	Negative	Positive	METABRIC
MB-0362	MB-0362	Female	52.79	II	NA	0	47.0333	IDC	Positive	Positive	Negative	METABRIC
MB-0363	MB-0363	Female	73.24	IV	NA	0	89.9	MDLC	Positive	Negative	Negative	METABRIC
MB-0364	MB-0364	Female	48.67	III	NA	1	176.6	IDC	Positive	Negative	Negative	METABRIC
MB-0365	MB-0365	Female	76.84	I	NA	0	87.2333	IMMC	Positive	Negative	Positive	METABRIC
MB-0366	MB-0366	Female	51.74	II	NA	1	64.2333	MDLC	Positive	Positive	Negative	METABRIC
MB-0367	MB-0367	Female	70.98	I	NA	1	142.433	MDLC	Positive	Negative	Negative	METABRIC
MB-0368	MB-0368	Female	74.79	II	NA	0	61.9	IDC	Positive	Positive	Negative	METABRIC
MB-0369	MB-0369	Female	65.47	II	NA	1	144.333	ILC	Positive	Negative	Negative	METABRIC
MB-0370	MB-0370	Female	64.01	II	NA	0	93.5	IDC	Positive	Negative	Negative	METABRIC
MB-0371	MB-0371	Female	78.41	II	NA	1	131.133	IDC	Positive	Negative	Positive	METABRIC
MB-0372	MB-0372	Female	39.86	I	NA	0	62.7667	IDC	Negative	Negative	Negative	METABRIC
MB-0373	MB-0373	Female	63.31	II	NA	0	27	IDC	Positive	Positive	Positive	METABRIC
MB-0374	MB-0374	Female	34.68	II	NA	1	1.43333	IDC	Positive	Negative	Negative	METABRIC
MB-0375	MB-0375	Female	72.69	II	NA	1	143.167	IDC	Positive	Positive	Negative	METABRIC
MB-0377	MB-0377	Female	63.25	I	NA	1	134.367	IDC	Positive	Positive	Negative	METABRIC
MB-0378	MB-0378	Female	57.15	II	NA	0	97.3	IDC	Negative	Negative	Positive	METABRIC
MB-0379	MB-0379	Female	48.22	II	NA	1	135.667	IDC	Positive	Negative	Negative	METABRIC
MB-0380	MB-0380	Female	83.9	II	NA	0	69.3333	IDC	Positive	Positive	Negative	METABRIC
MB-0381	MB-0381	Female	33.65	II	NA	1	130.2	IDC	Positive	Negative	Positive	METABRIC
MB-0382	MB-0382	Female	59.05	II	NA	1	136.467	IDC	Positive	Negative	Negative	METABRIC
MB-0383	MB-0383	Female	65.02	I	NA	0	85.7333	IDC	Positive	Negative	Negative	METABRIC
MB-0384	MB-0384	Female	74.58	II	NA	0	61.1	IDC	Positive	Positive	Negative	METABRIC
MB-0385	MB-0385	Female	66.58	II	NA	0	36.4333	IDC	Positive	Negative	Negative	METABRIC
MB-0386	MB-0386	Female	66.83	III	NA	1	138.133	IDC	Positive	Positive	Negative	METABRIC
MB-0388	MB-0388	Female	46.63	II	NA	1	97.5667	IDC	Positive	Negative	Positive	METABRIC
MB-0389	MB-0389	Female	46.87	III	NA	1	96.9667	IDC	Positive	Positive	Positive	METABRIC
MB-0390	MB-0390	Female	40.68	II	NA	0	72.2	IDC	Negative	Negative	Positive	METABRIC
MB-0391	MB-0391	Female	61.23	III	NA	1	142.467	IDC	Negative	Negative	Positive	METABRIC
MB-0392	MB-0392	Female	56.28	IV	NA	0	38.1333	IDC	Positive	Positive	Negative	METABRIC
MB-0393	MB-0393	Female	68.74	III	NA	0	20.8333	IDC	Positive	Positive	Negative	METABRIC
MB-0394	MB-0394	Female	56.48	I	NA	1	64.2333	MDLC	Positive	Positive	Negative	METABRIC
MB-0395	MB-0395	Female	80.38	II	NA	0	29	IDC	Negative	Negative	Positive	METABRIC
MB-0396	MB-0396	Female	56.45	II	NA	1	60.6667	IDC	Negative	Negative	Negative	METABRIC
MB-0397	MB-0397	Female	58.56	I	NA	1	57.2333	IDC	Positive	Positive	Negative	METABRIC
MB-0398	MB-0398	Female	56.41	III	NA	0	43.2	IDC	Positive	Negative	Negative	METABRIC
MB-0399	MB-0399	Female	68.47	III	NA	0	137.1	IDC	Negative	Negative	Negative	METABRIC
MB-0400	MB-0400	Female	55.28	I	NA	0	22.4667	IDC	Negative	Negative	Negative	METABRIC
MB-0401	MB-0401	Female	48.58	I	NA	0	26.2667	IDC	Negative	Negative	Negative	METABRIC
MB-0402	MB-0402	Female	73.06	I	NA	1	99.7333	IDC	Positive	Positive	Negative	METABRIC
MB-0403	MB-0403	Female	58.96	I	NA	1	141	NA	Negative	Negative	Negative	METABRIC
MB-0404	MB-0404	Female	60.71	II	NA	1	63.5	IDC	Positive	Positive	Negative	METABRIC
MB-0405	MB-0405	Female	72.85	I	NA	0	59.0667	IDC	Positive	Positive	Negative	METABRIC
MB-0406	MB-0406	Female	69.32	III	NA	0	96.9	IDC	Positive	Negative	Negative	METABRIC
MB-0408	MB-0408	Female	51.01	II	NA	1	101.833	IDC	Positive	Positive	Negative	METABRIC
MB-0410	MB-0410	Female	57.41	I	NA	1	63	ILC	Positive	Positive	Negative	METABRIC
MB-0411	MB-0411	Female	54.6	II	NA	1	139.167	MDLC	Positive	Negative	Negative	METABRIC
MB-0412	MB-0412	Female	54.06	II	NA	1	136.167	IDC	Positive	Negative	Negative	METABRIC
MB-0413	MB-0413	Female	56.58	II	NA	1	140.067	IDC	Positive	Positive	Negative	METABRIC
MB-0414	MB-0414	Female	72.16	II	NA	1	76.6333	IDC	Negative	Negative	Negative	METABRIC
MB-0417	MB-0417	Female	54.22	II	NA	0	6.26667	IDC	Positive	Positive	Negative	METABRIC
MB-0418	MB-0418	Female	58.72	II	NA	1	102.067	IDC	Positive	Negative	Negative	METABRIC
MB-0419	MB-0419	Female	77.92	II	NA	0	104.3	IDC	Positive	Positive	Negative	METABRIC
MB-0420	MB-0420	Female	34.92	I	NA	1	76.7333	IDC	Negative	Negative	Negative	METABRIC
MB-0421	MB-0421	Female	73.53	II	NA	0	93	IDC	Positive	Positive	Positive	METABRIC
MB-0422	MB-0422	Female	66.72	II	NA	0	33.8	IDC	Positive	Positive	Negative	METABRIC
MB-0423	MB-0423	Female	71.1	II	NA	1	138.933	ILC	Positive	Positive	Negative	METABRIC
MB-0424	MB-0424	Female	44.02	III	NA	0	9.83333	IDC	Negative	Negative	Negative	METABRIC
MB-0425	MB-0425	Female	83.17	II	NA	0	24.4	IDC	Positive	Positive	Negative	METABRIC
MB-0426	MB-0426	Female	50.48	II	NA	1	131.1	IDC	Positive	Positive	Negative	METABRIC
MB-0427	MB-0427	Female	81.89	II	NA	1	116.1	ILC	Positive	Negative	Negative	METABRIC
MB-0428	MB-0428	Female	85.21	II	NA	1	55.9333	IDC	Positive	Negative	Negative	METABRIC
MB-0429	MB-0429	Female	78.86	II	NA	0	74.4667	ILC	Positive	Positive	Negative	METABRIC
MB-0431	MB-0431	Female	63.61	II	NA	1	85.1333	ILC	Positive	Negative	Negative	METABRIC
MB-0432	MB-0432	Female	60.07	II	NA	1	105.8	IDC	Negative	Negative	Negative	METABRIC
MB-0434	MB-0434	Female	69.79	II	NA	0	45.5	IDC	Positive	Negative	Positive	METABRIC
MB-0435	MB-0435	Female	68.29	I	NA	1	110.533	MDLC	Negative	Negative	Negative	METABRIC
MB-0436	MB-0436	Female	88.29	I	NA	0	75.5	IDC	Negative	Negative	Negative	METABRIC
MB-0437	MB-0437	Female	82.17	II	NA	1	90.5667	MDLC	Positive	Positive	Negative	METABRIC
MB-0438	MB-0438	Female	57.41	II	NA	1	135.167	IDC	Negative	Negative	Positive	METABRIC
MB-0439	MB-0439	Female	50.32	I	NA	1	112.133	IMMC	Positive	Positive	Negative	METABRIC
MB-0440	MB-0440	Female	56.73	II	NA	1	100.833	IDC	Positive	Negative	Negative	METABRIC
MB-0442	MB-0442	Female	71.58	II	NA	0	103.467	IDC	Positive	Negative	Negative	METABRIC
MB-0443	MB-0443	Female	61.67	II	NA	1	45.0333	IDC	Positive	Positive	Negative	METABRIC
MB-0444	MB-0444	Female	49.87	IV	NA	0	55.4667	ILC	Positive	Positive	Negative	METABRIC
MB-0445	MB-0445	Female	40.07	II	NA	1	132.533	IDC	Positive	Positive	Negative	METABRIC
MB-0446	MB-0446	Female	56.96	II	NA	1	72.2667	IDC	Negative	Negative	Negative	METABRIC
MB-0448	MB-0448	Female	59.45	II	NA	0	29.2333	IDC	Positive	Positive	Negative	METABRIC
MB-0449	MB-0449	Female	54.38	II	NA	1	112.567	IDC	Positive	Positive	Negative	METABRIC
MB-0451	MB-0451	Female	63.2	I	NA	1	50.0667	IDC	Positive	Negative	Negative	METABRIC
MB-0452	MB-0452	Female	54.43	II	NA	1	62.8	IDC	Positive	Negative	Negative	METABRIC
MB-0453	MB-0453	Female	61.11	III	NA	0	43.1333	IDC	Negative	Negative	Negative	METABRIC
MB-0454	MB-0454	Female	90.02	I	NA	0	46.8333	IMMC	Positive	Positive	Negative	METABRIC
MB-0455	MB-0455	Female	56.84	I	NA	1	99.3333	IDC	Positive	Positive	Negative	METABRIC
MB-0458	MB-0458	Female	49.28	II	NA	1	134.5	IDC	Positive	Positive	Negative	METABRIC
MB-0459	MB-0459	Female	85.09	III	NA	0	35.6	IDC	Positive	Negative	Negative	METABRIC
MB-0460	MB-0460	Female	81.44	II	NA	0	114	ILC	Positive	Positive	Negative	METABRIC
MB-0462	MB-0462	Female	60.5	I	NA	1	132.767	IDC	Negative	Negative	Positive	METABRIC
MB-0463	MB-0463	Female	60.48	I	NA	0	120.567	IDC	Positive	Positive	Negative	METABRIC
MB-0464	MB-0464	Female	58.98	III	NA	0	39.3	IDC	Negative	Negative	Negative	METABRIC
MB-0465	MB-0465	Female	87.18	II	NA	0	28.6	IDC	Positive	Negative	Positive	METABRIC
MB-0466	MB-0466	Female	33.97	II	NA	1	43.8667	IDC	Positive	Negative	Negative	METABRIC
MB-0467	MB-0467	Female	58.35	I	NA	0	105.6	IDC	Negative	Negative	Positive	METABRIC
MB-0468	MB-0468	Female	60.95	II	NA	0	129.6	IDC	Positive	Negative	Negative	METABRIC
MB-0469	MB-0469	Female	67.94	II	NA	1	131.267	IDC	Positive	Positive	Negative	METABRIC
MB-0470	MB-0470	Female	61.78	I	NA	1	88.2333	ILC	Negative	Negative	Negative	METABRIC
MB-0471	MB-0471	Female	76.49	I	NA	1	107.467	IMMC	Positive	Positive	Negative	METABRIC
MB-0472	MB-0472	Female	59.34	0	NA	1	27.4	ILC	Positive	Positive	Negative	METABRIC
MB-0474	MB-0474	Female	54.29	III	NA	0	111.1	IDC	Positive	Positive	Negative	METABRIC
MB-0475	MB-0475	Female	54.15	I	NA	1	130.7	IDC	Positive	Positive	Negative	METABRIC
MB-0476	MB-0476	Female	54.62	II	NA	1	130.433	IDC	Positive	Negative	Negative	METABRIC
MB-0478	MB-0478	Female	74.02	II	NA	1	132.3	IDC	Positive	Positive	Negative	METABRIC
MB-0479	MB-0479	Female	33.83	II	NA	1	132.767	IDC	Negative	Negative	Positive	METABRIC
MB-0480	MB-0480	Female	51.86	I	NA	1	94.5667	IDC	Positive	Negative	Negative	METABRIC
MB-0481	MB-0481	Female	54.22	I	NA	0	36.4	IDC	Negative	Negative	Negative	METABRIC
MB-0482	MB-0482	Female	39.53	II	NA	0	24.8667	IDC	Negative	Negative	Positive	METABRIC
MB-0483	MB-0483	Female	49.61	II	NA	0	74.4667	IDC	Positive	Positive	Negative	METABRIC
MB-0484	MB-0484	Female	38.72	II	NA	1	82.6333	IDC	Positive	Positive	Positive	METABRIC
MB-0485	MB-0485	Female	60.78	III	NA	0	36.7667	MDLC	Positive	Negative	Negative	METABRIC
MB-0486	MB-0486	Female	57.57	II	NA	1	89.9667	IDC	Positive	Positive	Negative	METABRIC
MB-0487	MB-0487	Female	57.36	I	NA	1	86.9	IDC	Positive	Positive	Negative	METABRIC
MB-0488	MB-0488	Female	50.64	II	NA	1	112.933	MDLC	Positive	Positive	Negative	METABRIC
MB-0489	MB-0489	Female	41.46	I	NA	1	90.5667	IDC	Negative	Negative	Negative	METABRIC
MB-0490	MB-0490	Female	81.9	III	NA	1	101.967	IDC	Positive	Positive	Negative	METABRIC
MB-0491	MB-0491	Female	43.4	III	NA	1	125.8	ILC	Positive	Positive	Negative	METABRIC
MB-0492	MB-0492	Female	85.21	II	NA	0	81.1333	MDLC	Positive	Positive	Negative	METABRIC
MB-0494	MB-0494	Female	77.22	III	NA	0	36.6333	IDC	Negative	Negative	Negative	METABRIC
MB-0495	MB-0495	Female	63.19	II	NA	0	71.8	IDC	Negative	Negative	Negative	METABRIC
MB-0496	MB-0496	Female	60	II	NA	1	130.9	IDC	Positive	Positive	Negative	METABRIC
MB-0497	MB-0497	Female	57.27	II	NA	1	73.7	IDC	Positive	Positive	Negative	METABRIC
MB-0499	MB-0499	Female	50.15	I	NA	1	131.9	NA	Negative	Negative	Negative	METABRIC
MB-0500	MB-0500	Female	36.56	II	NA	1	67.4667	IDC	Negative	Negative	Negative	METABRIC
MB-0501	MB-0501	Female	48.93	II	NA	1	71.5	IDC	Positive	Positive	Negative	METABRIC
MB-0502	MB-0502	Female	56.41	II	NA	1	82.1	IDC	Negative	Negative	Negative	METABRIC
MB-0503	MB-0503	Female	60.77	II	NA	1	101.233	IDC	Positive	Positive	Negative	METABRIC
MB-0504	MB-0504	Female	68.16	II	NA	1	130.467	IDC	Positive	Positive	Negative	METABRIC
MB-0505	MB-0505	Female	56.38	II	NA	1	60.7	IDC	Positive	Positive	Negative	METABRIC
MB-0506	MB-0506	Female	60.74	II	NA	0	45.8	IDC	Negative	Positive	Negative	METABRIC
MB-0507	MB-0507	Female	58.71	I	NA	1	23.8	IDC	Positive	Positive	Negative	METABRIC
MB-0508	MB-0508	Female	42.68	I	NA	1	114.333	IDC	Positive	Negative	Negative	METABRIC
MB-0509	MB-0509	Female	41.48	I	NA	1	115.3	IDC	Positive	Positive	Negative	METABRIC
MB-0510	MB-0510	Female	71.84	III	NA	1	128.4	IDC	Positive	Positive	Negative	METABRIC
MB-0511	MB-0511	Female	59.84	II	NA	1	61.7	IDC	Positive	Positive	Negative	METABRIC
MB-0512	MB-0512	Female	56.74	II	NA	1	121.533	IDC	Positive	Positive	Negative	METABRIC
MB-0513	MB-0513	Female	73.39	II	NA	1	117.033	IDC	Positive	Positive	Negative	METABRIC
MB-0514	MB-0514	Female	42.89	II	NA	1	13.4	NA	Positive	Positive	Negative	METABRIC
MB-0516	MB-0516	Female	62.81	I	NA	1	114.467	IDC	Negative	Negative	Negative	METABRIC
MB-0517	MB-0517	Female	47.92	I	NA	1	61.9	IDC	Positive	Positive	Negative	METABRIC
MB-0519	MB-0519	Female	61.99	III	NA	1	110.967	IDC	Positive	Negative	Negative	METABRIC
MB-0521	MB-0521	Female	52.2	II	NA	1	212.2	ILC	Positive	Positive	Negative	METABRIC
MB-0522	MB-0522	Female	54.08	0	NA	1	2.5	NA	Negative	Negative	Positive	METABRIC
MB-0524	MB-0524	Female	40.65	II	NA	1	80.8333	IDC	Positive	Negative	Negative	METABRIC
MB-0525	MB-0525	Female	48.47	II	NA	1	65.8667	IDC	Negative	Negative	Negative	METABRIC
MB-0526	MB-0526	Female	72.18	NA	NA	0	139.633	IDC	Positive	Positive	Negative	METABRIC
MB-0527	MB-0527	Female	73.22	II	NA	0	109.833	IDC	Positive	Positive	Negative	METABRIC
MB-0528	MB-0528	Female	53.64	II	NA	1	193.967	IDC	Positive	Negative	Negative	METABRIC
MB-0529	MB-0529	Female	67.46	IV	NA	0	48.5333	IDC	Positive	Positive	Negative	METABRIC
MB-0531	MB-0531	Female	60.12	I	NA	1	163.867	IDC	Positive	Positive	Negative	METABRIC
MB-0532	MB-0532	Female	59.07	II	NA	0	143.133	IDC	Positive	Positive	Negative	METABRIC
MB-0534	MB-0534	Female	51.56	II	NA	1	124.1	IDC	Positive	Positive	Negative	METABRIC
MB-0535	MB-0535	Female	46.66	I	NA	1	199.133	IDC	Positive	Positive	Negative	METABRIC
MB-0536	MB-0536	Female	67.88	I	NA	0	147.367	IDC	Positive	Negative	Negative	METABRIC
MB-0537	MB-0537	Female	59.8	II	NA	1	113.567	IDC	Positive	Negative	Negative	METABRIC
MB-0538	MB-0538	Female	61.89	II	NA	0	24.1	IDC	Positive	Positive	Negative	METABRIC
MB-0539	MB-0539	Female	64.21	0	NA	0	85.5	NA	Negative	Negative	Positive	METABRIC
MB-0540	MB-0540	Female	66.11	I	NA	1	194.533	MDLC	Negative	Negative	Negative	METABRIC
MB-0541	MB-0541	Female	38.86	I	NA	1	174.267	IDC	Positive	Negative	Negative	METABRIC
MB-0542	MB-0542	Female	39.3	II	NA	0	48.6	IDC	Positive	Positive	Negative	METABRIC
MB-0543	MB-0543	Female	45.9	II	NA	1	154.767	IDC	Positive	Negative	Negative	METABRIC
MB-0544	MB-0544	Female	74.46	III	NA	0	79.3333	IDC	Positive	Positive	Negative	METABRIC
MB-0545	MB-0545	Female	83.92	II	NA	0	41.1667	IDC	Positive	Negative	Negative	METABRIC
MB-0546	MB-0546	Female	51.45	II	NA	1	193.8	IDC	Positive	Negative	Negative	METABRIC
MB-0547	MB-0547	Female	66.73	II	NA	NA	NA	NA	Positive	NA	NA	METABRIC
MB-0549	MB-0549	Female	76.84	II	NA	1	25.9667	IDC	Positive	Negative	Positive	METABRIC
MB-0550	MB-0550	Female	60.12	NA	NA	0	132.333	IDC	Positive	Negative	Negative	METABRIC
MB-0551	MB-0551	Female	76.32	II	NA	0	51.9667	IDC	Positive	Positive	Negative	METABRIC
MB-0552	MB-0552	Female	61.53	II	NA	0	68.0667	IDC	Positive	Negative	Positive	METABRIC
MB-0553	MB-0553	Female	86.99	II	NA	0	85.7333	IDC	Positive	Negative	Positive	METABRIC
MB-0554	MB-0554	Female	82.35	I	NA	0	111.167	IDC	Positive	Positive	Negative	METABRIC
MB-0558	MB-0558	Female	69.88	II	NA	0	97.8333	IDC	Negative	Negative	Negative	METABRIC
MB-0559	MB-0559	Female	47.71	II	NA	1	161.767	IDC	Positive	Positive	Negative	METABRIC
MB-0564	MB-0564	Female	48.39	I	NA	0	37.9333	IDC	Negative	Negative	Positive	METABRIC
MB-0568	MB-0568	Female	61.28	II	NA	1	181.467	IDC	Positive	Positive	Negative	METABRIC
MB-0569	MB-0569	Female	74.96	II	NA	0	59.5	IDC	Positive	Positive	Negative	METABRIC
MB-0570	MB-0570	Female	68.99	II	NA	1	272.2	IDC	Positive	Positive	Negative	METABRIC
MB-0571	MB-0571	Female	61.79	I	NA	1	149.867	IDC	Positive	Positive	Negative	METABRIC
MB-0573	MB-0573	Female	76.22	0	NA	0	163.2	IDC	Positive	Positive	Negative	METABRIC
MB-0574	MB-0574	Female	71.21	II	NA	1	119.8	IDC	Positive	Positive	Negative	METABRIC
MB-0575	MB-0575	Female	48.1	III	NA	1	128.567	IDC	Positive	Positive	Negative	METABRIC
MB-0576	MB-0576	Female	68.47	II	NA	0	31	IDC	Positive	Positive	Negative	METABRIC
MB-0577	MB-0577	Female	51.42	I	NA	1	65.4	IMMC	Positive	Negative	Negative	METABRIC
MB-0578	MB-0578	Female	59.64	II	NA	1	110.1	ILC	Positive	Positive	Negative	METABRIC
MB-0579	MB-0579	Female	70.53	II	NA	0	92.7667	IDC	Positive	Negative	Negative	METABRIC
MB-0580	MB-0580	Female	33.8	II	NA	0	79.3667	IDC	Positive	Positive	Negative	METABRIC
MB-0581	MB-0581	Female	96.29	II	NA	0	7.86667	IDC	Negative	Negative	Negative	METABRIC
MB-0582	MB-0582	Female	84.76	II	NA	0	15.5333	ILC	Negative	Negative	Negative	METABRIC
MB-0583	MB-0583	Female	75.67	II	NA	1	62.6333	MDLC	Positive	Positive	Negative	METABRIC
MB-0584	MB-0584	Female	41.31	I	NA	1	118.2	IDC	Positive	Positive	Negative	METABRIC
MB-0585	MB-0585	Female	76.72	II	NA	0	115.7	IDC	Positive	Negative	Negative	METABRIC
MB-0586	MB-0586	Female	77.99	III	NA	0	77.2333	ILC	Positive	Negative	Negative	METABRIC
MB-0587	MB-0587	Female	50.41	II	NA	1	91.2667	MDLC	Positive	Positive	Negative	METABRIC
MB-0588	MB-0588	Female	76.35	II	NA	1	119.733	IDC	Negative	Negative	Negative	METABRIC
MB-0589	MB-0589	Female	59.96	IV	NA	1	125.8	MDLC	Positive	Negative	Positive	METABRIC
MB-0590	MB-0590	Female	60.27	II	NA	0	72.4667	IDC	Positive	Positive	Negative	METABRIC
MB-0591	MB-0591	Female	84	I	NA	0	119.467	IDC	Positive	Negative	Negative	METABRIC
MB-0592	MB-0592	Female	74.94	0	NA	1	74.5667	NA	Positive	Positive	Negative	METABRIC
MB-0593	MB-0593	Female	62.34	III	NA	0	34.6667	ILC	Negative	Negative	Positive	METABRIC
MB-0594	MB-0594	Female	77.96	III	NA	1	44.2333	IDC	Positive	Negative	Negative	METABRIC
MB-0596	MB-0596	Female	77.48	I	NA	0	107.1	MDLC	Positive	Positive	Negative	METABRIC
MB-0597	MB-0597	Female	64.55	II	NA	0	113.2	IDC	Positive	Positive	Negative	METABRIC
MB-0598	MB-0598	Female	77.48	II	NA	0	89.3667	IDC	Positive	Positive	Negative	METABRIC
MB-0599	MB-0599	Female	46.85	II	NA	1	123.267	IDC	Positive	Negative	Negative	METABRIC
MB-0600	MB-0600	Female	70.5	II	NA	1	111	MDLC	Positive	Negative	Negative	METABRIC
MB-0601	MB-0601	Female	32.99	II	NA	0	29.6667	IDC	Positive	Negative	Negative	METABRIC
MB-0603	MB-0603	Female	79.52	II	NA	1	121.967	IDC	Positive	Positive	Negative	METABRIC
MB-0605	MB-0605	Female	58.08	I	NA	1	114.6	ILC	Positive	Positive	Negative	METABRIC
MB-0606	MB-0606	Female	83.19	I	NA	0	27.4667	MDLC	Positive	Negative	Negative	METABRIC
MB-0607	MB-0607	Female	53.1	II	NA	1	87.8333	IDC	Positive	Positive	Negative	METABRIC
MB-0608	MB-0608	Female	76.81	II	NA	0	63.9667	IDC	Negative	Negative	Negative	METABRIC
MB-0609	MB-0609	Female	51.15	II	NA	0	98.7	IDC	Positive	Negative	Negative	METABRIC
MB-0610	MB-0610	Female	71.3	II	NA	1	76.7	IDC	Positive	Negative	Negative	METABRIC
MB-0611	MB-0611	Female	75.65	II	NA	1	104.533	IDC	Positive	Positive	Negative	METABRIC
MB-0613	MB-0613	Female	60.2	III	NA	1	48.8	BREAST	Negative	Negative	Negative	METABRIC
MB-0614	MB-0614	Female	48.99	II	NA	1	119.333	IDC	Positive	Positive	Negative	METABRIC
MB-0615	MB-0615	Female	38.75	NA	NA	1	34.7667	IDC	Negative	Negative	Positive	METABRIC
MB-0616	MB-0616	Female	75.98	II	NA	0	29.0333	IDC	Positive	Negative	Negative	METABRIC
MB-0617	MB-0617	Female	72.14	II	NA	0	92.9667	IMMC	Negative	Negative	Negative	METABRIC
MB-0618	MB-0618	Female	63.86	I	NA	1	101.9	IDC	Positive	Positive	Negative	METABRIC
MB-0619	MB-0619	Female	38.9	II	NA	1	94.2333	IDC	Positive	Negative	Negative	METABRIC
MB-0620	MB-0620	Female	62.97	II	NA	1	112.8	BREAST	Positive	Negative	Negative	METABRIC
MB-0621	MB-0621	Female	70.04	II	NA	1	33.5667	ILC	Positive	Positive	Negative	METABRIC
MB-0623	MB-0623	Female	66.52	I	NA	1	111.067	IDC	Positive	Positive	Negative	METABRIC
MB-0624	MB-0624	Female	64.28	II	NA	1	64.0333	IDC	Positive	Negative	Negative	METABRIC
MB-0626	MB-0626	Female	61.11	II	NA	0	35.5333	IDC	Positive	Negative	Negative	METABRIC
MB-0627	MB-0627	Female	54.1	NA	NA	1	0.766667	IDC	Negative	Negative	Negative	METABRIC
MB-0628	MB-0628	Female	63.98	I	NA	1	105.967	IDC	Positive	Negative	Negative	METABRIC
MB-0630	MB-0630	Female	38.35	I	NA	1	86.8	IDC	Positive	Positive	Positive	METABRIC
MB-0631	MB-0631	Female	84.41	II	NA	0	47.4333	IDC	Positive	Positive	Negative	METABRIC
MB-0632	MB-0632	Female	51.92	I	NA	1	56.5	IDC	Positive	Negative	Negative	METABRIC
MB-0634	MB-0634	Female	55.99	NA	NA	1	17.7667	ILC	Negative	Negative	Negative	METABRIC
MB-0635	MB-0635	Female	76.5	I	NA	1	88	IDC	Negative	Negative	Negative	METABRIC
MB-0636	MB-0636	Female	26.36	I	NA	0	32.6333	IDC	Positive	Positive	Negative	METABRIC
MB-0637	MB-0637	Female	75.71	II	NA	1	80.6667	IDC	Positive	Positive	Negative	METABRIC
MB-0638	MB-0638	Female	66.95	II	NA	0	103.767	MDLC	Positive	Negative	Negative	METABRIC
MB-0639	MB-0639	Female	50.39	I	NA	1	75.4	IDC	Negative	Negative	Negative	METABRIC
MB-0640	MB-0640	Female	66.09	I	NA	1	61.3333	IDC	Positive	Positive	Negative	METABRIC
MB-0641	MB-0641	Female	56.34	II	NA	1	102.567	IDC	Positive	Negative	Negative	METABRIC
MB-0642	MB-0642	Female	79.12	I	NA	0	84.2	IDC	Positive	Positive	Negative	METABRIC
MB-0643	MB-0643	Female	73.46	III	NA	0	19.7333	IDC	Negative	Negative	Positive	METABRIC
MB-0644	MB-0644	Female	71.06	III	NA	1	93.3	IDC	Positive	Positive	Negative	METABRIC
MB-0646	MB-0646	Female	67.06	II	NA	0	15.1667	MDLC	Positive	Negative	Negative	METABRIC
MB-0649	MB-0649	Female	60.62	II	NA	1	61.4333	IDC	Positive	Positive	Negative	METABRIC
MB-0650	MB-0650	Female	79.48	II	NA	1	25.5333	IDC	Positive	Negative	Negative	METABRIC
MB-0652	MB-0652	Female	85.12	II	NA	0	96.6333	IDC	Positive	Positive	Positive	METABRIC
MB-0653	MB-0653	Female	69.95	II	NA	0	24.8	ILC	Negative	Negative	Negative	METABRIC
MB-0654	MB-0654	Female	82.5	II	NA	1	69.4	IDC	Positive	Positive	Negative	METABRIC
MB-0655	MB-0655	Female	69.73	I	NA	1	111.067	BREAST	Positive	Positive	Negative	METABRIC
MB-0656	MB-0656	Female	35.9	III	NA	0	19.0333	IDC	Negative	Negative	Positive	METABRIC
MB-0657	MB-0657	Female	58.65	II	NA	1	30.4333	ILC	Positive	Negative	Negative	METABRIC
MB-0658	MB-0658	Female	60.89	II	NA	1	97.2667	IDC	Negative	Negative	Negative	METABRIC
MB-0659	MB-0659	Female	82.87	NA	NA	0	23.3333	BREAST	Negative	Negative	Negative	METABRIC
MB-0660	MB-0660	Female	52.43	I	NA	0	18.9333	IDC	Negative	Negative	Negative	METABRIC
MB-0661	MB-0661	Female	78.78	I	NA	0	20	IDC	Positive	Positive	Negative	METABRIC
MB-0662	MB-0662	Female	50.94	I	NA	0	69.8	IDC	Positive	Positive	Positive	METABRIC
MB-0663	MB-0663	Female	57.76	I	NA	1	55.3667	IDC	Negative	Negative	Positive	METABRIC
MB-0664	MB-0664	Female	78.27	III	NA	0	11.0667	IDC	Negative	Negative	Negative	METABRIC
MB-0666	MB-0666	Female	61.31	II	NA	0	24.3333	IDC	Positive	Positive	Negative	METABRIC
MB-0667	MB-0667	Female	76.24	II	NA	0	128	IDC	Positive	Positive	Positive	METABRIC
MB-0869	MB-0869	Female	58.83	II	NA	0	112.4	IDC	Negative	Negative	Negative	METABRIC
MB-0872	MB-0872	Female	82.34	II	NA	0	152.067	IDC	Positive	Positive	Negative	METABRIC
MB-0874	MB-0874	Female	59.22	II	NA	0	16.6	IDC	Negative	Negative	Negative	METABRIC
MB-0876	MB-0876	Female	54.85	0	NA	1	176.433	NA	Negative	Negative	Negative	METABRIC
MB-0877	MB-0877	Female	79.41	II	NA	0	14.4333	IDC	Positive	Positive	Negative	METABRIC
MB-0880	MB-0880	Female	73.64	II	NA	1	1.23333	IDC	Positive	Positive	Negative	METABRIC
MB-0882	MB-0882	Female	73.39	II	NA	0	42.3667	IDC	Positive	Positive	Negative	METABRIC
MB-0884	MB-0884	Female	56.47	II	NA	0	93.6667	IDC	Positive	Negative	Negative	METABRIC
MB-0885	MB-0885	Female	52.21	NA	NA	0	69.9333	NA	Negative	Negative	Negative	METABRIC
MB-0891	MB-0891	Female	83.68	II	NA	1	149.4	IDC	Positive	Negative	Negative	METABRIC
MB-0893	MB-0893	Female	57.41	II	NA	1	175.633	IDC	Negative	Negative	Negative	METABRIC
MB-0895	MB-0895	Female	79.61	II	NA	0	43.1	IDC	Positive	Positive	Positive	METABRIC
MB-0897	MB-0897	Female	41.32	II	NA	0	30.9667	IDC	Positive	Positive	Negative	METABRIC
MB-0899	MB-0899	Female	50.62	II	NA	1	175.8	IDC	Positive	Positive	Negative	METABRIC
MB-0901	MB-0901	Female	68.19	II	NA	1	136.167	IDC	Negative	Negative	Negative	METABRIC
MB-0904	MB-0904	Female	83.01	II	NA	0	144.7	IDC	Positive	Positive	Negative	METABRIC
MB-0906	MB-0906	Female	70.6	II	NA	0	63.8667	MDLC	Negative	Negative	Negative	METABRIC
MB-0907	MB-0907	Female	72.14	I	NA	0	119.967	NA	Negative	Negative	Positive	METABRIC
MB-2513	MB-2513	Female	57.96	I	NA	0	59.7	IDC	Negative	Negative	Positive	METABRIC
MB-2517	MB-2517	Female	60.29	I	NA	0	268.433	IDC	Negative	Negative	Positive	METABRIC
MB-2536	MB-2536	Female	54.11	I	NA	0	47.9	MDLC	Positive	Negative	Negative	METABRIC
MB-2556	MB-2556	Female	62.59	II	NA	0	220.9	ILC	Negative	Negative	Negative	METABRIC
MB-2564	MB-2564	Female	52.98	I	NA	1	285.433	IDC	Positive	Positive	Negative	METABRIC
MB-2610	MB-2610	Female	58.99	II	NA	1	280.7	MDLC	Positive	Positive	Negative	METABRIC
MB-2613	MB-2613	Female	59.63	I	NA	1	163.4	IDC	Positive	Positive	Negative	METABRIC
MB-2614	MB-2614	Female	43.72	III	NA	0	64.9333	MDLC	Positive	Positive	Negative	METABRIC
MB-2616	MB-2616	Female	65.07	I	NA	0	219.167	MDLC	Positive	Positive	Negative	METABRIC
MB-2617	MB-2617	Female	63.3	I	NA	0	89.1	IDC	Positive	Negative	Negative	METABRIC
MB-2618	MB-2618	Female	66.22	I	NA	0	89.1	IDC	Positive	Positive	Negative	METABRIC
MB-2624	MB-2624	Female	53.53	II	NA	1	128.533	IDC	Positive	Positive	Negative	METABRIC
MB-2626	MB-2626	Female	62.54	I	NA	1	193.7	IDC	Positive	Positive	Positive	METABRIC
MB-2629	MB-2629	Female	61.22	II	NA	1	279.1	IDC	Positive	Negative	Negative	METABRIC
MB-2632	MB-2632	Female	36.52	II	NA	0	19.1	IDC	Negative	Negative	Positive	METABRIC
MB-2634	MB-2634	Female	70.69	I	NA	1	274.033	IDC	Positive	Positive	Negative	METABRIC
MB-2642	MB-2642	Female	30.67	II	NA	0	45.1667	IDC	Positive	Positive	Negative	METABRIC
MB-2643	MB-2643	Female	34.2	I	NA	0	52.9667	IDC	Negative	Negative	Negative	METABRIC
MB-2645	MB-2645	Female	69.45	III	NA	0	44.7667	IDC	Positive	Negative	Negative	METABRIC
MB-2669	MB-2669	Female	62.56	I	NA	0	73.7	IDC	Positive	Negative	Negative	METABRIC
MB-2686	MB-2686	Female	68.76	II	NA	1	177.267	IDC	Positive	Negative	Negative	METABRIC
MB-2705	MB-2705	Female	61.78	I	NA	1	163.733	IDC	Positive	Negative	Negative	METABRIC
MB-2708	MB-2708	Female	66.36	I	NA	0	133.233	MDLC	Positive	Positive	Negative	METABRIC
MB-2711	MB-2711	Female	48.07	I	NA	1	201.467	IDC	Positive	Positive	Negative	METABRIC
MB-2712	MB-2712	Female	54.59	II	NA	0	234.433	MDLC	Positive	Positive	Negative	METABRIC
MB-2718	MB-2718	Female	47.94	II	NA	1	278.267	MDLC	Negative	Negative	Negative	METABRIC
MB-2721	MB-2721	Female	44.82	I	NA	1	251.633	IDC	Positive	Positive	Negative	METABRIC
MB-2724	MB-2724	Female	60.59	I	NA	0	108.067	IDC	Negative	Negative	Negative	METABRIC
MB-2725	MB-2725	Female	44.88	II	NA	1	236.933	IDC	Positive	Positive	Negative	METABRIC
MB-2728	MB-2728	Female	28.62	III	NA	0	51.4	IDC	Positive	Positive	Negative	METABRIC
MB-2730	MB-2730	Female	61.99	III	NA	1	133.733	IDC	Positive	Negative	Negative	METABRIC
MB-2735	MB-2735	Female	49.94	II	NA	1	274.5	IDC	Positive	Negative	Negative	METABRIC
MB-2742	MB-2742	Female	48.25	II	NA	0	24.9	IDC	Negative	Negative	Positive	METABRIC
MB-2744	MB-2744	Female	45.57	I	NA	1	275.633	ILC	Positive	Positive	Negative	METABRIC
MB-2745	MB-2745	Female	46.85	II	NA	0	168.967	MDLC	Positive	Positive	Negative	METABRIC
MB-2747	MB-2747	Female	68.23	I	NA	0	234.333	IDC	Positive	Positive	Negative	METABRIC
MB-2749	MB-2749	Female	60.13	I	NA	0	97.7667	IDC	Positive	Positive	Negative	METABRIC
MB-2750	MB-2750	Female	47.48	I	NA	0	145.433	MDLC	Positive	Negative	Negative	METABRIC
MB-2752	MB-2752	Female	51.36	I	NA	0	81.9333	MDLC	Positive	Positive	Negative	METABRIC
MB-2753	MB-2753	Female	30.95	II	NA	1	274.4	IDC	Negative	Negative	Negative	METABRIC
MB-2754	MB-2754	Female	66.11	I	NA	0	203.533	ILC	Negative	Negative	Negative	METABRIC
MB-2758	MB-2758	Female	38.16	III	NA	0	35	IDC	Negative	Negative	Positive	METABRIC
MB-2760	MB-2760	Female	63.1	II	NA	0	118.033	IDC	Positive	Positive	Negative	METABRIC
MB-2763	MB-2763	Female	70.32	I	NA	1	275.6	IMMC	Positive	Positive	Negative	METABRIC
MB-2764	MB-2764	Female	57.48	II	NA	0	270.133	IDC	Positive	Negative	Negative	METABRIC
MB-2765	MB-2765	Female	65.79	I	NA	0	227.867	IDC	Positive	Positive	Negative	METABRIC
MB-2767	MB-2767	Female	53.11	II	NA	1	271.333	IDC	Positive	Positive	Negative	METABRIC
MB-2769	MB-2769	Female	59.9	I	NA	1	160	ILC	Positive	Positive	Negative	METABRIC
MB-2770	MB-2770	Female	60.32	III	NA	1	274.367	ILC	Positive	Positive	Negative	METABRIC
MB-2771	MB-2771	Female	56.79	I	NA	0	44.8333	IDC	Negative	Negative	Negative	METABRIC
MB-2772	MB-2772	Female	54.4	I	NA	0	150.733	MDLC	Positive	Positive	Negative	METABRIC
MB-2774	MB-2774	Female	66.06	III	NA	0	131.667	IDC	Positive	Positive	Negative	METABRIC
MB-2778	MB-2778	Female	62.76	II	NA	0	181.233	IDC	Positive	Positive	Negative	METABRIC
MB-2779	MB-2779	Female	36.8	I	NA	1	275.233	IDC	Positive	Positive	Negative	METABRIC
MB-2781	MB-2781	Female	64.32	II	NA	0	40.4333	IDC	Positive	Positive	Negative	METABRIC
MB-2786	MB-2786	Female	62.36	II	NA	0	68.2667	IDC	Positive	Negative	Positive	METABRIC
MB-2790	MB-2790	Female	47.03	I	NA	1	116.933	MDLC	Positive	Positive	Negative	METABRIC
MB-2791	MB-2791	Female	40.79	I	NA	1	271.933	IDC	Positive	Positive	Negative	METABRIC
MB-2792	MB-2792	Female	50.38	II	NA	0	110.767	IDC	Positive	Positive	Negative	METABRIC
MB-2793	MB-2793	Female	67.62	I	NA	1	267.233	IDC	Positive	Positive	Negative	METABRIC
MB-2795	MB-2795	Female	42.07	I	NA	1	272.1	IDC	Positive	Negative	Negative	METABRIC
MB-2796	MB-2796	Female	57.94	II	NA	0	87.7	MDLC	Positive	Positive	Negative	METABRIC
MB-2797	MB-2797	Female	50.07	I	NA	1	252.967	MDLC	Positive	Positive	Negative	METABRIC
MB-2801	MB-2801	Female	70.35	II	NA	1	271.267	IDC	Positive	Positive	Negative	METABRIC
MB-2803	MB-2803	Female	63.01	I	NA	0	85.8667	IDC	Positive	Negative	Negative	METABRIC
MB-2814	MB-2814	Female	65.25	I	NA	0	231.033	IDC	Positive	Positive	Negative	METABRIC
MB-2815	MB-2815	Female	64.25	I	NA	1	257.567	MDLC	Positive	Positive	Negative	METABRIC
MB-2819	MB-2819	Female	61.95	I	NA	1	270.567	MDLC	Positive	Positive	Negative	METABRIC
MB-2820	MB-2820	Female	40.06	I	NA	1	254.633	IDC	Positive	Positive	Negative	METABRIC
MB-2821	MB-2821	Female	57.39	I	NA	0	136.067	MBC	Negative	Positive	Negative	METABRIC
MB-2823	MB-2823	Female	35.97	I	NA	1	269.9	MDLC	Positive	Positive	Positive	METABRIC
MB-2827	MB-2827	Female	36.5	II	NA	1	235.667	IDC	Negative	Negative	Negative	METABRIC
MB-2833	MB-2833	Female	42.9	II	NA	1	259.767	IDC	Negative	Negative	Negative	METABRIC
MB-2834	MB-2834	Female	56.85	I	NA	0	153.833	IDC	Negative	Negative	Negative	METABRIC
MB-2835	MB-2835	Female	59.84	I	NA	0	55.0333	IDC	Positive	Positive	Negative	METABRIC
MB-2838	MB-2838	Female	67.12	I	NA	1	270.3	IDC	Positive	Positive	Negative	METABRIC
MB-2840	MB-2840	Female	60.48	I	NA	1	269	ILC	Positive	Negative	Negative	METABRIC
MB-2842	MB-2842	Female	58.48	II	NA	0	19.7333	IDC	Negative	Negative	Negative	METABRIC
MB-2843	MB-2843	Female	61.08	I	NA	0	231.533	IDC	Positive	Negative	Negative	METABRIC
MB-2844	MB-2844	Female	60.76	I	NA	1	146.733	IDC	Positive	Negative	Negative	METABRIC
MB-2845	MB-2845	Female	55.8	I	NA	1	264.767	ILC	Positive	Negative	Negative	METABRIC
MB-2846	MB-2846	Female	58.85	I	NA	0	149.7	IDC	Positive	Negative	Negative	METABRIC
MB-2847	MB-2847	Female	65.04	III	NA	0	39.5333	IDC	Negative	Negative	Positive	METABRIC
MB-2848	MB-2848	Female	60.11	II	NA	0	227.733	IDC	Positive	Positive	Negative	METABRIC
MB-2849	MB-2849	Female	60.65	I	NA	0	43.2	IDC	Negative	Negative	Negative	METABRIC
MB-2850	MB-2850	Female	31.48	III	NA	0	9.43333	IDC	Negative	Negative	Negative	METABRIC
MB-2851	MB-2851	Female	58.69	I	NA	0	159	MDLC	Positive	Positive	Negative	METABRIC
MB-2853	MB-2853	Female	36.25	I	NA	1	269.633	IMMC	Positive	Negative	Negative	METABRIC
MB-2854	MB-2854	Female	61.53	I	NA	1	270.433	ILC	Positive	Negative	Negative	METABRIC
MB-2857	MB-2857	Female	45.3	II	NA	1	250.667	IDC	Negative	Negative	Negative	METABRIC
MB-2858	MB-2858	Female	63.94	I	NA	0	141.567	MDLC	Positive	Positive	Negative	METABRIC
MB-2863	MB-2863	Female	59.58	II	NA	1	258.333	IMMC	Positive	Negative	Negative	METABRIC
MB-2867	MB-2867	Female	47.1	II	NA	1	269.333	IDC	Positive	Positive	Negative	METABRIC
MB-2895	MB-2895	Female	66.84	I	NA	0	196.567	IDC	Negative	Negative	Positive	METABRIC
MB-2896	MB-2896	Female	68.18	I	NA	0	237.367	IDC	Positive	Negative	Negative	METABRIC
MB-2900	MB-2900	Female	59.29	III	NA	0	20.6667	ILC	Positive	Positive	Negative	METABRIC
MB-2901	MB-2901	Female	49.83	I	NA	0	218.3	IDC	Positive	Positive	Negative	METABRIC
MB-2904	MB-2904	Female	34.83	II	NA	0	125.6	IDC	Negative	Negative	Negative	METABRIC
MB-2912	MB-2912	Female	59.6	III	NA	1	267.4	IDC	Negative	Negative	Negative	METABRIC
MB-2916	MB-2916	Female	48.93	I	NA	1	266.933	IDC	Positive	Positive	Negative	METABRIC
MB-2917	MB-2917	Female	33.9	II	NA	0	31.9333	IDC	Negative	Negative	Negative	METABRIC
MB-2919	MB-2919	Female	59.13	I	NA	0	240.033	IMMC	Positive	Positive	Negative	METABRIC
MB-2922	MB-2922	Female	45.74	III	NA	0	14.4	IDC	Negative	Negative	Negative	METABRIC
MB-2923	MB-2923	Female	37.01	III	NA	0	14.1	IDC	Negative	Negative	Positive	METABRIC
MB-2927	MB-2927	Female	58.14	I	NA	0	263.7	MDLC	Positive	Positive	Negative	METABRIC
MB-2929	MB-2929	Female	53.31	II	NA	0	262.867	IDC	Negative	Negative	Negative	METABRIC
MB-2931	MB-2931	Female	46.9	I	NA	0	228.1	IDC	Positive	Positive	Negative	METABRIC
MB-2932	MB-2932	Female	63.1	I	NA	1	108.433	IDC	Positive	Positive	Negative	METABRIC
MB-2933	MB-2933	Female	44.08	I	NA	0	161.933	IDC	Positive	Positive	Negative	METABRIC
MB-2939	MB-2939	Female	70.19	II	NA	0	101.267	IDC	Positive	Positive	Positive	METABRIC
MB-2944	MB-2944	Female	66.97	I	NA	0	27.2	MDLC	Positive	Positive	Negative	METABRIC
MB-2947	MB-2947	Female	36.47	I	NA	1	112	IDC	Positive	Positive	Negative	METABRIC
MB-2951	MB-2951	Female	39.07	I	NA	1	263.367	IDC	Positive	Positive	Negative	METABRIC
MB-2952	MB-2952	Female	52.67	I	NA	0	189.1	IDC	Positive	Positive	Negative	METABRIC
MB-2953	MB-2953	Female	43.08	I	NA	0	30.1333	IDC	Positive	Positive	Negative	METABRIC
MB-2954	MB-2954	Female	69.79	II	NA	0	5.5	IDC	Positive	Positive	Negative	METABRIC
MB-2957	MB-2957	Female	31.02	II	NA	1	262.133	IDC	Negative	Negative	Negative	METABRIC
MB-2960	MB-2960	Female	69.67	I	NA	0	222.2	IDC	Positive	Negative	Negative	METABRIC
MB-2963	MB-2963	Female	53.99	III	NA	0	227.833	MDLC	Negative	Negative	Negative	METABRIC
MB-2964	MB-2964	Female	69.48	III	NA	0	9.6	IDC	Positive	Negative	Negative	METABRIC
MB-2966	MB-2966	Female	50.3	II	NA	1	265	IDC	Positive	Positive	Negative	METABRIC
MB-2969	MB-2969	Female	66.86	I	NA	0	172.9	IDC	Positive	Positive	Negative	METABRIC
MB-2970	MB-2970	Female	46.49	II	NA	0	252.867	MDLC	Positive	Positive	Negative	METABRIC
MB-2971	MB-2971	Female	69.6	II	NA	1	264.233	IDC	Positive	Positive	Negative	METABRIC
MB-2977	MB-2977	Female	40.02	I	NA	0	110.6	IDC	Positive	Positive	Negative	METABRIC
MB-2983	MB-2983	Female	56.26	II	NA	0	180.833	IDC	Positive	Positive	Positive	METABRIC
MB-2984	MB-2984	Female	64.04	I	NA	1	261.2	IDC	Positive	Negative	Positive	METABRIC
MB-2990	MB-2990	Female	48.47	I	NA	1	260	MDLC	Positive	Positive	Negative	METABRIC
MB-2993	MB-2993	Female	63.65	I	NA	1	187.033	IDC	Negative	Negative	Negative	METABRIC
MB-2994	MB-2994	Female	46.7	II	NA	1	254.5	IDC	Positive	Positive	Positive	METABRIC
MB-2996	MB-2996	Female	58.1	I	NA	1	191.233	IDC	Positive	Positive	Negative	METABRIC
MB-2999	MB-2999	Female	61.42	I	NA	1	262	IDC	Positive	Negative	Negative	METABRIC
MB-3001	MB-3001	Female	50.45	II	NA	1	263.233	IDC	Negative	Negative	Negative	METABRIC
MB-3002	MB-3002	Female	62.32	II	NA	0	140.567	ILC	Positive	Negative	Negative	METABRIC
MB-3005	MB-3005	Female	45.75	I	NA	1	253.067	IDC	Positive	Positive	Negative	METABRIC
MB-3006	MB-3006	Female	60.09	III	NA	0	15.7	IDC	Positive	Negative	Negative	METABRIC
MB-3007	MB-3007	Female	48.48	I	NA	0	114.9	IDC	Positive	Positive	Negative	METABRIC
MB-3008	MB-3008	Female	51.94	I	NA	1	149.6	MDLC	Positive	Positive	Negative	METABRIC
MB-3013	MB-3013	Female	50.37	II	NA	1	238.367	IDC	Positive	Negative	Negative	METABRIC
MB-3014	MB-3014	Female	39.7	II	NA	1	262.633	IDC	Negative	Negative	Negative	METABRIC
MB-3016	MB-3016	Female	56.83	I	NA	1	258.867	IDC	Positive	Positive	Negative	METABRIC
MB-3021	MB-3021	Female	63.08	I	NA	0	217.567	ILC	Positive	Positive	Negative	METABRIC
MB-3025	MB-3025	Female	37.89	II	NA	1	256	IDC	Negative	Negative	Positive	METABRIC
MB-3026	MB-3026	Female	49.92	II	NA	1	261.2	IDC	Positive	Negative	Negative	METABRIC
MB-3028	MB-3028	Female	60.93	I	NA	0	42.5667	IDC	Positive	Negative	Positive	METABRIC
MB-3031	MB-3031	Female	46.76	II	NA	0	35.6333	IDC	Positive	Negative	Positive	METABRIC
MB-3032	MB-3032	Female	50.01	I	NA	1	250.133	IDC	Positive	Positive	Negative	METABRIC
MB-3033	MB-3033	Female	69.07	I	NA	0	70.4	IDC	Positive	Positive	Negative	METABRIC
MB-3035	MB-3035	Female	54.64	I	NA	1	260.733	IDC	Positive	Negative	Negative	METABRIC
MB-3037	MB-3037	Female	53.19	I	NA	1	98.8333	MDLC	Positive	Positive	Negative	METABRIC
MB-3046	MB-3046	Female	67.2	I	NA	0	73.8333	IDC	Negative	Negative	Negative	METABRIC
MB-3049	MB-3049	Female	57.17	I	NA	1	259.967	ILC	Positive	Positive	Negative	METABRIC
MB-3050	MB-3050	Female	59.53	I	NA	0	255.1	IDC	Positive	Negative	Negative	METABRIC
MB-3057	MB-3057	Female	55.3	II	NA	0	32.0333	IDC	Negative	Negative	Negative	METABRIC
MB-3058	MB-3058	Female	47.74	II	NA	1	254.267	IDC	Negative	Negative	Negative	METABRIC
MB-3060	MB-3060	Female	65.69	II	NA	0	44.6	IDC	Positive	Negative	Negative	METABRIC
MB-3062	MB-3062	Female	62.87	I	NA	1	146.367	IDC	Negative	Negative	Negative	METABRIC
MB-3063	MB-3063	Female	43.51	III	NA	0	28.5667	IDC	Negative	Negative	Negative	METABRIC
MB-3064	MB-3064	Female	46.7	I	NA	0	165.167	MDLC	Positive	Positive	Negative	METABRIC
MB-3067	MB-3067	Female	60.29	II	NA	1	259.533	IDC	Negative	Negative	Negative	METABRIC
MB-3079	MB-3079	Female	50.54	I	NA	1	149.6	MDLC	Positive	Positive	Negative	METABRIC
MB-3083	MB-3083	Female	68.5	II	NA	0	81.1	IDC	Positive	Positive	Negative	METABRIC
MB-3085	MB-3085	Female	43.68	I	NA	0	210.967	ILC	Positive	Positive	Negative	METABRIC
MB-3088	MB-3088	Female	65.58	I	NA	1	256.5	IDC	Positive	Positive	Negative	METABRIC
MB-3092	MB-3092	Female	56.73	II	NA	0	152.333	MDLC	Positive	Positive	Negative	METABRIC
MB-3102	MB-3102	Female	60.34	II	NA	1	258.333	IDC	Positive	Positive	Negative	METABRIC
MB-3103	MB-3103	Female	58.55	I	NA	0	28.7333	IDC	Positive	Negative	Positive	METABRIC
MB-3104	MB-3104	Female	28.96	I	NA	0	75.3667	IDC	Positive	Negative	Positive	METABRIC
MB-3105	MB-3105	Female	48.34	II	NA	1	252.333	IDC	Positive	Positive	Negative	METABRIC
MB-3110	MB-3110	Female	61.07	II	NA	1	100.733	ILC	Positive	Negative	Negative	METABRIC
MB-3121	MB-3121	Female	63.06	I	NA	0	131.333	IDC	Positive	Positive	Negative	METABRIC
MB-3122	MB-3122	Female	62.39	I	NA	1	257.767	IDC	Positive	Negative	Negative	METABRIC
MB-3123	MB-3123	Female	50.26	III	NA	1	167.433	IDC	Negative	Negative	Negative	METABRIC
MB-3153	MB-3153	Female	42.17	II	NA	1	227.933	IDC	Negative	Negative	Negative	METABRIC
MB-3165	MB-3165	Female	59.78	II	NA	1	221.233	IDC	Positive	Negative	Negative	METABRIC
MB-3167	MB-3167	Female	66.76	I	NA	1	136.933	IDC	Positive	Positive	Negative	METABRIC
MB-3171	MB-3171	Female	54.95	I	NA	0	219.667	IDC	Positive	Positive	Negative	METABRIC
MB-3181	MB-3181	Female	43.6	I	NA	0	178.167	IDC	Positive	Positive	Negative	METABRIC
MB-3211	MB-3211	Female	58.31	I	NA	1	145.5	IDC	Negative	Negative	Negative	METABRIC
MB-3218	MB-3218	Female	44.94	II	NA	1	248.767	IDC	Negative	Negative	Negative	METABRIC
MB-3222	MB-3222	Female	63.03	I	NA	0	23.9333	MDLC	Positive	Positive	Negative	METABRIC
MB-3228	MB-3228	Female	58.31	I	NA	1	252	MDLC	Positive	Positive	Negative	METABRIC
MB-3235	MB-3235	Female	50.66	I	NA	1	236.133	IDC	Positive	Positive	Positive	METABRIC
MB-3252	MB-3252	Female	41.4	I	NA	1	99.7	IMMC	Positive	Positive	Negative	METABRIC
MB-3253	MB-3253	Female	56.81	II	NA	0	55.8333	IDC	Positive	Positive	Negative	METABRIC
MB-3254	MB-3254	Female	50.21	I	NA	1	123.9	IDC	Positive	Positive	Negative	METABRIC
MB-3266	MB-3266	Female	52.91	II	NA	0	51.2	MDLC	Positive	Positive	Negative	METABRIC
MB-3271	MB-3271	Female	59.43	I	NA	0	65.4667	IDC	Negative	Negative	Negative	METABRIC
MB-3272	MB-3272	Female	63.53	III	NA	0	22.6667	IDC	Positive	Positive	Positive	METABRIC
MB-3275	MB-3275	Female	45	I	NA	0	41.5333	IDC	Positive	Positive	Negative	METABRIC
MB-3277	MB-3277	Female	29.92	II	NA	0	32.9333	IDC	Negative	Negative	Negative	METABRIC
MB-3292	MB-3292	Female	60.04	I	NA	1	217.767	IDC	Negative	Negative	Negative	METABRIC
MB-3295	MB-3295	Female	60.42	I	NA	0	158.533	IDC	Positive	Positive	Negative	METABRIC
MB-3297	MB-3297	Female	42.72	II	NA	1	236.067	IDC	Negative	Negative	Negative	METABRIC
MB-3298	MB-3298	Female	48.75	I	NA	1	242.567	IDC	Positive	Positive	Negative	METABRIC
MB-3300	MB-3300	Female	64.99	I	NA	1	247	IDC	Positive	Negative	Negative	METABRIC
MB-3301	MB-3301	Female	49.5	I	NA	1	248.767	IDC	Positive	Positive	Negative	METABRIC
MB-3303	MB-3303	Female	63.96	II	NA	1	243.9	BREAST	Positive	Positive	Negative	METABRIC
MB-3328	MB-3328	Female	69.65	II	NA	0	191.133	IDC	Positive	Negative	Negative	METABRIC
MB-3329	MB-3329	Female	56.03	I	NA	0	37.9667	IDC	Negative	Negative	Positive	METABRIC
MB-3341	MB-3341	Female	62.96	I	NA	0	148.767	IDC	Positive	Positive	Negative	METABRIC
MB-3344	MB-3344	Female	33.76	I	NA	1	241.267	IDC	Positive	Positive	Negative	METABRIC
MB-3350	MB-3350	Female	62.62	I	NA	0	227.8	MDLC	Positive	Positive	Negative	METABRIC
MB-3351	MB-3351	Female	39.4	I	NA	1	241.867	IDC	Positive	Positive	Negative	METABRIC
MB-3355	MB-3355	Female	48.53	III	NA	1	109	IDC	Negative	Negative	Positive	METABRIC
MB-3357	MB-3357	Female	47.75	I	NA	0	38.0333	MDLC	Positive	Positive	Negative	METABRIC
MB-3360	MB-3360	Female	48.48	I	NA	0	26.7667	IDC	Positive	Positive	Positive	METABRIC
MB-3361	MB-3361	Female	57.31	I	NA	0	68.2	IDC	Positive	Negative	Positive	METABRIC
MB-3363	MB-3363	Female	56.42	I	NA	0	10.8667	IDC	Positive	Negative	Negative	METABRIC
MB-3365	MB-3365	Female	51.18	II	NA	1	241.6	IDC	Positive	Positive	Negative	METABRIC
MB-3367	MB-3367	Female	65.62	I	NA	1	179.433	IDC	Positive	Negative	Negative	METABRIC
MB-3371	MB-3371	Female	66.15	I	NA	1	241.267	IDC	Positive	Negative	Negative	METABRIC
MB-3378	MB-3378	Female	65.5	I	NA	0	87.5333	ILC	Positive	Positive	Negative	METABRIC
MB-3379	MB-3379	Female	60.99	I	NA	0	113.833	ILC	Positive	Positive	Positive	METABRIC
MB-3381	MB-3381	Female	53.36	II	NA	1	236.633	IDC	Positive	Positive	Negative	METABRIC
MB-3382	MB-3382	Female	61.26	I	NA	1	136.233	IDC	Positive	Negative	Positive	METABRIC
MB-3383	MB-3383	Female	38.49	III	NA	0	23.2	IDC	Negative	Negative	Negative	METABRIC
MB-3386	MB-3386	Female	40.06	II	NA	0	55.6333	IDC	Negative	Negative	Positive	METABRIC
MB-3388	MB-3388	Female	59.3	II	NA	0	228.6	IDC	Positive	Positive	Negative	METABRIC
MB-3389	MB-3389	Female	63.34	I	NA	1	240.7	ILC	Positive	Negative	Negative	METABRIC
MB-3395	MB-3395	Female	52.45	I	NA	1	243.767	IDC	Negative	Negative	Negative	METABRIC
MB-3396	MB-3396	Female	59.29	II	NA	1	226.733	IDC	Negative	Negative	Negative	METABRIC
MB-3402	MB-3402	Female	41.17	II	NA	0	50.0333	IDC	Positive	Positive	Negative	METABRIC
MB-3403	MB-3403	Female	50.92	II	NA	1	138.333	IDC	Positive	Positive	Negative	METABRIC
MB-3412	MB-3412	Female	55.28	III	NA	1	228.8	IDC	Positive	Negative	Negative	METABRIC
MB-3417	MB-3417	Female	59.16	I	NA	1	103.467	MDLC	Positive	Positive	Negative	METABRIC
MB-3429	MB-3429	Female	49.08	II	NA	1	243.5	ILC	Positive	Negative	Negative	METABRIC
MB-3430	MB-3430	Female	68.86	II	NA	0	219.767	IDC	Positive	Positive	Negative	METABRIC
MB-3435	MB-3435	Female	37.05	II	NA	0	25.4333	IDC	Negative	Negative	Positive	METABRIC
MB-3436	MB-3436	Female	38.2	III	NA	0	50.7667	IDC	Positive	Positive	Negative	METABRIC
MB-3437	MB-3437	Female	70.52	I	NA	1	108.767	IDC	Positive	Positive	Negative	METABRIC
MB-3439	MB-3439	Female	43.67	II	NA	1	188.733	MDLC	Positive	Positive	Negative	METABRIC
MB-3450	MB-3450	Female	51.52	I	NA	1	240.467	IDC	Positive	Positive	Negative	METABRIC
MB-3452	MB-3452	Female	64.04	I	NA	0	119.867	IDC	Positive	Negative	Negative	METABRIC
MB-3453	MB-3453	Female	51.36	II	NA	0	32.8333	IDC	Negative	Negative	Negative	METABRIC
MB-3459	MB-3459	Female	57.66	I	NA	1	241.4	IDC	Positive	Positive	Negative	METABRIC
MB-3462	MB-3462	Female	40.92	II	NA	1	234.233	IDC	Positive	Positive	Negative	METABRIC
MB-3466	MB-3466	Female	55.3	I	NA	0	234.133	IDC	Positive	Positive	Negative	METABRIC
MB-3467	MB-3467	Female	21.93	III	NA	0	38.8	MDLC	Negative	Negative	Positive	METABRIC
MB-3470	MB-3470	Female	56.4	II	NA	0	62.5333	IDC	Negative	Negative	Positive	METABRIC
MB-3476	MB-3476	Female	68.59	I	NA	0	159.067	IDC	Negative	Negative	Negative	METABRIC
MB-3479	MB-3479	Female	60.3	II	NA	1	231.667	IDC	Positive	Positive	Negative	METABRIC
MB-3487	MB-3487	Female	43.58	I	NA	1	237.133	IDC	Positive	Negative	Negative	METABRIC
MB-3488	MB-3488	Female	41.1	II	NA	0	27.4667	IDC	Positive	Negative	Positive	METABRIC
MB-3490	MB-3490	Female	45.74	I	NA	0	102.4	IDC	Positive	Positive	Negative	METABRIC
MB-3492	MB-3492	Female	62.09	II	NA	0	118.133	IDC	Positive	Positive	Negative	METABRIC
MB-3497	MB-3497	Female	53.5	III	NA	0	15.5	IDC	Negative	Negative	Positive	METABRIC
MB-3500	MB-3500	Female	66.91	I	NA	1	239.3	IDC	Negative	Negative	Negative	METABRIC
MB-3502	MB-3502	Female	50.79	II	NA	1	229.333	IDC	Negative	Negative	Negative	METABRIC
MB-3506	MB-3506	Female	39.28	II	NA	1	240.833	BREAST	Positive	Positive	Negative	METABRIC
MB-3510	MB-3510	Female	67.6	II	NA	0	59.6	MDLC	Positive	Positive	Negative	METABRIC
MB-3525	MB-3525	Female	65.56	III	NA	1	236.7	IDC	Positive	Negative	Negative	METABRIC
MB-3526	MB-3526	Female	60.3	II	NA	0	86.0667	IDC	Positive	Negative	Negative	METABRIC
MB-3528	MB-3528	Female	71.03	I	NA	1	113.667	IDC	Negative	Negative	Positive	METABRIC
MB-3530	MB-3530	Female	70.94	II	NA	0	112.967	MDLC	Positive	Positive	Negative	METABRIC
MB-3536	MB-3536	Female	48.12	III	NA	0	86.2333	IDC	Positive	Negative	Negative	METABRIC
MB-3545	MB-3545	Female	49.84	I	NA	0	232.733	IDC	Positive	Positive	Negative	METABRIC
MB-3547	MB-3547	Female	68.13	I	NA	0	33	IMMC	Positive	Positive	Negative	METABRIC
MB-3548	MB-3548	Female	66.85	II	NA	0	234.533	IDC	Positive	Positive	Negative	METABRIC
MB-3556	MB-3556	Female	51.76	II	NA	0	38.0333	IDC	Negative	Negative	Positive	METABRIC
MB-3567	MB-3567	Female	55.95	II	NA	1	236.033	MDLC	Negative	Negative	Negative	METABRIC
MB-3576	MB-3576	Female	53.04	I	NA	0	24.8667	MDLC	Positive	Negative	Negative	METABRIC
MB-3582	MB-3582	Female	63.97	I	NA	0	229.367	IDC	Positive	Positive	Negative	METABRIC
MB-3600	MB-3600	Female	60.15	II	NA	1	214.7	IDC	Positive	Positive	Negative	METABRIC
MB-3606	MB-3606	Female	68.61	I	NA	1	110.633	IDC	Negative	Negative	Positive	METABRIC
MB-3614	MB-3614	Female	63.95	II	NA	1	235.4	IDC	Positive	Positive	Negative	METABRIC
MB-3702	MB-3702	Female	37.16	II	NA	1	230.467	IDC	Negative	Negative	Negative	METABRIC
MB-3706	MB-3706	Female	55.71	I	NA	0	38.8	IDC	Negative	Negative	Negative	METABRIC
MB-3707	MB-3707	Female	70.77	II	NA	0	228.767	IDC	Positive	Negative	Negative	METABRIC
MB-3711	MB-3711	Female	41.52	I	NA	1	222.1	IDC	Positive	Positive	Negative	METABRIC
MB-3748	MB-3748	Female	51.01	I	NA	1	228	IDC	Positive	Positive	Negative	METABRIC
MB-3752	MB-3752	Female	49.98	I	NA	0	75.3333	IDC	Negative	Negative	Negative	METABRIC
MB-3754	MB-3754	Female	57.01	I	NA	0	92.7333	IDC	Positive	Negative	Negative	METABRIC
MB-3781	MB-3781	Female	48.16	I	NA	1	224.567	MDLC	Positive	Positive	Negative	METABRIC
MB-3797	MB-3797	Female	68.72	I	NA	1	228.333	BREAST	Positive	Positive	Negative	METABRIC
MB-3823	MB-3823	Female	40.78	I	NA	1	222.5	IDC	Positive	Positive	Negative	METABRIC
MB-3824	MB-3824	Female	49.45	I	NA	0	126.467	IDC	Positive	Positive	Negative	METABRIC
MB-3838	MB-3838	Female	60.45	I	NA	0	134.467	IDC	Positive	Positive	Negative	METABRIC
MB-3840	MB-3840	Female	53.89	I	NA	1	287.233	IDC	Positive	Negative	Negative	METABRIC
MB-3842	MB-3842	Female	54.6	II	NA	1	226.067	IDC	Positive	Negative	Negative	METABRIC
MB-3850	MB-3850	Female	65.89	I	NA	1	72.3	MDLC	Positive	Positive	Positive	METABRIC
MB-3852	MB-3852	Female	43.56	I	NA	1	225.5	IDC	Positive	Positive	Positive	METABRIC
MB-3854	MB-3854	Female	63.82	I	NA	1	99.2333	MDLC	Positive	Positive	Negative	METABRIC
MB-3865	MB-3865	Female	49.37	I	NA	1	199.967	IDC	Positive	Negative	Negative	METABRIC
MB-3866	MB-3866	Female	54.29	I	NA	1	225.5	IDC	Negative	Negative	Positive	METABRIC
MB-3871	MB-3871	Female	62.03	II	NA	0	172.8	IDC	Positive	Positive	Negative	METABRIC
MB-3874	MB-3874	Female	35.5	I	NA	1	186.433	IDC	Positive	Positive	Negative	METABRIC
MB-3978	MB-3978	Female	57.91	I	NA	0	100.867	IDC	Negative	Negative	Positive	METABRIC
MB-4000	MB-4000	Female	76.96	I	NA	0	28.0667	IDC	Positive	Negative	Negative	METABRIC
MB-4001	MB-4001	Female	74.51	II	NA	0	49.6667	IDC	Positive	Negative	Negative	METABRIC
MB-4003	MB-4003	Female	70.31	I	NA	0	106.567	IDC	Positive	Positive	Negative	METABRIC
MB-4004	MB-4004	Female	61.16	I	NA	0	256.867	IDC	Positive	Positive	Negative	METABRIC
MB-4005	MB-4005	Female	66.37	I	NA	1	188.367	ILC	Positive	Positive	Negative	METABRIC
MB-4008	MB-4008	Female	64.91	II	NA	0	44.7333	IDC	Positive	Positive	Negative	METABRIC
MB-4010	MB-4010	Female	73.15	II	NA	0	11.7	IDC	Positive	Positive	Negative	METABRIC
MB-4011	MB-4011	Female	72.36	NA	NA	1	193.167	IDC	Positive	Negative	Negative	METABRIC
MB-4012	MB-4012	Female	63.23	II	NA	0	277.367	IDC	Negative	Negative	Positive	METABRIC
MB-4015	MB-4015	Female	76.13	NA	NA	0	11.3	IDC	Negative	Negative	Negative	METABRIC
MB-4017	MB-4017	Female	76.17	II	NA	0	139.3	MDLC	Positive	Negative	Negative	METABRIC
MB-4018	MB-4018	Female	71.32	NA	NA	0	105.667	MDLC	Positive	Positive	Negative	METABRIC
MB-4024	MB-4024	Female	56.14	II	NA	1	124.1	IDC	Negative	Negative	Negative	METABRIC
MB-4033	MB-4033	Female	82.17	III	NA	0	15.2	ILC	Positive	Positive	Negative	METABRIC
MB-4046	MB-4046	Female	59.24	I	NA	0	298.033	MDLC	Positive	Positive	Negative	METABRIC
MB-4059	MB-4059	Female	50.23	II	NA	0	172	IDC	Positive	Positive	Negative	METABRIC
MB-4079	MB-4079	Female	63.17	II	NA	0	351	IDC	Positive	Positive	Negative	METABRIC
MB-4091	MB-4091	Female	74.45	II	NA	0	281.367	IDC	Positive	Positive	Negative	METABRIC
MB-4098	MB-4098	Female	68.55	NA	NA	1	176.367	IDC	Positive	Negative	Negative	METABRIC
MB-4119	MB-4119	Female	65.46	II	NA	0	67.8	IDC	Positive	Negative	Negative	METABRIC
MB-4120	MB-4120	Female	56.19	NA	NA	0	217.1	IDC	Positive	Positive	Negative	METABRIC
MB-4126	MB-4126	Female	73.2	II	NA	0	174.8	IDC	Positive	Positive	Negative	METABRIC
MB-4127	MB-4127	Female	54.35	III	NA	0	258.167	IDC	Negative	Negative	Positive	METABRIC
MB-4139	MB-4139	Female	63.05	I	NA	0	165.4	IDC	Positive	Positive	Negative	METABRIC
MB-4140	MB-4140	Female	71.17	II	NA	0	114.5	IDC	Positive	Negative	Negative	METABRIC
MB-4141	MB-4141	Female	58.32	NA	NA	0	147.833	IDC	Positive	Positive	Negative	METABRIC
MB-4145	MB-4145	Female	60.33	I	NA	0	217.633	IDC	Positive	Positive	Negative	METABRIC
MB-4146	MB-4146	Female	43.06	II	NA	0	15.6333	IDC	Negative	Negative	Negative	METABRIC
MB-4148	MB-4148	Female	57.85	NA	NA	0	63.0333	IDC	Positive	Positive	Negative	METABRIC
MB-4154	MB-4154	Female	54.22	II	NA	0	49.5667	IDC	Positive	Positive	Negative	METABRIC
MB-4171	MB-4171	Female	64.21	II	NA	0	184.7	MDLC	Positive	Negative	Negative	METABRIC
MB-4173	MB-4173	Female	74.31	II	NA	0	160.333	IDC	Positive	Positive	Negative	METABRIC
MB-4189	MB-4189	Female	60.99	NA	NA	0	355.2	IDC	Positive	Positive	Negative	METABRIC
MB-4212	MB-4212	Female	45.5	NA	NA	1	330.367	IDC	Positive	Positive	Negative	METABRIC
MB-4213	MB-4213	Female	67.02	II	NA	0	84.5	IDC	Positive	Negative	Negative	METABRIC
MB-4222	MB-4222	Female	58.8	II	NA	0	55.2333	IDC	Positive	Positive	Negative	METABRIC
MB-4224	MB-4224	Female	72.39	II	NA	0	65.5	IDC	Positive	Positive	Negative	METABRIC
MB-4230	MB-4230	Female	75.87	II	NA	0	115.6	IDC	Positive	Negative	Negative	METABRIC
MB-4233	MB-4233	Female	54.01	II	NA	0	36.3667	IDC	Positive	Negative	Negative	METABRIC
MB-4234	MB-4234	Female	68.25	II	NA	0	253.533	IDC	Positive	Positive	Negative	METABRIC
MB-4235	MB-4235	Female	67.46	I	NA	0	335.733	IDC	Positive	Negative	Negative	METABRIC
MB-4236	MB-4236	Female	73.91	II	NA	0	203.7	IDC	Positive	Negative	Negative	METABRIC
MB-4250	MB-4250	Female	80.81	III	NA	0	100.167	IDC	Positive	Negative	Negative	METABRIC
MB-4254	MB-4254	Female	68.7	NA	NA	1	178.4	IDC	Negative	Negative	Negative	METABRIC
MB-4264	MB-4264	Female	72.17	NA	NA	0	163.2	IDC	Positive	Positive	Negative	METABRIC
MB-4266	MB-4266	Female	28.04	II	NA	0	33.9	IDC	Positive	Negative	Negative	METABRIC
MB-4270	MB-4270	Female	37.85	II	NA	0	98.7	IDC	Positive	Positive	Positive	METABRIC
MB-4274	MB-4274	Female	74.32	II	NA	0	59.9333	IDC	Positive	Positive	Negative	METABRIC
MB-4276	MB-4276	Female	55.07	II	NA	0	132.2	IDC	Positive	Positive	Positive	METABRIC
MB-4278	MB-4278	Female	68.32	II	NA	0	244.2	IDC	Positive	Positive	Negative	METABRIC
MB-4281	MB-4281	Female	60	II	NA	0	260.033	IDC	Positive	Negative	Negative	METABRIC
MB-4282	MB-4282	Female	49.61	I	NA	1	34.1	IDC	Positive	Positive	Negative	METABRIC
MB-4283	MB-4283	Female	55.62	II	NA	1	174.833	IDC	Positive	Positive	Negative	METABRIC
MB-4289	MB-4289	Female	65.49	I	NA	0	96.8333	ILC	Positive	Negative	Positive	METABRIC
MB-4292	MB-4292	Female	58.8	NA	NA	0	335.6	IDC	Positive	Positive	Negative	METABRIC
MB-4293	MB-4293	Female	54.16	II	NA	0	219.167	MDLC	Positive	Negative	Negative	METABRIC
MB-4298	MB-4298	Female	70.24	II	NA	0	55.1	IDC	Positive	Negative	Negative	METABRIC
MB-4300	MB-4300	Female	70.58	II	NA	1	189.033	IDC	Positive	Negative	Negative	METABRIC
MB-4303	MB-4303	Female	66.91	I	NA	0	89.0333	IDC	Negative	Negative	Negative	METABRIC
MB-4306	MB-4306	Female	69.19	II	NA	0	234.7	MDLC	Positive	Positive	Negative	METABRIC
MB-4310	MB-4310	Female	76.51	NA	NA	0	265.567	IDC	Positive	Positive	Negative	METABRIC
MB-4313	MB-4313	Female	58.02	II	NA	0	300.7	MDLC	Positive	Positive	Negative	METABRIC
MB-4317	MB-4317	Female	51.93	II	NA	1	177.9	IDC	Positive	Positive	Positive	METABRIC
MB-4318	MB-4318	Female	72.44	II	NA	0	17.1333	IDC	Positive	Positive	Negative	METABRIC
MB-4322	MB-4322	Female	63.39	II	NA	0	196.467	IDC	Positive	Negative	Negative	METABRIC
MB-4323	MB-4323	Female	80.04	NA	NA	0	126.633	IDC	Positive	Positive	Negative	METABRIC
MB-4324	MB-4324	Female	61.22	II	NA	0	87.2333	IDC	Positive	Positive	Negative	METABRIC
MB-4328	MB-4328	Female	64.12	NA	NA	0	199.267	IDC	Positive	Positive	Negative	METABRIC
MB-4329	MB-4329	Female	70.75	II	NA	0	168.267	IDC	Positive	Positive	Negative	METABRIC
MB-4331	MB-4331	Female	63.34	II	NA	0	235.567	IDC	Positive	Negative	Negative	METABRIC
MB-4332	MB-4332	Female	34.36	I	NA	1	307.933	IDC	Negative	Negative	Negative	METABRIC
MB-4333	MB-4333	Female	64.5	II	NA	0	207.967	IDC	Positive	Negative	Negative	METABRIC
MB-4339	MB-4339	Female	74.98	I	NA	0	173.6	IDC	Positive	Positive	Negative	METABRIC
MB-4341	MB-4341	Female	35.14	II	NA	0	33.7	IDC	Negative	Negative	Positive	METABRIC
MB-4342	MB-4342	Female	73.2	III	NA	0	232.767	IDC	Positive	Negative	Negative	METABRIC
MB-4343	MB-4343	Female	68.09	II	NA	0	198.6	MDLC	Positive	Negative	Negative	METABRIC
MB-4348	MB-4348	Female	61.57	II	NA	0	226.2	IDC	Positive	Negative	Positive	METABRIC
MB-4350	MB-4350	Female	35.64	II	NA	0	31.0667	IDC	Negative	Negative	Positive	METABRIC
MB-4351	MB-4351	Female	70.27	I	NA	0	68.1333	IDC	Negative	Negative	Negative	METABRIC
MB-4353	MB-4353	Female	59.23	II	NA	0	128.533	IDC	Positive	Positive	Negative	METABRIC
MB-4354	MB-4354	Female	55.01	NA	NA	0	15.3667	IDC	Negative	Negative	Negative	METABRIC
MB-4357	MB-4357	Female	77.12	NA	NA	0	114.033	IDC	Positive	Negative	Negative	METABRIC
MB-4360	MB-4360	Female	59.16	III	NA	0	11.8667	IDC	Negative	Negative	Positive	METABRIC
MB-4362	MB-4362	Female	50.08	I	NA	1	267.267	IDC	Positive	Positive	Negative	METABRIC
MB-4368	MB-4368	Female	74.6	II	NA	0	119.467	IDC	Positive	Positive	Negative	METABRIC
MB-4374	MB-4374	Female	77.51	II	NA	0	42.5667	IDC	Positive	Positive	Negative	METABRIC
MB-4375	MB-4375	Female	40.04	I	NA	1	291.167	IDC	Positive	Positive	Negative	METABRIC
MB-4381	MB-4381	Female	59.75	II	NA	0	61.4667	IDC	Positive	Positive	Negative	METABRIC
MB-4390	MB-4390	Female	68.49	II	NA	0	164.333	IDC	Positive	Positive	Negative	METABRIC
MB-4395	MB-4395	Female	45.21	NA	NA	0	139.6	IDC	Positive	Positive	Negative	METABRIC
MB-4407	MB-4407	Female	44.4	I	NA	0	83.3667	IDC	Negative	Negative	Negative	METABRIC
MB-4408	MB-4408	Female	71.66	NA	NA	0	206.567	IDC	Negative	Negative	Negative	METABRIC
MB-4416	MB-4416	Female	44.89	II	NA	0	241.6	IDC	Negative	Negative	Negative	METABRIC
MB-4417	MB-4417	Female	68.16	II	NA	0	16.7	IDC	Negative	Negative	Negative	METABRIC
MB-4418	MB-4418	Female	56.11	I	NA	1	307.633	IDC	Positive	Positive	Negative	METABRIC
MB-4421	MB-4421	Female	69.01	I	NA	0	264.767	IDC	Positive	Positive	Negative	METABRIC
MB-4426	MB-4426	Female	70.84	II	NA	0	170.9	IDC	Positive	Positive	Negative	METABRIC
MB-4434	MB-4434	Female	74.84	II	NA	0	148.1	IDC	Positive	Negative	Negative	METABRIC
MB-4442	MB-4442	Female	47.29	I	NA	1	296.867	IDC	Positive	Positive	Negative	METABRIC
MB-4484	MB-4484	Female	66.23	NA	NA	0	52.3	MDLC	Positive	Positive	Negative	METABRIC
MB-4529	MB-4529	Female	61.21	I	NA	0	126.467	IDC	Positive	Negative	Negative	METABRIC
MB-4548	MB-4548	Female	50.42	II	NA	1	322.833	IDC	Negative	Negative	Positive	METABRIC
MB-4557	MB-4557	Female	51.25	II	NA	1	279.8	MDLC	Positive	Positive	Negative	METABRIC
MB-4564	MB-4564	Female	74.67	NA	NA	0	210.433	IDC	Positive	Positive	Negative	METABRIC
MB-4578	MB-4578	Female	72.74	II	NA	0	197.333	IDC	Positive	Positive	Negative	METABRIC
MB-4591	MB-4591	Female	71.93	II	NA	0	41.1667	IDC	Positive	Positive	Negative	METABRIC
MB-4593	MB-4593	Female	48.44	I	NA	1	140.233	IDC	Positive	Positive	Negative	METABRIC
MB-4598	MB-4598	Female	67.92	II	NA	0	119.367	IDC	Positive	Positive	Negative	METABRIC
MB-4599	MB-4599	Female	63.83	II	NA	1	191.167	IDC	Positive	Positive	Negative	METABRIC
MB-4601	MB-4601	Female	39.14	II	NA	0	56.2667	IDC	Negative	Negative	Positive	METABRIC
MB-4602	MB-4602	Female	58.38	II	NA	0	122.8	IDC	Positive	Positive	Negative	METABRIC
MB-4603	MB-4603	Female	42.79	I	NA	1	239.233	IDC	Positive	Positive	Negative	METABRIC
MB-4607	MB-4607	Female	55.42	I	NA	1	121.733	IDC	Positive	Negative	Negative	METABRIC
MB-4616	MB-4616	Female	71.47	I	NA	0	90.1333	IDC	Positive	Positive	Negative	METABRIC
MB-4618	MB-4618	Female	40.05	I	NA	1	267.4	MDLC	Positive	Positive	Negative	METABRIC
MB-4621	MB-4621	Female	39.51	III	NA	1	271.867	IDC	Negative	Negative	Negative	METABRIC
MB-4622	MB-4622	Female	40.83	II	NA	0	282.833	IDC	Negative	Negative	Negative	METABRIC
MB-4623	MB-4623	Female	61.88	II	NA	0	292.033	MDLC	Positive	Negative	Negative	METABRIC
MB-4626	MB-4626	Female	64.61	I	NA	0	143	IDC	Positive	Negative	Positive	METABRIC
MB-4627	MB-4627	Female	55.65	II	NA	0	186.633	MDLC	Positive	Positive	Negative	METABRIC
MB-4630	MB-4630	Female	67.48	NA	NA	0	95.8333	IDC	Positive	Positive	Negative	METABRIC
MB-4633	MB-4633	Female	67.03	II	NA	1	318.2	MDLC	Positive	Positive	Negative	METABRIC
MB-4634	MB-4634	Female	66.37	II	NA	0	109.6	MDLC	Positive	Positive	Negative	METABRIC
MB-4639	MB-4639	Female	71.17	II	NA	0	119	IDC	Positive	Positive	Negative	METABRIC
MB-4640	MB-4640	Female	61.59	II	NA	1	200.6	IDC	Negative	Negative	Negative	METABRIC
MB-4641	MB-4641	Female	64.93	II	NA	0	148.567	IDC	Positive	Positive	Negative	METABRIC
MB-4642	MB-4642	Female	66.27	II	NA	0	285.7	IDC	Positive	Positive	Negative	METABRIC
MB-4643	MB-4643	Female	78.21	I	NA	0	41.4667	IDC	Negative	Negative	Positive	METABRIC
MB-4644	MB-4644	Female	59.13	NA	NA	0	90	IDC	Positive	Negative	Positive	METABRIC
MB-4648	MB-4648	Female	75.19	I	NA	0	168.533	IDC	Positive	Positive	Negative	METABRIC
MB-4649	MB-4649	Female	61.67	II	NA	0	16.8333	IDC	Positive	Negative	Negative	METABRIC
MB-4651	MB-4651	Female	69.96	II	NA	0	30.3	IDC	Positive	Negative	Negative	METABRIC
MB-4653	MB-4653	Female	44.5	II	NA	0	48.1333	IDC	Positive	Positive	Negative	METABRIC
MB-4654	MB-4654	Female	80.82	I	NA	0	64.3	IDC	Positive	Positive	Negative	METABRIC
MB-4655	MB-4655	Female	64.01	II	NA	0	99	IDC	Positive	Positive	Negative	METABRIC
MB-4660	MB-4660	Female	37.53	II	NA	0	39.8667	IDC	Negative	Negative	Negative	METABRIC
MB-4661	MB-4661	Female	81.11	II	NA	1	234.233	IDC	Positive	Positive	Negative	METABRIC
MB-4663	MB-4663	Female	61.97	II	NA	1	239.333	IDC	Negative	Negative	Positive	METABRIC
MB-4665	MB-4665	Female	54.27	I	NA	1	260.2	IDC	Positive	Positive	Negative	METABRIC
MB-4666	MB-4666	Female	57.98	II	NA	0	111.567	IDC	Positive	Negative	Negative	METABRIC
MB-4667	MB-4667	Female	65.58	I	NA	0	295.333	ILC	Negative	Negative	Negative	METABRIC
MB-4669	MB-4669	Female	68.82	I	NA	0	119.467	IDC	Positive	Negative	Negative	METABRIC
MB-4670	MB-4670	Female	61	I	NA	0	67.8	IDC	Positive	Positive	Negative	METABRIC
MB-4671	MB-4671	Female	72.48	II	NA	0	34.7	IDC	Positive	Positive	Negative	METABRIC
MB-4672	MB-4672	Female	58.78	NA	NA	0	220.933	IDC	Positive	Positive	Negative	METABRIC
MB-4673	MB-4673	Female	63.27	III	NA	0	87	IDC	Positive	Negative	Negative	METABRIC
MB-4674	MB-4674	Female	75.26	II	NA	0	81.0667	IDC	Positive	Positive	Negative	METABRIC
MB-4675	MB-4675	Female	59.23	I	NA	1	263.033	IDC	Positive	Positive	Negative	METABRIC
MB-4679	MB-4679	Female	64.11	I	NA	0	292.667	IDC	Negative	Negative	Negative	METABRIC
MB-4681	MB-4681	Female	60.66	I	NA	0	251.8	IDC	Positive	Negative	Negative	METABRIC
MB-4682	MB-4682	Female	65.5	NA	NA	0	139.533	IDC	Positive	Positive	Negative	METABRIC
MB-4685	MB-4685	Female	73.6	II	NA	0	43.3	IDC	Positive	Negative	Negative	METABRIC
MB-4686	MB-4686	Female	53.03	II	NA	0	48.4333	IDC	Positive	Negative	Negative	METABRIC
MB-4687	MB-4687	Female	81.98	II	NA	0	74.1	IDC	Positive	Negative	Negative	METABRIC
MB-4688	MB-4688	Female	71.17	III	NA	0	85.3	IDC	Positive	Positive	Positive	METABRIC
MB-4691	MB-4691	Female	49.76	I	NA	0	282.567	IDC	Positive	Negative	Negative	METABRIC
MB-4692	MB-4692	Female	58.49	NA	NA	0	107.267	IDC	Positive	Positive	Negative	METABRIC
MB-4694	MB-4694	Female	76.06	I	NA	1	198.3	IDC	Positive	Negative	Negative	METABRIC
MB-4695	MB-4695	Female	61.12	II	NA	0	21.3	ILC	Positive	Negative	Negative	METABRIC
MB-4696	MB-4696	Female	49.98	NA	NA	1	255.267	IDC	Negative	Negative	Negative	METABRIC
MB-4697	MB-4697	Female	79.01	NA	NA	0	118	ILC	Positive	Negative	Negative	METABRIC
MB-4698	MB-4698	Female	59.18	II	NA	0	170.667	ILC	Positive	Positive	Negative	METABRIC
MB-4701	MB-4701	Female	47.62	II	NA	1	127.533	IDC	Positive	Positive	Negative	METABRIC
MB-4702	MB-4702	Female	52.13	II	NA	1	300.867	IDC	Positive	Negative	Negative	METABRIC
MB-4704	MB-4704	Female	67.79	II	NA	0	64	MDLC	Positive	Negative	Negative	METABRIC
MB-4705	MB-4705	Female	63.58	II	NA	0	213.1	IDC	Positive	Positive	Negative	METABRIC
MB-4706	MB-4706	Female	75.48	I	NA	0	55.6667	IDC	Positive	Positive	Negative	METABRIC
MB-4707	MB-4707	Female	59.85	II	NA	1	221.2	IDC	Negative	Negative	Negative	METABRIC
MB-4708	MB-4708	Female	63.03	I	NA	0	227.9	ILC	Positive	Negative	Negative	METABRIC
MB-4709	MB-4709	Female	49.02	I	NA	1	146.767	IDC	Positive	Positive	Negative	METABRIC
MB-4710	MB-4710	Female	77.12	I	NA	1	57.6667	IDC	Positive	Positive	Negative	METABRIC
MB-4711	MB-4711	Female	56.07	III	NA	0	31.4667	IDC	Negative	Negative	Positive	METABRIC
MB-4712	MB-4712	Female	46.59	II	NA	0	249.533	IDC	Positive	Negative	Negative	METABRIC
MB-4714	MB-4714	Female	64.68	II	NA	0	83.6667	IDC	Negative	Negative	Negative	METABRIC
MB-4715	MB-4715	Female	67.8	II	NA	0	35.2333	IDC	Negative	Negative	Negative	METABRIC
MB-4716	MB-4716	Female	52.98	II	NA	0	76.1333	ILC	Positive	Positive	Negative	METABRIC
MB-4717	MB-4717	Female	43.51	II	NA	0	42.9	IDC	Negative	Negative	Negative	METABRIC
MB-4718	MB-4718	Female	44.27	II	NA	0	198.333	ILC	Positive	Positive	Negative	METABRIC
MB-4719	MB-4719	Female	67.27	II	NA	0	81.5667	IDC	Positive	Positive	Negative	METABRIC
MB-4721	MB-4721	Female	66.39	III	NA	0	23.7333	ILC	Positive	Negative	Negative	METABRIC
MB-4722	MB-4722	Female	64.02	II	NA	1	86.1	IDC	Positive	Positive	Negative	METABRIC
MB-4723	MB-4723	Female	64.76	I	NA	1	211.967	IDC	Positive	Negative	Negative	METABRIC
MB-4724	MB-4724	Female	60.44	I	NA	1	146.067	IDC	Negative	Negative	Positive	METABRIC
MB-4725	MB-4725	Female	65.83	II	NA	0	98.7667	IDC	Positive	Positive	Positive	METABRIC
MB-4729	MB-4729	Female	75.41	NA	NA	0	28	IDC	Positive	Negative	Positive	METABRIC
MB-4730	MB-4730	Female	51.29	II	NA	0	131.3	MDLC	Positive	Positive	Negative	METABRIC
MB-4731	MB-4731	Female	49.43	NA	NA	0	44.8667	IDC	Negative	Negative	Positive	METABRIC
MB-4732	MB-4732	Female	26.72	II	NA	1	149.867	IDC	Negative	Negative	Negative	METABRIC
MB-4733	MB-4733	Female	56.27	II	NA	0	19.7333	IDC	Negative	Negative	Negative	METABRIC
MB-4735	MB-4735	Female	54.18	II	NA	1	297.8	IDC	Positive	Positive	Negative	METABRIC
MB-4737	MB-4737	Female	52.29	II	NA	1	122.2	IDC	Positive	Negative	Negative	METABRIC
MB-4738	MB-4738	Female	42.27	I	NA	1	176.067	MDLC	Positive	Positive	Negative	METABRIC
MB-4739	MB-4739	Female	56.08	I	NA	0	161.667	MDLC	Positive	Positive	Negative	METABRIC
MB-4741	MB-4741	Female	53.02	II	NA	0	56.5	ILC	Positive	Negative	Negative	METABRIC
MB-4742	MB-4742	Female	76.42	II	NA	0	83.1333	MDLC	Positive	Positive	Negative	METABRIC
MB-4743	MB-4743	Female	52.61	I	NA	1	230.167	MDLC	Positive	Negative	Negative	METABRIC
MB-4744	MB-4744	Female	64.21	II	NA	0	153	IDC	Positive	Positive	Negative	METABRIC
MB-4745	MB-4745	Female	50.08	II	NA	0	42.6667	IDC	Negative	Negative	Positive	METABRIC
MB-4746	MB-4746	Female	38.1	NA	NA	1	244.433	IDC	Positive	Positive	Negative	METABRIC
MB-4749	MB-4749	Female	70.57	II	NA	0	51.4667	MDLC	Positive	Positive	Negative	METABRIC
MB-4750	MB-4750	Female	73.21	II	NA	0	37.7333	IDC	Positive	Positive	Negative	METABRIC
MB-4752	MB-4752	Female	63.7	III	NA	0	125.267	IDC	Positive	Negative	Negative	METABRIC
MB-4757	MB-4757	Female	38.93	NA	NA	0	27.4	IDC	Negative	Negative	Negative	METABRIC
MB-4758	MB-4758	Female	45.77	NA	NA	1	211.933	IDC	Negative	Negative	Negative	METABRIC
MB-4760	MB-4760	Female	48.41	NA	NA	0	124.8	IDC	Positive	Positive	Negative	METABRIC
MB-4762	MB-4762	Female	67.82	I	NA	1	252.1	IDC	Positive	Positive	Negative	METABRIC
MB-4763	MB-4763	Female	44.07	II	NA	1	102.1	IDC	Negative	Negative	Positive	METABRIC
MB-4764	MB-4764	Female	57.95	II	NA	1	245.5	ILC	Positive	Positive	Negative	METABRIC
MB-4767	MB-4767	Female	74.86	II	NA	0	47.1333	IDC	Positive	Positive	Negative	METABRIC
MB-4769	MB-4769	Female	65.86	II	NA	0	21.7	IDC	Negative	Negative	Negative	METABRIC
MB-4770	MB-4770	Female	70.22	I	NA	0	152.067	IDC	Negative	Negative	Positive	METABRIC
MB-4771	MB-4771	Female	47.86	II	NA	1	297.233	IDC	Positive	Positive	Negative	METABRIC
MB-4778	MB-4778	Female	78.62	II	NA	0	206.133	MDLC	Positive	Positive	Negative	METABRIC
MB-4779	MB-4779	Female	53.39	II	NA	1	101.567	IDC	Positive	Positive	Negative	METABRIC
MB-4782	MB-4782	Female	43.85	NA	NA	1	251.067	IDC	Positive	Positive	Negative	METABRIC
MB-4784	MB-4784	Female	63.35	NA	NA	0	145.733	IDC	Positive	Negative	Negative	METABRIC
MB-4785	MB-4785	Female	75.46	II	NA	0	121.667	IDC	Positive	Positive	Negative	METABRIC
MB-4787	MB-4787	Female	68.85	II	NA	0	81.0667	IDC	Positive	Positive	Negative	METABRIC
MB-4790	MB-4790	Female	43.73	II	NA	0	70.4667	IDC	Positive	Negative	Negative	METABRIC
MB-4791	MB-4791	Female	83.49	I	NA	0	173.833	IDC	Positive	Negative	Negative	METABRIC
MB-4792	MB-4792	Female	49.92	II	NA	0	40.6333	IDC	Negative	Negative	Negative	METABRIC
MB-4793	MB-4793	Female	72.49	II	NA	0	83.3667	IDC	Negative	Negative	Negative	METABRIC
MB-4794	MB-4794	Female	89	II	NA	0	45.5	IDC	Positive	Positive	Negative	METABRIC
MB-4796	MB-4796	Female	53.18	II	NA	1	128.267	IDC	Positive	Negative	Positive	METABRIC
MB-4797	MB-4797	Female	81.06	I	NA	0	99.3667	ILC	Positive	Negative	Negative	METABRIC
MB-4798	MB-4798	Female	44.51	II	NA	1	257.167	ILC	Positive	Positive	Negative	METABRIC
MB-4800	MB-4800	Female	61.3	II	NA	0	110.933	IDC	Positive	Positive	Negative	METABRIC
MB-4801	MB-4801	Female	65.83	II	NA	0	130.367	IDC	Positive	Positive	Negative	METABRIC
MB-4802	MB-4802	Female	71.67	II	NA	0	43.9	IDC	Positive	Negative	Negative	METABRIC
MB-4805	MB-4805	Female	45.39	II	NA	0	129.8	IDC	Positive	Positive	Negative	METABRIC
MB-4806	MB-4806	Female	49.77	II	NA	0	201.767	IDC	Positive	Positive	Negative	METABRIC
MB-4809	MB-4809	Female	43.77	I	NA	1	286.067	IDC	Positive	Negative	Negative	METABRIC
MB-4814	MB-4814	Female	39.92	II	NA	0	73.4667	IDC	Positive	Positive	Negative	METABRIC
MB-4818	MB-4818	Female	75.74	III	NA	0	76.2333	MDLC	Positive	Negative	Negative	METABRIC
MB-4820	MB-4820	Female	67.19	NA	NA	0	57.3	IDC	Positive	Positive	Negative	METABRIC
MB-4822	MB-4822	Female	76.88	I	NA	0	91.6333	MDLC	Positive	Positive	Negative	METABRIC
MB-4823	MB-4823	Female	64.15	I	NA	0	282.3	NA	Negative	Negative	Positive	METABRIC
MB-4825	MB-4825	Female	65.93	I	NA	0	214.433	IDC	Positive	Positive	Negative	METABRIC
MB-4827	MB-4827	Female	78.54	II	NA	0	45.7	IDC	Positive	Negative	Negative	METABRIC
MB-4828	MB-4828	Female	78.87	III	NA	0	42.5	ILC	Positive	Negative	Negative	METABRIC
MB-4829	MB-4829	Female	83.27	II	NA	0	176.267	MDLC	Positive	Negative	Negative	METABRIC
MB-4832	MB-4832	Female	45.44	I	NA	0	141.733	IDC	Positive	Positive	Negative	METABRIC
MB-4834	MB-4834	Female	49.61	NA	NA	0	36.1667	IDC	Positive	Negative	Negative	METABRIC
MB-4836	MB-4836	Female	55.66	NA	NA	0	23.4333	IDC	Positive	Positive	Negative	METABRIC
MB-4838	MB-4838	Female	74.39	III	NA	0	200.767	IDC	Positive	Negative	Negative	METABRIC
MB-4839	MB-4839	Female	67.26	NA	NA	1	299.4	IDC	Positive	Positive	Negative	METABRIC
MB-4843	MB-4843	Female	54.35	II	NA	1	265.133	IDC	Positive	Positive	Negative	METABRIC
MB-4845	MB-4845	Female	86.75	II	NA	0	25.4667	IDC	Positive	Positive	Negative	METABRIC
MB-4846	MB-4846	Female	63.07	II	NA	0	101.633	ILC	Positive	Positive	Positive	METABRIC
MB-4849	MB-4849	Female	81.52	II	NA	0	45.3333	IDC	Positive	Negative	Negative	METABRIC
MB-4851	MB-4851	Female	73.95	II	NA	0	90.2667	IDC	Positive	Positive	Negative	METABRIC
MB-4853	MB-4853	Female	62.35	I	NA	1	265.933	ILC	Positive	Positive	Negative	METABRIC
MB-4855	MB-4855	Female	74.8	NA	NA	0	41.4667	IDC	Positive	Positive	Negative	METABRIC
MB-4858	MB-4858	Female	74.56	NA	NA	0	129.333	IDC	Positive	Negative	Positive	METABRIC
MB-4859	MB-4859	Female	74.29	I	NA	0	157.8	IDC	Negative	Negative	Negative	METABRIC
MB-4860	MB-4860	Female	44.95	I	NA	1	234.6	ILC	Positive	Positive	Negative	METABRIC
MB-4862	MB-4862	Female	64.32	II	NA	1	187.3	IDC	Positive	Positive	Negative	METABRIC
MB-4865	MB-4865	Female	50.7	II	NA	1	229.9	IDC	Negative	Negative	Negative	METABRIC
MB-4866	MB-4866	Female	43.86	I	NA	1	224.3	IDC	Positive	Positive	Negative	METABRIC
MB-4867	MB-4867	Female	47.03	II	NA	1	221.9	IDC	Positive	Positive	Negative	METABRIC
MB-4869	MB-4869	Female	67.12	II	NA	0	29.3	IDC	Positive	Positive	Negative	METABRIC
MB-4870	MB-4870	Female	57.33	II	NA	1	229.067	IDC	Positive	Positive	Negative	METABRIC
MB-4871	MB-4871	Female	74.53	II	NA	0	39.8	IDC	Negative	Negative	Positive	METABRIC
MB-4872	MB-4872	Female	58.69	NA	NA	1	157.1	ILC	Positive	Positive	Negative	METABRIC
MB-4873	MB-4873	Female	64.47	III	NA	0	117.667	IDC	Positive	Positive	Negative	METABRIC
MB-4876	MB-4876	Female	42.45	II	NA	0	150.6	ILC	Positive	Negative	Negative	METABRIC
MB-4878	MB-4878	Female	79.35	II	NA	0	22.4667	IDC	Positive	Negative	Positive	METABRIC
MB-4879	MB-4879	Female	49.34	I	NA	0	79.9667	IDC	Negative	Negative	Positive	METABRIC
MB-4880	MB-4880	Female	69.68	II	NA	1	210.967	IDC	Negative	Negative	Negative	METABRIC
MB-4881	MB-4881	Female	37.05	NA	NA	1	274.2	IDC	Negative	Negative	Negative	METABRIC
MB-4882	MB-4882	Female	76.71	I	NA	0	266.1	IDC	Positive	Positive	Negative	METABRIC
MB-4883	MB-4883	Female	57.93	I	NA	1	268.9	IDC	Positive	Positive	Negative	METABRIC
MB-4886	MB-4886	Female	43.42	II	NA	0	48.1667	IDC	Negative	Negative	Positive	METABRIC
MB-4887	MB-4887	Female	52.09	II	NA	0	35.4	IDC	Positive	Negative	Negative	METABRIC
MB-4888	MB-4888	Female	63.95	I	NA	1	230.5	IDC	Negative	Negative	Negative	METABRIC
MB-4893	MB-4893	Female	33.04	II	NA	1	176.7	IDC	Negative	Negative	Negative	METABRIC
MB-4894	MB-4894	Female	47.71	II	NA	1	232.4	IDC	Positive	Positive	Negative	METABRIC
MB-4896	MB-4896	Female	41.53	II	NA	0	64.8667	IDC	Negative	Negative	Positive	METABRIC
MB-4897	MB-4897	Female	40.04	I	NA	1	197.433	MDLC	Positive	Positive	Negative	METABRIC
MB-4898	MB-4898	Female	63.63	NA	NA	0	117.9	IDC	Positive	Positive	Negative	METABRIC
MB-4899	MB-4899	Female	40.25	I	NA	1	275.733	IDC	Positive	Positive	Negative	METABRIC
MB-4900	MB-4900	Female	47.61	I	NA	1	224.6	IDC	Positive	Negative	Negative	METABRIC
MB-4904	MB-4904	Female	64.3	III	NA	0	129.233	IDC	Negative	Negative	Negative	METABRIC
MB-4906	MB-4906	Female	73.03	II	NA	0	233.867	IDC	Positive	Positive	Negative	METABRIC
MB-4908	MB-4908	Female	69.87	II	NA	0	47.9	IDC	Positive	Positive	Positive	METABRIC
MB-4911	MB-4911	Female	43.51	II	NA	0	31.4333	IDC	Negative	Negative	Negative	METABRIC
MB-4912	MB-4912	Female	78.19	II	NA	0	50	IDC	Positive	Positive	Negative	METABRIC
MB-4925	MB-4925	Female	76.54	II	NA	0	102.767	IDC	Positive	Positive	Negative	METABRIC
MB-4928	MB-4928	Female	75.2	II	NA	1	220.033	IDC	Negative	Negative	Negative	METABRIC
MB-4929	MB-4929	Female	59.49	II	NA	0	40	IDC	Negative	Negative	Positive	METABRIC
MB-4930	MB-4930	Female	62.43	II	NA	1	58.4333	IDC	Positive	Negative	Positive	METABRIC
MB-4931	MB-4931	Female	58.39	II	NA	0	30.3667	IDC	Negative	Negative	Negative	METABRIC
MB-4933	MB-4933	Female	50.78	II	NA	1	272.9	IDC	Positive	Negative	Negative	METABRIC
MB-4934	MB-4934	Female	74.85	II	NA	1	70.2333	IDC	Positive	Positive	Negative	METABRIC
MB-4935	MB-4935	Female	36.35	II	NA	1	194.2	IDC	Negative	Negative	Positive	METABRIC
MB-4937	MB-4937	Female	41.09	I	NA	0	77.2333	IDC	Positive	Positive	Negative	METABRIC
MB-4938	MB-4938	Female	33.92	II	NA	0	70.6	IDC	Negative	Negative	Negative	METABRIC
MB-4941	MB-4941	Female	57.32	I	NA	0	58.6333	IDC	Positive	Positive	Negative	METABRIC
MB-4942	MB-4942	Female	60.31	II	NA	0	124.133	IDC	Negative	Negative	Negative	METABRIC
MB-4944	MB-4944	Female	77.77	I	NA	0	237.267	IDC	Positive	Positive	Negative	METABRIC
MB-4945	MB-4945	Female	65.53	NA	NA	0	20.1333	IDC	Negative	Negative	Negative	METABRIC
MB-4949	MB-4949	Female	69.75	II	NA	1	216.967	IDC	Positive	Negative	Negative	METABRIC
MB-4950	MB-4950	Female	69.99	II	NA	0	150.6	IDC	Positive	Positive	Negative	METABRIC
MB-4952	MB-4952	Female	67.15	II	NA	1	184.4	IDC	Negative	Negative	Positive	METABRIC
MB-4956	MB-4956	Female	69.31	III	NA	0	69.3	IDC	Positive	Negative	Negative	METABRIC
MB-4957	MB-4957	Female	70.38	I	NA	0	197.667	MDLC	Positive	Negative	Negative	METABRIC
MB-4959	MB-4959	Female	76.93	I	NA	0	117.567	IDC	Positive	Positive	Negative	METABRIC
MB-4961	MB-4961	Female	56.94	II	NA	1	219.467	IDC	Positive	Positive	Negative	METABRIC
MB-4962	MB-4962	Female	72.44	NA	NA	0	197.833	IDC	Positive	Positive	Negative	METABRIC
MB-4965	MB-4965	Female	69.93	II	NA	0	263.6	MDLC	Positive	Positive	Negative	METABRIC
MB-4966	MB-4966	Female	55.83	II	NA	0	49.3	MDLC	Positive	Positive	Negative	METABRIC
MB-4967	MB-4967	Female	61.16	II	NA	0	130.7	IDC	Positive	Positive	Negative	METABRIC
MB-4968	MB-4968	Female	56.03	II	NA	1	78.7	ILC	Positive	Positive	Negative	METABRIC
MB-4969	MB-4969	Female	76.81	II	NA	0	198.1	IDC	Positive	Positive	Negative	METABRIC
MB-4970	MB-4970	Female	77.45	NA	NA	0	88.8	IDC	Positive	Positive	Negative	METABRIC
MB-4974	MB-4974	Female	65.16	I	NA	0	176.1	IDC	Negative	Negative	Negative	METABRIC
MB-4976	MB-4976	Female	73.65	NA	NA	0	224.1	IDC	Positive	Positive	Negative	METABRIC
MB-4977	MB-4977	Female	72.54	NA	NA	0	216.733	IDC	Positive	Positive	Negative	METABRIC
MB-4978	MB-4978	Female	58.89	I	NA	1	198.433	ILC	Positive	Negative	Negative	METABRIC
MB-4981	MB-4981	Female	69.67	NA	NA	0	180.767	MDLC	Positive	Positive	Negative	METABRIC
MB-4982	MB-4982	Female	62.99	NA	NA	0	19.1667	IDC	Negative	Negative	Negative	METABRIC
MB-4986	MB-4986	Female	41	II	NA	0	79.8	IDC	Positive	Negative	Negative	METABRIC
MB-4987	MB-4987	Female	76.37	I	NA	0	221.767	IDC	Positive	Negative	Negative	METABRIC
MB-4991	MB-4991	Female	77.13	II	NA	1	126.867	IDC	Positive	Negative	Negative	METABRIC
MB-4992	MB-4992	Female	66.47	II	NA	1	165.367	ILC	Negative	Negative	Negative	METABRIC
MB-4993	MB-4993	Female	33.55	II	NA	0	75.2333	IDC	Negative	Negative	Negative	METABRIC
MB-4994	MB-4994	Female	77.54	II	NA	0	174.133	IDC	Positive	Positive	Negative	METABRIC
MB-4996	MB-4996	Female	69.65	II	NA	0	99.7667	IDC	Positive	Positive	Negative	METABRIC
MB-4998	MB-4998	Female	75.27	II	NA	0	65.5667	ILC	Positive	Negative	Negative	METABRIC
MB-4999	MB-4999	Female	44.84	II	NA	1	187.933	IDC	Positive	Positive	Negative	METABRIC
MB-5001	MB-5001	Female	71.61	II	NA	0	81.8	IDC	Positive	Negative	Negative	METABRIC
MB-5004	MB-5004	Female	42.84	II	NA	1	216.733	IDC	Positive	Negative	Negative	METABRIC
MB-5008	MB-5008	Female	65.76	III	NA	1	223.3	IDC	Negative	Negative	Negative	METABRIC
MB-5011	MB-5011	Female	67.68	II	NA	0	80.5	MDLC	Positive	Positive	Negative	METABRIC
MB-5013	MB-5013	Female	68.56	II	NA	0	251.2	IDC	Positive	Positive	Negative	METABRIC
MB-5014	MB-5014	Female	69.93	NA	NA	1	213.367	IDC	Positive	Positive	Negative	METABRIC
MB-5015	MB-5015	Female	44.36	II	NA	0	252.3	IDC	Positive	Positive	Negative	METABRIC
MB-5017	MB-5017	Female	65.86	II	NA	1	144.933	IDC	Positive	Negative	Negative	METABRIC
MB-5018	MB-5018	Female	72.12	II	NA	0	108.6	IDC	Positive	Positive	Negative	METABRIC
MB-5019	MB-5019	Female	49.88	I	NA	0	37.8	IDC	Negative	Positive	Negative	METABRIC
MB-5020	MB-5020	Female	62.68	II	NA	0	84.8333	MDLC	Positive	Positive	Negative	METABRIC
MB-5022	MB-5022	Female	70.71	II	NA	0	118.6	MDLC	Positive	Negative	Positive	METABRIC
MB-5027	MB-5027	Female	46.95	II	NA	1	189.867	MDLC	Positive	Positive	Negative	METABRIC
MB-5033	MB-5033	Female	63.92	II	NA	0	52.7333	IMMC	Positive	Negative	Negative	METABRIC
MB-5035	MB-5035	Female	56.47	II	NA	0	213.2	MDLC	Positive	Positive	Negative	METABRIC
MB-5039	MB-5039	Female	67.7	III	NA	0	62.1333	IDC	Positive	Negative	Positive	METABRIC
MB-5040	MB-5040	Female	72.73	II	NA	0	79.1667	IDC	Positive	Negative	Negative	METABRIC
MB-5041	MB-5041	Female	45.4	I	NA	1	173.933	IDC	Negative	Negative	Negative	METABRIC
MB-5043	MB-5043	Female	70.42	III	NA	0	128.367	MDLC	Positive	Positive	Negative	METABRIC
MB-5044	MB-5044	Female	55.56	I	NA	1	139.433	IDC	Positive	Negative	Negative	METABRIC
MB-5045	MB-5045	Female	70.11	II	NA	0	168.3	IDC	Positive	Positive	Negative	METABRIC
MB-5048	MB-5048	Female	44.12	I	NA	0	86.3667	IDC	Positive	Positive	Negative	METABRIC
MB-5049	MB-5049	Female	61.76	I	NA	1	255.3	MDLC	Positive	Positive	Negative	METABRIC
MB-5050	MB-5050	Female	55.04	I	NA	1	184.333	MDLC	Positive	Positive	Negative	METABRIC
MB-5052	MB-5052	Female	76.66	II	NA	0	34.5667	IDC	Negative	Negative	Negative	METABRIC
MB-5053	MB-5053	Female	68.21	NA	NA	0	150.6	IDC	Positive	Positive	Negative	METABRIC
MB-5054	MB-5054	Female	52.57	I	NA	1	187.7	IDC	Negative	Negative	Positive	METABRIC
MB-5057	MB-5057	Female	39.25	I	NA	0	56.3333	IDC	Negative	Negative	Negative	METABRIC
MB-5058	MB-5058	Female	61.04	II	NA	0	178.733	MDLC	Negative	Negative	Negative	METABRIC
MB-5059	MB-5059	Female	53.69	I	NA	1	257.633	MDLC	Positive	Positive	Negative	METABRIC
MB-5060	MB-5060	Female	75.01	II	NA	0	150.1	IDC	Positive	Negative	Negative	METABRIC
MB-5061	MB-5061	Female	71.05	II	NA	1	39.4333	IDC	Positive	Positive	Negative	METABRIC
MB-5062	MB-5062	Female	75.55	II	NA	1	168.267	IDC	Positive	Negative	Positive	METABRIC
MB-5063	MB-5063	Female	41.54	II	NA	1	215.167	IDC	Negative	Negative	Positive	METABRIC
MB-5064	MB-5064	Female	63.4	I	NA	1	91.5	IDC	Positive	Positive	Negative	METABRIC
MB-5065	MB-5065	Female	68.66	I	NA	1	184.8	MDLC	Negative	Negative	Negative	METABRIC
MB-5066	MB-5066	Female	53.58	II	NA	1	94.7	IDC	Positive	Positive	Negative	METABRIC
MB-5068	MB-5068	Female	71.19	NA	NA	1	182.5	IDC	Positive	Positive	Negative	METABRIC
MB-5070	MB-5070	Female	47.38	NA	NA	1	213.9	IDC	Negative	Negative	Negative	METABRIC
MB-5072	MB-5072	Female	52.23	II	NA	0	50.2333	IDC	Negative	Negative	Negative	METABRIC
MB-5073	MB-5073	Female	67.87	II	NA	0	194.167	IDC	Positive	Positive	Negative	METABRIC
MB-5074	MB-5074	Female	70.59	II	NA	0	221.6	ILC	Positive	Negative	Negative	METABRIC
MB-5076	MB-5076	Female	28.05	II	NA	0	26.8667	IDC	Negative	Negative	Negative	METABRIC
MB-5078	MB-5078	Female	56.33	II	NA	0	87.1	IDC	Positive	Negative	Positive	METABRIC
MB-5079	MB-5079	Female	66.38	I	NA	1	199.933	IDC	Positive	Positive	Negative	METABRIC
MB-5081	MB-5081	Female	43.63	NA	NA	0	58	IDC	Positive	Positive	Negative	METABRIC
MB-5084	MB-5084	Female	49	I	NA	0	198.1	IDC	Positive	Negative	Negative	METABRIC
MB-5086	MB-5086	Female	65.41	I	NA	0	84.2333	IDC	Positive	Positive	Negative	METABRIC
MB-5088	MB-5088	Female	72.38	II	NA	0	199.367	IDC	Positive	Negative	Negative	METABRIC
MB-5092	MB-5092	Female	76.37	II	NA	0	174.567	IDC	Positive	Positive	Negative	METABRIC
MB-5093	MB-5093	Female	69.95	II	NA	0	142.433	IDC	Positive	Negative	Negative	METABRIC
MB-5097	MB-5097	Female	56.33	II	NA	1	61.6	IDC	Positive	Positive	Negative	METABRIC
MB-5098	MB-5098	Female	61.92	I	NA	0	186.4	IDC	Positive	Positive	Negative	METABRIC
MB-5100	MB-5100	Female	32.74	II	NA	0	19.9	IDC	Negative	Negative	Negative	METABRIC
MB-5101	MB-5101	Female	67.86	III	NA	0	34.3333	IDC	Positive	Positive	Negative	METABRIC
MB-5102	MB-5102	Female	69.93	II	NA	0	30.3667	IDC	Negative	Negative	Negative	METABRIC
MB-5104	MB-5104	Female	73.81	I	NA	0	122.5	IDC	Positive	Negative	Negative	METABRIC
MB-5105	MB-5105	Female	63.24	I	NA	0	204.433	IDC	Positive	Positive	Negative	METABRIC
MB-5106	MB-5106	Female	59.5	NA	NA	0	190.967	IDC	Positive	Negative	Negative	METABRIC
MB-5107	MB-5107	Female	61.06	II	NA	0	82.6333	IDC	Positive	Positive	Negative	METABRIC
MB-5109	MB-5109	Female	64.94	I	NA	0	125.067	IDC	Negative	Negative	Negative	METABRIC
MB-5110	MB-5110	Female	59.12	II	NA	0	21.9	ILC	Positive	Negative	Negative	METABRIC
MB-5113	MB-5113	Female	43.8	I	NA	1	175.633	IDC	Positive	Negative	Negative	METABRIC
MB-5114	MB-5114	Female	57.87	NA	NA	0	15.3667	IDC	Negative	Negative	Positive	METABRIC
MB-5115	MB-5115	Female	40.57	II	NA	1	77.4	IDC	Negative	Negative	Negative	METABRIC
MB-5116	MB-5116	Female	74.71	II	NA	0	71.7667	IDC	Positive	Positive	Negative	METABRIC
MB-5117	MB-5117	Female	51.09	II	NA	1	209.267	IDC	Positive	Positive	Negative	METABRIC
MB-5118	MB-5118	Female	72.14	I	NA	1	211.733	IDC	Positive	Positive	Negative	METABRIC
MB-5119	MB-5119	Female	75.33	I	NA	1	59.7667	IDC	Positive	Negative	Negative	METABRIC
MB-5120	MB-5120	Female	47.24	II	NA	0	27.8	IDC	Negative	Negative	Positive	METABRIC
MB-5121	MB-5121	Female	72.02	NA	NA	0	114.9	ILC	Positive	Positive	Negative	METABRIC
MB-5122	MB-5122	Female	77.66	NA	NA	0	125.7	MDLC	Positive	Positive	Negative	METABRIC
MB-5123	MB-5123	Female	69.72	II	NA	0	90.3	IDC	Positive	Negative	Negative	METABRIC
MB-5124	MB-5124	Female	83.96	III	NA	0	124.2	IDC	Positive	Positive	Negative	METABRIC
MB-5126	MB-5126	Female	63.48	NA	NA	0	27.3	IDC	Negative	Negative	Negative	METABRIC
MB-5127	MB-5127	Female	74.98	II	NA	0	191.467	MDLC	Positive	Positive	Negative	METABRIC
MB-5130	MB-5130	Female	58.61	I	NA	0	255	IDC	Positive	Positive	Negative	METABRIC
MB-5131	MB-5131	Female	64.08	NA	NA	1	264.133	IDC	Positive	Positive	Negative	METABRIC
MB-5134	MB-5134	Female	46.58	I	NA	1	196.533	IDC	Positive	Positive	Negative	METABRIC
MB-5135	MB-5135	Female	38.59	II	NA	0	37.3667	IDC	Negative	Negative	Negative	METABRIC
MB-5136	MB-5136	Female	63.22	I	NA	1	178.733	ILC	Positive	Positive	Negative	METABRIC
MB-5137	MB-5137	Female	36.04	II	NA	1	43.2667	IDC	Negative	Negative	Negative	METABRIC
MB-5138	MB-5138	Female	44.59	NA	NA	0	37	IDC	Negative	Negative	Negative	METABRIC
MB-5139	MB-5139	Female	69.16	II	NA	0	89.9667	IDC	Positive	Negative	Negative	METABRIC
MB-5140	MB-5140	Female	77.31	II	NA	0	134.733	IDC	Positive	Positive	Negative	METABRIC
MB-5143	MB-5143	Female	78.8	I	NA	0	127.933	IDC	Positive	Positive	Negative	METABRIC
MB-5144	MB-5144	Female	57.14	I	NA	1	213.033	IDC	Positive	Positive	Negative	METABRIC
MB-5145	MB-5145	Female	61.55	II	NA	0	159.233	MDLC	Negative	Negative	Negative	METABRIC
MB-5147	MB-5147	Female	54.61	II	NA	1	20.2667	ILC	Positive	Negative	Positive	METABRIC
MB-5148	MB-5148	Female	76.72	I	NA	0	245.233	IDC	Negative	Negative	Negative	METABRIC
MB-5150	MB-5150	Female	69.29	I	NA	0	110.833	ILC	Positive	Positive	Negative	METABRIC
MB-5152	MB-5152	Female	76.19	II	NA	0	115.933	IDC	Positive	Positive	Negative	METABRIC
MB-5154	MB-5154	Female	31.87	I	NA	1	170.833	IDC	Negative	Negative	Positive	METABRIC
MB-5155	MB-5155	Female	51.08	II	NA	1	259.933	IDC	Negative	Negative	Negative	METABRIC
MB-5157	MB-5157	Female	70.68	NA	NA	0	18.2333	IDC	Positive	Positive	Negative	METABRIC
MB-5158	MB-5158	Female	66.53	I	NA	0	244.167	IDC	Positive	Positive	Negative	METABRIC
MB-5160	MB-5160	Female	68.52	II	NA	0	87.7333	IDC	Positive	Positive	Negative	METABRIC
MB-5161	MB-5161	Female	44.41	I	NA	1	175.333	IDC	Positive	Positive	Negative	METABRIC
MB-5162	MB-5162	Female	53.38	I	NA	1	164.333	IDC	Negative	Negative	Negative	METABRIC
MB-5163	MB-5163	Female	69.04	I	NA	0	212.2	IDC	Positive	Negative	Negative	METABRIC
MB-5164	MB-5164	Female	48.76	I	NA	1	80.5	IDC	Positive	Positive	Positive	METABRIC
MB-5166	MB-5166	Female	69.23	III	NA	0	80.7333	IDC	Positive	Positive	Positive	METABRIC
MB-5167	MB-5167	Female	60.46	II	NA	1	208.4	IDC	Positive	Positive	Negative	METABRIC
MB-5169	MB-5169	Female	62.84	II	NA	0	51.9667	IDC	Positive	Positive	Negative	METABRIC
MB-5171	MB-5171	Female	46.79	I	NA	0	185	IDC	Positive	Positive	Negative	METABRIC
MB-5172	MB-5172	Female	49.57	III	NA	1	184.267	IDC	Negative	Negative	Positive	METABRIC
MB-5173	MB-5173	Female	69.05	II	NA	0	22.1333	IDC	Negative	Negative	Negative	METABRIC
MB-5174	MB-5174	Female	54.69	NA	NA	0	151.2	IDC	Positive	Negative	Positive	METABRIC
MB-5175	MB-5175	Female	50.08	NA	NA	0	194.7	IDC	Positive	Positive	Negative	METABRIC
MB-5176	MB-5176	Female	53.96	I	NA	0	112.633	NA	Positive	Negative	Negative	METABRIC
MB-5177	MB-5177	Female	68.53	NA	NA	0	65.2333	IDC	Positive	Negative	Negative	METABRIC
MB-5178	MB-5178	Female	65.26	I	NA	1	184.333	ILC	Positive	Negative	Negative	METABRIC
MB-5179	MB-5179	Female	68.6	I	NA	0	246.6	MDLC	Positive	Negative	Negative	METABRIC
MB-5182	MB-5182	Female	78.04	NA	NA	0	134.267	MDLC	Positive	Positive	Negative	METABRIC
MB-5183	MB-5183	Female	74.34	I	NA	0	118.533	IDC	Positive	Positive	Negative	METABRIC
MB-5184	MB-5184	Female	79.76	I	NA	0	89.3333	ILC	Positive	Positive	Negative	METABRIC
MB-5185	MB-5185	Female	61.88	II	NA	0	77.4667	IDC	Positive	Positive	Negative	METABRIC
MB-5186	MB-5186	Female	42.84	I	NA	1	203.267	IDC	Positive	Positive	Positive	METABRIC
MB-5188	MB-5188	Female	65.44	II	NA	0	19.4	IDC	Positive	Negative	Negative	METABRIC
MB-5189	MB-5189	Female	69.24	II	NA	0	111.967	IDC	Positive	Positive	Negative	METABRIC
MB-5190	MB-5190	Female	53.07	I	NA	1	242.567	NA	Negative	Negative	Positive	METABRIC
MB-5191	MB-5191	Female	54.75	I	NA	0	142.167	ILC	Positive	Positive	Negative	METABRIC
MB-5193	MB-5193	Female	88.8	II	NA	0	54.2667	IDC	Positive	Positive	Negative	METABRIC
MB-5195	MB-5195	Female	72.16	I	NA	0	196.867	IDC	Positive	Positive	Positive	METABRIC
MB-5196	MB-5196	Female	52.98	I	NA	0	94.0333	IDC	Positive	Negative	Negative	METABRIC
MB-5197	MB-5197	Female	62.11	II	NA	0	223.833	IDC	Positive	Negative	Negative	METABRIC
MB-5199	MB-5199	Female	65.35	I	NA	1	204.4	IDC	Negative	Negative	Positive	METABRIC
MB-5200	MB-5200	Female	70.23	I	NA	0	52.3	IDC	Positive	Negative	Negative	METABRIC
MB-5201	MB-5201	Female	73.17	I	NA	0	96.9667	IDC	Positive	Positive	Negative	METABRIC
MB-5204	MB-5204	Female	76.91	II	NA	0	191.933	IDC	Positive	Positive	Negative	METABRIC
MB-5205	MB-5205	Female	50.24	II	NA	1	185.3	IDC	Positive	Negative	Negative	METABRIC
MB-5206	MB-5206	Female	67.45	I	NA	1	205.733	MDLC	Positive	Negative	Negative	METABRIC
MB-5208	MB-5208	Female	52.43	II	NA	1	151.9	IDC	Negative	Negative	Negative	METABRIC
MB-5209	MB-5209	Female	79.17	II	NA	0	175.1	IDC	Negative	Negative	Negative	METABRIC
MB-5211	MB-5211	Female	68.42	II	NA	0	247.833	IDC	Positive	Positive	Negative	METABRIC
MB-5212	MB-5212	Female	80.17	II	NA	0	179.1	IDC	Positive	Negative	Positive	METABRIC
MB-5213	MB-5213	Female	74.98	III	NA	0	43.4	IDC	Negative	Negative	Negative	METABRIC
MB-5214	MB-5214	Female	66.57	I	NA	0	107.367	IDC	Positive	Positive	Negative	METABRIC
MB-5215	MB-5215	Female	74.11	NA	NA	0	118.7	IDC	Positive	Negative	Negative	METABRIC
MB-5218	MB-5218	Female	42.11	I	NA	1	254.967	IDC	Positive	Negative	Negative	METABRIC
MB-5219	MB-5219	Female	55.77	I	NA	1	252.9	NA	Positive	Positive	Negative	METABRIC
MB-5221	MB-5221	Female	63.53	I	NA	0	131.3	IDC	Positive	Positive	Negative	METABRIC
MB-5222	MB-5222	Female	76.2	I	NA	0	111.833	IDC	Negative	Negative	Negative	METABRIC
MB-5223	MB-5223	Female	42.05	II	NA	0	144.667	IDC	Negative	Negative	Negative	METABRIC
MB-5224	MB-5224	Female	90.23	II	NA	0	99.4	IDC	Positive	Positive	Negative	METABRIC
MB-5225	MB-5225	Female	68.01	II	NA	0	43.2667	IDC	Negative	Negative	Negative	METABRIC
MB-5226	MB-5226	Female	75.53	I	NA	1	200.6	IDC	Positive	Negative	Negative	METABRIC
MB-5227	MB-5227	Female	74.46	II	NA	0	187.033	IDC	Positive	Positive	Negative	METABRIC
MB-5228	MB-5228	Female	72.56	II	NA	0	180.733	IDC	Positive	Positive	Negative	METABRIC
MB-5229	MB-5229	Female	39.99	II	NA	0	33.9667	IDC	Negative	Negative	Positive	METABRIC
MB-5230	MB-5230	Female	48.17	I	NA	1	176.5	IMMC	Positive	Positive	Negative	METABRIC
MB-5231	MB-5231	Female	61.28	II	NA	0	16.5667	IDC	Negative	Negative	Positive	METABRIC
MB-5232	MB-5232	Female	74.53	I	NA	0	211.2	IDC	Negative	Negative	Negative	METABRIC
MB-5233	MB-5233	Female	79.59	II	NA	0	209.033	IDC	Positive	Positive	Negative	METABRIC
MB-5235	MB-5235	Female	59.04	I	NA	0	204.2	IDC	Negative	Negative	Negative	METABRIC
MB-5236	MB-5236	Female	63.02	III	NA	1	166.667	IDC	Negative	Negative	Negative	METABRIC
MB-5238	MB-5238	Female	46.03	II	NA	0	44.1333	IDC	Positive	Negative	Positive	METABRIC
MB-5239	MB-5239	Female	69.5	I	NA	1	192.133	MDLC	Positive	Positive	Negative	METABRIC
MB-5240	MB-5240	Female	56.92	I	NA	0	103.833	MDLC	Positive	Positive	Negative	METABRIC
MB-5243	MB-5243	Female	62.79	NA	NA	0	38.4333	IDC	Positive	Negative	Negative	METABRIC
MB-5244	MB-5244	Female	69.2	II	NA	0	216.867	IDC	Positive	Positive	Negative	METABRIC
MB-5251	MB-5251	Female	76.77	II	NA	0	112.467	IDC	Positive	Positive	Negative	METABRIC
MB-5253	MB-5253	Female	69.59	II	NA	0	102.067	MDLC	Positive	Positive	Negative	METABRIC
MB-5255	MB-5255	Female	58.7	I	NA	1	53.5667	IDC	Negative	Negative	Negative	METABRIC
MB-5256	MB-5256	Female	70.31	II	NA	0	108.067	IDC	Positive	Positive	Negative	METABRIC
MB-5258	MB-5258	Female	72.77	II	NA	0	101.067	IDC	Negative	Negative	Negative	METABRIC
MB-5259	MB-5259	Female	41.28	II	NA	0	46.1667	IDC	Negative	Negative	Positive	METABRIC
MB-5260	MB-5260	Female	72.23	I	NA	0	202.1	MDLC	Positive	Positive	Negative	METABRIC
MB-5261	MB-5261	Female	66.12	I	NA	0	116.467	IDC	Positive	Positive	Negative	METABRIC
MB-5264	MB-5264	Female	46.4	I	NA	1	199.3	IDC	Positive	Positive	Negative	METABRIC
MB-5266	MB-5266	Female	76.83	II	NA	0	83.6333	IDC	Positive	Negative	Positive	METABRIC
MB-5267	MB-5267	Female	52.77	I	NA	0	71.0667	IDC	Positive	Positive	Negative	METABRIC
MB-5268	MB-5268	Female	47.98	II	NA	1	186.133	MDLC	Positive	Positive	Negative	METABRIC
MB-5270	MB-5270	Female	67.1	II	NA	0	187.833	MDLC	Positive	Positive	Negative	METABRIC
MB-5271	MB-5271	Female	58.25	II	NA	1	167.5	IDC	Positive	Negative	Negative	METABRIC
MB-5272	MB-5272	Female	40.71	I	NA	0	201.933	IDC	Positive	Negative	Negative	METABRIC
MB-5273	MB-5273	Female	60.33	I	NA	0	60.8667	IDC	Positive	Positive	Negative	METABRIC
MB-5275	MB-5275	Female	72.19	NA	NA	0	75.9667	IDC	Positive	Negative	Negative	METABRIC
MB-5277	MB-5277	Female	35.78	NA	NA	0	221.067	IDC	Positive	Positive	Negative	METABRIC
MB-5278	MB-5278	Female	47.92	I	NA	0	99.9667	MDLC	Positive	Positive	Negative	METABRIC
MB-5279	MB-5279	Female	66.55	II	NA	0	68.7667	IDC	Positive	Negative	Negative	METABRIC
MB-5280	MB-5280	Female	45.85	NA	NA	0	77.8667	MDLC	Positive	Positive	Negative	METABRIC
MB-5281	MB-5281	Female	55.72	I	NA	1	79.3	IDC	Negative	Negative	Negative	METABRIC
MB-5284	MB-5284	Female	68.18	II	NA	0	65.3333	MDLC	Positive	Positive	Negative	METABRIC
MB-5287	MB-5287	Female	69.46	I	NA	0	124	IDC	Positive	Positive	Negative	METABRIC
MB-5288	MB-5288	Female	70.1	II	NA	0	128.4	IDC	Positive	Negative	Negative	METABRIC
MB-5289	MB-5289	Female	65.45	II	NA	0	87	IDC	Positive	Positive	Negative	METABRIC
MB-5290	MB-5290	Female	69.42	II	NA	0	36.9333	IDC	Positive	Positive	Negative	METABRIC
MB-5291	MB-5291	Female	67.25	I	NA	1	153.533	IDC	Positive	Positive	Negative	METABRIC
MB-5292	MB-5292	Female	82.06	NA	NA	0	48.4333	IDC	Positive	Negative	Positive	METABRIC
MB-5293	MB-5293	Female	70.86	II	NA	0	208.967	MDLC	Positive	Positive	Negative	METABRIC
MB-5294	MB-5294	Female	31.71	III	NA	1	195.933	IDC	Negative	Positive	Negative	METABRIC
MB-5295	MB-5295	Female	60.51	II	NA	0	75.7	IDC	Negative	Negative	Negative	METABRIC
MB-5296	MB-5296	Female	78.93	III	NA	0	13.8	IDC	Negative	Negative	Positive	METABRIC
MB-5298	MB-5298	Female	49.63	II	NA	0	84.9	ILC	Negative	Negative	Negative	METABRIC
MB-5299	MB-5299	Female	53.35	II	NA	0	16.7	ILC	Negative	Negative	Negative	METABRIC
MB-5300	MB-5300	Female	55.53	I	NA	1	190.167	IDC	Positive	Positive	Negative	METABRIC
MB-5301	MB-5301	Female	64.46	I	NA	1	241.233	NA	Positive	Negative	Negative	METABRIC
MB-5302	MB-5302	Female	52.81	II	NA	1	191.1	NA	Positive	Negative	Negative	METABRIC
MB-5305	MB-5305	Female	61.88	II	NA	0	149.433	MDLC	Positive	Positive	Negative	METABRIC
MB-5306	MB-5306	Female	58.26	I	NA	1	159.733	IDC	Positive	Negative	Negative	METABRIC
MB-5308	MB-5308	Female	67.62	II	NA	0	104.767	IDC	Positive	Positive	Negative	METABRIC
MB-5310	MB-5310	Female	71.4	II	NA	0	153.3	MDLC	Positive	Negative	Negative	METABRIC
MB-5311	MB-5311	Female	73.01	II	NA	0	57.6667	IDC	Positive	Positive	Negative	METABRIC
MB-5312	MB-5312	Female	50.6	III	NA	0	37.9	IDC	Negative	Negative	Positive	METABRIC
MB-5313	MB-5313	Female	79.12	II	NA	0	46.5333	ILC	Positive	Positive	Negative	METABRIC
MB-5315	MB-5315	Female	52.13	III	NA	0	43.0333	IDC	Negative	Negative	Positive	METABRIC
MB-5317	MB-5317	Female	69.7	II	NA	0	53.6333	MDLC	Positive	Positive	Negative	METABRIC
MB-5318	MB-5318	Female	60.96	I	NA	0	14.1667	IDC	Positive	Negative	Negative	METABRIC
MB-5322	MB-5322	Female	66.58	II	NA	0	102.3	MDLC	Positive	Negative	Negative	METABRIC
MB-5323	MB-5323	Female	31.26	I	NA	1	226.067	IDC	Negative	Negative	Negative	METABRIC
MB-5324	MB-5324	Female	64.01	I	NA	0	190.1	MDLC	Positive	Positive	Negative	METABRIC
MB-5325	MB-5325	Female	43.04	NA	NA	1	204.233	NA	Negative	Negative	Negative	METABRIC
MB-5326	MB-5326	Female	79.26	II	NA	0	96.2	ILC	Positive	Negative	Negative	METABRIC
MB-5327	MB-5327	Female	66.94	II	NA	1	163.533	ILC	Negative	Negative	Positive	METABRIC
MB-5328	MB-5328	Female	74.57	II	NA	0	14.2	IDC	Positive	Negative	Negative	METABRIC
MB-5329	MB-5329	Female	64.64	III	NA	0	45.7333	ILC	Positive	Negative	Negative	METABRIC
MB-5330	MB-5330	Female	70.49	NA	NA	0	114.533	ILC	Positive	Positive	Negative	METABRIC
MB-5331	MB-5331	Female	54.69	II	NA	0	124.133	IDC	Positive	Negative	Positive	METABRIC
MB-5332	MB-5332	Female	68.93	II	NA	0	98.8333	IDC	Positive	Positive	Positive	METABRIC
MB-5334	MB-5334	Female	78.44	I	NA	0	85.4	IDC	Positive	Positive	Negative	METABRIC
MB-5335	MB-5335	Female	41.81	II	NA	0	25.2333	IDC	Negative	Negative	Negative	METABRIC
MB-5338	MB-5338	Female	61.24	II	NA	0	51.6667	IDC	Positive	Negative	Negative	METABRIC
MB-5339	MB-5339	Female	71.78	II	NA	1	195.867	IDC	Positive	Negative	Negative	METABRIC
MB-5341	MB-5341	Female	56.37	I	NA	1	250.833	IDC	Positive	Positive	Negative	METABRIC
MB-5345	MB-5345	Female	76.87	II	NA	0	216.033	IDC	Positive	Positive	Negative	METABRIC
MB-5346	MB-5346	Female	52.09	NA	NA	1	194.3	IDC	Negative	Negative	Negative	METABRIC
MB-5347	MB-5347	Female	56.89	II	NA	0	211.9	IDC	Positive	Positive	Negative	METABRIC
MB-5348	MB-5348	Female	41.27	II	NA	1	169.667	IDC	Negative	Negative	Negative	METABRIC
MB-5349	MB-5349	Female	72.88	I	NA	0	191	NA	Positive	Positive	Negative	METABRIC
MB-5350	MB-5350	Female	66.7	II	NA	0	53.6333	MDLC	Positive	Negative	Negative	METABRIC
MB-5351	MB-5351	Female	47.35	I	NA	1	202.1	IDC	Negative	Negative	Positive	METABRIC
MB-5358	MB-5358	Female	72.88	III	NA	0	28.8333	MDLC	Positive	Negative	Negative	METABRIC
MB-5360	MB-5360	Female	66.39	III	NA	0	161.133	MDLC	Positive	Negative	Negative	METABRIC
MB-5361	MB-5361	Female	76.01	II	NA	0	15.3667	IDC	Positive	Positive	Negative	METABRIC
MB-5364	MB-5364	Female	56.89	I	NA	0	125.767	IDC	Positive	Positive	Negative	METABRIC
MB-5365	MB-5365	Female	79.29	II	NA	0	23.0333	IDC	Positive	Positive	Negative	METABRIC
MB-5366	MB-5366	Female	75.56	II	NA	1	243.167	ILC	Positive	Negative	Negative	METABRIC
MB-5368	MB-5368	Female	77.15	II	NA	0	100.133	NA	Positive	Positive	Negative	METABRIC
MB-5369	MB-5369	Female	66.18	II	NA	0	39.3	MDLC	Positive	Positive	Negative	METABRIC
MB-5370	MB-5370	Female	62.55	II	NA	0	119.3	IDC	Positive	Positive	Negative	METABRIC
MB-5373	MB-5373	Female	67.13	II	NA	1	2.53333	IDC	Positive	Negative	Negative	METABRIC
MB-5377	MB-5377	Female	35.14	II	NA	0	102	IDC	Positive	Positive	Negative	METABRIC
MB-5378	MB-5378	Female	57.99	III	NA	0	12.2667	IDC	Positive	Negative	Negative	METABRIC
MB-5381	MB-5381	Female	44	II	NA	0	201.833	IDC	Negative	Negative	Positive	METABRIC
MB-5382	MB-5382	Female	69.27	II	NA	0	116.233	IDC	Positive	Positive	Negative	METABRIC
MB-5383	MB-5383	Female	83.9	NA	NA	0	113.667	IDC	Positive	Positive	Negative	METABRIC
MB-5384	MB-5384	Female	61.05	NA	NA	0	71.1667	NA	Positive	Positive	Negative	METABRIC
MB-5385	MB-5385	Female	83.32	I	NA	0	148.8	NA	Positive	Positive	Negative	METABRIC
MB-5386	MB-5386	Female	65.86	I	NA	1	192.2	IDC	Positive	Positive	Negative	METABRIC
MB-5387	MB-5387	Female	45.33	II	NA	0	45.6333	NA	Negative	Negative	Negative	METABRIC
MB-5388	MB-5388	Female	69.8	I	NA	0	146.933	MDLC	Positive	Positive	Negative	METABRIC
MB-5389	MB-5389	Female	64.76	II	NA	0	124.767	IDC	Positive	Positive	Negative	METABRIC
MB-5390	MB-5390	Female	37.27	III	NA	0	30.9333	ILC	Negative	Negative	Negative	METABRIC
MB-5392	MB-5392	Female	57.34	I	NA	1	237.267	ILC	Negative	Negative	Negative	METABRIC
MB-5393	MB-5393	Female	82.72	II	NA	0	154	MDLC	Positive	Positive	Negative	METABRIC
MB-5394	MB-5394	Female	72.18	III	NA	1	193.6	NA	Negative	Negative	Positive	METABRIC
MB-5395	MB-5395	Female	71.51	I	NA	1	165.167	IDC	Positive	Positive	Negative	METABRIC
MB-5396	MB-5396	Female	61.84	I	NA	1	165.667	IDC	Positive	Negative	Negative	METABRIC
MB-5397	MB-5397	Female	61.16	NA	NA	0	172.867	IDC	Positive	Positive	Negative	METABRIC
MB-5398	MB-5398	Female	71.01	II	NA	1	213	IDC	Positive	Positive	Negative	METABRIC
MB-5399	MB-5399	Female	73.1	II	NA	0	106.8	IDC	Positive	Negative	Negative	METABRIC
MB-5401	MB-5401	Female	75.42	I	NA	1	70.1667	MDLC	Positive	Positive	Negative	METABRIC
MB-5402	MB-5402	Female	81.76	I	NA	0	107.767	IDC	Positive	Positive	Negative	METABRIC
MB-5403	MB-5403	Female	85.94	II	NA	0	95.7333	IDC	Positive	Positive	Negative	METABRIC
MB-5404	MB-5404	Female	81.57	II	NA	0	74.7333	IDC	Positive	Positive	Negative	METABRIC
MB-5405	MB-5405	Female	64.43	II	NA	1	117.6	NA	Positive	Negative	Negative	METABRIC
MB-5406	MB-5406	Female	80.48	II	NA	0	97.4333	MDLC	Positive	Positive	Negative	METABRIC
MB-5407	MB-5407	Female	36.03	I	NA	1	205.6	IDC	Positive	Positive	Negative	METABRIC
MB-5408	MB-5408	Female	65.48	I	NA	1	101.4	IDC	Negative	Negative	Negative	METABRIC
MB-5409	MB-5409	Female	51.62	II	NA	1	198.133	IDC	Negative	Negative	Positive	METABRIC
MB-5410	MB-5410	Female	66.45	II	NA	1	202.767	IDC	Positive	Positive	Negative	METABRIC
MB-5411	MB-5411	Female	43.61	II	NA	0	26	IDC	Negative	Negative	Positive	METABRIC
MB-5412	MB-5412	Female	51.87	I	NA	1	220.233	IDC	Positive	Positive	Negative	METABRIC
MB-5413	MB-5413	Female	71.38	I	NA	0	157.833	IDC	Positive	Positive	Negative	METABRIC
MB-5414	MB-5414	Female	61.14	II	NA	0	140.6	IDC	Positive	Negative	Positive	METABRIC
MB-5417	MB-5417	Female	45.8	III	NA	1	107.067	IDC	Negative	Negative	Positive	METABRIC
MB-5418	MB-5418	Female	64.15	II	NA	1	207.167	IDC	Positive	Positive	Positive	METABRIC
MB-5420	MB-5420	Female	71.49	I	NA	1	193.9	IDC	Positive	Negative	Positive	METABRIC
MB-5421	MB-5421	Female	68	I	NA	1	194.567	IDC	Negative	Negative	Negative	METABRIC
MB-5422	MB-5422	Female	47.14	II	NA	0	46.0667	IDC	Positive	Positive	Negative	METABRIC
MB-5424	MB-5424	Female	66.42	I	NA	0	83.5333	MDLC	Positive	Positive	Negative	METABRIC
MB-5425	MB-5425	Female	67.59	II	NA	0	49.4667	IDC	Positive	Positive	Negative	METABRIC
MB-5426	MB-5426	Female	53.69	II	NA	0	34.6333	IDC	Negative	Positive	Positive	METABRIC
MB-5427	MB-5427	Female	83.68	II	NA	0	155.733	IDC	Negative	Negative	Negative	METABRIC
MB-5428	MB-5428	Female	55.36	I	NA	1	150.467	MDLC	Positive	Positive	Negative	METABRIC
MB-5429	MB-5429	Female	86.04	I	NA	0	30.7	IDC	Positive	Negative	Negative	METABRIC
MB-5431	MB-5431	Female	49.91	I	NA	0	15.8667	IDC	Positive	Positive	Negative	METABRIC
MB-5432	MB-5432	Female	61	II	NA	0	98.5	IDC	Positive	Positive	Negative	METABRIC
MB-5433	MB-5433	Female	69.37	II	NA	0	176.367	IDC	Positive	Positive	Negative	METABRIC
MB-5434	MB-5434	Female	71.07	III	NA	0	45.1667	IDC	Positive	Positive	Negative	METABRIC
MB-5435	MB-5435	Female	77.09	II	NA	0	104	IDC	Positive	Positive	Negative	METABRIC
MB-5440	MB-5440	Female	49.05	II	NA	1	196.633	IDC	Negative	Negative	Negative	METABRIC
MB-5441	MB-5441	Female	90.08	III	NA	0	9.7	IDC	Negative	Negative	Positive	METABRIC
MB-5442	MB-5442	Female	44.93	II	NA	1	205.8	IDC	Negative	Positive	Negative	METABRIC
MB-5444	MB-5444	Female	49.58	NA	NA	1	240.433	MDLC	Positive	Positive	Negative	METABRIC
MB-5446	MB-5446	Female	51.25	II	NA	0	162.833	IDC	Negative	Negative	Negative	METABRIC
MB-5447	MB-5447	Female	68.1	III	NA	0	148.867	IDC	Positive	Positive	Negative	METABRIC
MB-5450	MB-5450	Female	38.92	I	NA	1	190.2	IDC	Negative	Negative	Negative	METABRIC
MB-5451	MB-5451	Female	43.44	I	NA	1	189.9	MDLC	Positive	Positive	Negative	METABRIC
MB-5452	MB-5452	Female	66.2	II	NA	0	16.1667	IDC	Positive	Positive	Negative	METABRIC
MB-5453	MB-5453	Female	36.99	II	NA	0	57.3	IDC	Negative	Positive	Negative	METABRIC
MB-5454	MB-5454	Female	55.57	II	NA	0	50.6667	IDC	Positive	Negative	Negative	METABRIC
MB-5455	MB-5455	Female	73.24	II	NA	0	61.8	MDLC	Positive	Negative	Negative	METABRIC
MB-5457	MB-5457	Female	52.57	I	NA	0	164.567	IDC	Positive	Positive	Negative	METABRIC
MB-5458	MB-5458	Female	54.96	II	NA	1	183.433	IDC	Negative	Negative	Positive	METABRIC
MB-5459	MB-5459	Female	64.07	II	NA	0	90.8	IDC	Positive	Negative	Positive	METABRIC
MB-5460	MB-5460	Female	55.59	I	NA	1	218.633	MDLC	Positive	Positive	Negative	METABRIC
MB-5463	MB-5463	Female	71.91	II	NA	0	58.1333	ILC	Positive	Positive	Negative	METABRIC
MB-5464	MB-5464	Female	65.58	II	NA	0	116.533	IDC	Positive	Positive	Negative	METABRIC
MB-5465	MB-5465	Female	69.83	II	NA	0	18.8	IDC	Negative	Negative	Negative	METABRIC
MB-5467	MB-5467	Female	36.01	I	NA	1	186.1	IDC	Positive	Positive	Negative	METABRIC
MB-5468	MB-5468	Female	48.1	II	NA	1	99.3667	IDC	Negative	Negative	Positive	METABRIC
MB-5470	MB-5470	Female	48.07	NA	NA	0	42.0667	MDLC	Positive	Positive	Negative	METABRIC
MB-5471	MB-5471	Female	67.54	I	NA	1	185.767	IDC	Positive	Negative	Negative	METABRIC
MB-5472	MB-5472	Female	74.78	NA	NA	0	19.5667	IDC	Positive	Positive	Negative	METABRIC
MB-5473	MB-5473	Female	72.61	II	NA	0	125.9	IDC	Positive	Positive	Negative	METABRIC
MB-5474	MB-5474	Female	46.26	II	NA	1	226.7	IDC	Negative	Negative	Positive	METABRIC
MB-5475	MB-5475	Female	73.55	II	NA	0	2.53333	IDC	Positive	Positive	Negative	METABRIC
MB-5477	MB-5477	Female	59.02	II	NA	1	110.467	BREAST	Positive	Positive	Negative	METABRIC
MB-5478	MB-5478	Female	72.23	III	NA	0	34.3	MDLC	Positive	Negative	Negative	METABRIC
MB-5481	MB-5481	Female	57.62	II	NA	0	46.3667	IDC	Positive	Negative	Negative	METABRIC
MB-5482	MB-5482	Female	40.75	II	NA	0	17.6667	IDC	Positive	Negative	Negative	METABRIC
MB-5483	MB-5483	Female	44.5	II	NA	0	42.4333	IDC	Negative	Negative	Positive	METABRIC
MB-5484	MB-5484	Female	47.3	I	NA	1	238.5	ILC	Positive	Positive	Negative	METABRIC
MB-5485	MB-5485	Female	80.08	II	NA	0	31.8	IDC	Positive	Negative	Negative	METABRIC
MB-5486	MB-5486	Female	75.65	II	NA	0	123.3	IDC	Positive	Positive	Negative	METABRIC
MB-5489	MB-5489	Female	53.6	I	NA	1	216.967	IDC	Positive	Positive	Negative	METABRIC
MB-5490	MB-5490	Female	65.31	II	NA	0	51.2	IDC	Positive	Positive	Negative	METABRIC
MB-5491	MB-5491	Female	72.25	II	NA	0	65.8333	IDC	Positive	Positive	Negative	METABRIC
MB-5492	MB-5492	Female	74.28	NA	NA	0	23.3667	ILC	Positive	Negative	Negative	METABRIC
MB-5493	MB-5493	Female	69.84	NA	NA	0	57.2333	ILC	Positive	Negative	Negative	METABRIC
MB-5495	MB-5495	Female	42.64	NA	NA	1	228.8	IDC	Positive	Positive	Negative	METABRIC
MB-5497	MB-5497	Female	69.56	I	NA	1	237.5	IDC	Positive	Positive	Negative	METABRIC
MB-5498	MB-5498	Female	64.1	I	NA	1	225.167	IDC	Positive	Negative	Negative	METABRIC
MB-5499	MB-5499	Female	65.5	I	NA	1	123.733	IDC	Positive	Positive	Negative	METABRIC
MB-5502	MB-5502	Female	51.62	II	NA	1	189.733	IDC	Positive	Positive	Negative	METABRIC
MB-5505	MB-5505	Female	74.26	I	NA	0	164.6	MDLC	Positive	Positive	Negative	METABRIC
MB-5510	MB-5510	Female	75.73	NA	NA	0	103.1	MDLC	Positive	Positive	Negative	METABRIC
MB-5511	MB-5511	Female	54.18	I	NA	1	158.967	IDC	Negative	Positive	Negative	METABRIC
MB-5513	MB-5513	Female	86.55	II	NA	0	36.6333	IDC	Positive	Positive	Negative	METABRIC
MB-5514	MB-5514	Female	63.45	II	NA	1	182.9	IDC	Positive	Positive	Negative	METABRIC
MB-5518	MB-5518	Female	72.39	II	NA	0	30.8667	IDC	Positive	Positive	Negative	METABRIC
MB-5519	MB-5519	Female	72.61	NA	NA	0	169.233	IDC	Positive	Positive	Negative	METABRIC
MB-5520	MB-5520	Female	38.49	II	NA	0	16.3	MDLC	Positive	Negative	Negative	METABRIC
MB-5521	MB-5521	Female	69.27	II	NA	1	124.8	IDC	Positive	Negative	Negative	METABRIC
MB-5525	MB-5525	Female	63.2	II	NA	1	2	IMMC	Positive	Negative	Negative	METABRIC
MB-5526	MB-5526	Female	45.42	I	NA	1	151.067	IDC	Negative	Negative	Negative	METABRIC
MB-5527	MB-5527	Female	53.48	II	NA	1	180.567	IDC	Negative	Negative	Positive	METABRIC
MB-5529	MB-5529	Female	40.21	II	NA	0	14.8	IDC	Negative	Negative	Negative	METABRIC
MB-5530	MB-5530	Female	50.61	II	NA	1	185.933	IDC	Positive	Positive	Negative	METABRIC
MB-5531	MB-5531	Female	66.56	I	NA	1	183.967	IDC	Negative	Negative	Negative	METABRIC
MB-5532	MB-5532	Female	69.66	II	NA	0	79.8667	IDC	Positive	Negative	Negative	METABRIC
MB-5533	MB-5533	Female	71.64	II	NA	1	158.033	MDLC	Positive	Positive	Negative	METABRIC
MB-5534	MB-5534	Female	80.09	III	NA	0	79.1	IDC	Positive	Negative	Negative	METABRIC
MB-5535	MB-5535	Female	49.87	II	NA	0	120.133	IDC	Negative	Negative	Positive	METABRIC
MB-5540	MB-5540	Female	76.53	NA	NA	0	48.4333	MDLC	Positive	Negative	Positive	METABRIC
MB-5541	MB-5541	Female	60.13	I	NA	1	200.133	IDC	Positive	Positive	Negative	METABRIC
MB-5543	MB-5543	Female	79.11	II	NA	0	34.4333	IDC	Positive	Positive	Negative	METABRIC
MB-5546	MB-5546	Female	40.96	I	NA	1	233.267	NA	Positive	Positive	Negative	METABRIC
MB-5547	MB-5547	Female	43.08	II	NA	1	98.5667	IDC	Negative	Negative	Negative	METABRIC
MB-5548	MB-5548	Female	62.43	NA	NA	1	25.3333	IDC	Negative	Negative	Negative	METABRIC
MB-5549	MB-5549	Female	54.83	II	NA	0	88.9333	IDC	Negative	Negative	Positive	METABRIC
MB-5550	MB-5550	Female	84.3	II	NA	0	171.3	IDC	Positive	Positive	Negative	METABRIC
MB-5551	MB-5551	Female	67.24	II	NA	1	182.233	IDC	Negative	Negative	Negative	METABRIC
MB-5552	MB-5552	Female	69.77	NA	NA	0	34.7	IDC	Positive	Positive	Negative	METABRIC
MB-5553	MB-5553	Female	70.52	II	NA	0	154.5	IDC	Positive	Positive	Negative	METABRIC
MB-5554	MB-5554	Female	57.75	II	NA	1	229.833	ILC	Positive	Positive	Negative	METABRIC
MB-5556	MB-5556	Female	53.56	I	NA	1	225.4	IDC	Positive	Negative	Negative	METABRIC
MB-5558	MB-5558	Female	35.13	III	NA	1	25.0333	IDC	Negative	Positive	Positive	METABRIC
MB-5559	MB-5559	Female	42.12	II	NA	0	18.8333	NA	Positive	Positive	Negative	METABRIC
MB-5560	MB-5560	Female	44.05	I	NA	1	186.6	IDC	Negative	Negative	Negative	METABRIC
MB-5562	MB-5562	Female	73.93	I	NA	0	102.967	IDC	Positive	Positive	Negative	METABRIC
MB-5563	MB-5563	Female	76.3	I	NA	0	117.667	ILC	Positive	Negative	Negative	METABRIC
MB-5565	MB-5565	Female	64.27	II	NA	0	194.1	IDC	Negative	Positive	Negative	METABRIC
MB-5566	MB-5566	Female	38.44	NA	NA	1	234.4	IDC	Negative	Negative	Negative	METABRIC
MB-5567	MB-5567	Female	74.95	I	NA	0	178.567	MDLC	Positive	Positive	Negative	METABRIC
MB-5571	MB-5571	Female	78.84	II	NA	0	153.867	IDC	Positive	Positive	Negative	METABRIC
MB-5572	MB-5572	Female	47.88	I	NA	1	178.633	IDC	Negative	Negative	Negative	METABRIC
MB-5575	MB-5575	Female	52.63	I	NA	0	117.667	IDC	Positive	Positive	Negative	METABRIC
MB-5576	MB-5576	Female	67.79	I	NA	1	194	MDLC	Positive	Positive	Negative	METABRIC
MB-5577	MB-5577	Female	68.64	III	NA	0	55.4	ILC	Negative	Negative	Negative	METABRIC
MB-5579	MB-5579	Female	68.82	II	NA	0	90.6	MDLC	Positive	Positive	Negative	METABRIC
MB-5580	MB-5580	Female	75.28	II	NA	0	71.6333	IDC	Positive	Positive	Negative	METABRIC
MB-5582	MB-5582	Female	46.43	I	NA	1	222.333	IDC	Positive	Positive	Negative	METABRIC
MB-5583	MB-5583	Female	50.75	I	NA	1	111.367	IDC	Positive	Positive	Negative	METABRIC
MB-5584	MB-5584	Female	69.55	I	NA	0	91.1	IDC	Positive	Negative	Negative	METABRIC
MB-5585	MB-5585	Female	75.88	II	NA	0	53.9	IDC	Positive	Negative	Negative	METABRIC
MB-5588	MB-5588	Female	66.55	II	NA	0	81.1333	MDLC	Positive	Negative	Negative	METABRIC
MB-5589	MB-5589	Female	70.86	NA	NA	1	185.133	IDC	Positive	Positive	Negative	METABRIC
MB-5590	MB-5590	Female	64.93	II	NA	1	17.8333	IDC	Positive	Positive	Negative	METABRIC
MB-5591	MB-5591	Female	46.28	NA	NA	0	155.367	IDC	Positive	Positive	Negative	METABRIC
MB-5592	MB-5592	Female	66.01	NA	NA	0	26.3333	ILC	Positive	Positive	Negative	METABRIC
MB-5593	MB-5593	Female	40.53	NA	NA	0	92.5	ILC	Negative	Negative	Positive	METABRIC
MB-5596	MB-5596	Female	54.27	NA	NA	0	167.933	ILC	Positive	Positive	Negative	METABRIC
MB-5597	MB-5597	Female	75.38	II	NA	0	32.7333	IDC	Positive	Positive	Negative	METABRIC
MB-5599	MB-5599	Female	62.88	NA	NA	1	224.867	IDC	Positive	Positive	Negative	METABRIC
MB-5601	MB-5601	Female	61.73	NA	NA	0	214.8	IDC	Positive	Negative	Negative	METABRIC
MB-5602	MB-5602	Female	39.7	NA	NA	1	224.433	IDC	Negative	Negative	Negative	METABRIC
MB-5603	MB-5603	Female	70.79	NA	NA	0	171.633	IDC	Positive	Negative	Negative	METABRIC
MB-5604	MB-5604	Female	66.88	II	NA	1	145.633	IDC	Positive	Positive	Negative	METABRIC
MB-5605	MB-5605	Female	40.37	II	NA	1	123.7	IDC	Positive	Positive	Negative	METABRIC
MB-5613	MB-5613	Female	80.21	III	NA	0	212.367	IDC	Positive	Positive	Negative	METABRIC
MB-5614	MB-5614	Female	62.87	I	NA	0	116.433	IDC	Positive	Positive	Negative	METABRIC
MB-5616	MB-5616	Female	41.53	II	NA	1	180.633	IDC	Negative	Negative	Negative	METABRIC
MB-5617	MB-5617	Female	81.63	II	NA	0	128.2	IDC	Positive	Positive	Negative	METABRIC
MB-5620	MB-5620	Female	79.42	NA	NA	0	42.0667	IDC	Positive	Positive	Negative	METABRIC
MB-5622	MB-5622	Female	62.89	II	NA	1	182.933	IDC	Positive	Positive	Negative	METABRIC
MB-5623	MB-5623	Female	44.99	I	NA	0	137.8	IDC	Positive	Positive	Negative	METABRIC
MB-5624	MB-5624	Female	55.43	NA	NA	1	136	IDC	Negative	Negative	Negative	METABRIC
MB-5625	MB-5625	Female	45.51	NA	NA	0	32.3	IDC	Negative	Negative	Negative	METABRIC
MB-5626	MB-5626	Female	73.75	II	NA	1	82.9667	IDC	Positive	Negative	Negative	METABRIC
MB-5628	MB-5628	Female	65.06	NA	NA	0	42.6	IDC	Positive	Positive	Positive	METABRIC
MB-5629	MB-5629	Female	71.36	NA	NA	0	103.8	IDC	Positive	Positive	Negative	METABRIC
MB-5632	MB-5632	Female	78.55	II	NA	0	38.1667	IDC	Positive	Negative	Negative	METABRIC
MB-5633	MB-5633	Female	62.7	III	NA	0	35.0333	IDC	Negative	Negative	Negative	METABRIC
MB-5634	MB-5634	Female	55.53	II	NA	0	62.9	IDC	Negative	Negative	Negative	METABRIC
MB-5635	MB-5635	Female	57.2	I	NA	0	21.0667	IDC	Positive	Negative	Negative	METABRIC
MB-5636	MB-5636	Female	68.49	NA	NA	0	108.3	IDC	Positive	Positive	Negative	METABRIC
MB-5638	MB-5638	Female	65.14	I	NA	0	195.7	IDC	Positive	Positive	Negative	METABRIC
MB-5640	MB-5640	Female	58	I	NA	1	172.3	IDC	Positive	Positive	Negative	METABRIC
MB-5641	MB-5641	Female	78.64	II	NA	1	181.867	IDC	Positive	Positive	Negative	METABRIC
MB-5642	MB-5642	Female	68.13	III	NA	0	156.8	IDC	Positive	Positive	Negative	METABRIC
MB-5645	MB-5645	Female	71.31	I	NA	0	22.2333	IDC	Positive	Positive	Negative	METABRIC
MB-5646	MB-5646	Female	58.4	II	NA	0	167.1	MDLC	Positive	Negative	Negative	METABRIC
MB-5647	MB-5647	Female	65.43	II	NA	0	30.8	IDC	Positive	Negative	Negative	METABRIC
MB-5648	MB-5648	Female	74.92	II	NA	0	199.967	IDC	Positive	Positive	Negative	METABRIC
MB-5651	MB-5651	Female	51.98	II	NA	0	21	MDLC	Negative	Negative	Negative	METABRIC
MB-5652	MB-5652	Female	68.75	I	NA	0	104.667	IDC	Positive	Negative	Negative	METABRIC
MB-5653	MB-5653	Female	60.72	II	NA	1	194.6	IDC	Positive	Negative	Negative	METABRIC
MB-5654	MB-5654	Female	82.94	NA	NA	0	173.033	IDC	Positive	Positive	Negative	METABRIC
MB-5655	MB-5655	Female	67.57	II	NA	1	191.8	IDC	Negative	Negative	Negative	METABRIC
MB-5656	MB-5656	Female	74.76	I	NA	0	126.4	IDC	Positive	Positive	Negative	METABRIC
MB-6001	MB-6001	Female	68.7	NA	NA	0	135.3	MDLC	Positive	Negative	Negative	METABRIC
MB-6006	MB-6006	Female	86.61	I	NA	0	63.5667	ILC	Positive	Positive	Negative	METABRIC
MB-6007	MB-6007	Female	70.65	II	NA	0	70.5333	ILC	Positive	Negative	Negative	METABRIC
MB-6008	MB-6008	Female	80.33	NA	NA	0	69.1	ILC	Positive	Positive	Negative	METABRIC
MB-6010	MB-6010	Female	70.28	NA	NA	1	218.233	IDC	Positive	Negative	Negative	METABRIC
MB-6011	MB-6011	Female	59.22	NA	NA	0	211.133	IDC	Positive	Negative	Negative	METABRIC
MB-6012	MB-6012	Female	67.46	NA	NA	0	144.433	ILC	Positive	Positive	Negative	METABRIC
MB-6014	MB-6014	Female	44.48	NA	NA	0	191.933	ILC	Positive	Positive	Negative	METABRIC
MB-6016	MB-6016	Female	87.32	NA	NA	0	143.533	IDC	Positive	Positive	Negative	METABRIC
MB-6017	MB-6017	Female	72.19	NA	NA	0	70.9	IDC	Positive	Positive	Negative	METABRIC
MB-6018	MB-6018	Female	65.03	NA	NA	0	143.167	IDC	Positive	Positive	Negative	METABRIC
MB-6019	MB-6019	Female	67	NA	NA	0	13.5333	IDC	Positive	Negative	Negative	METABRIC
MB-6020	MB-6020	Female	75.63	NA	NA	0	48.2667	IDC	Positive	Negative	Positive	METABRIC
MB-6021	MB-6021	Female	51.94	NA	NA	1	301.233	ILC	Positive	Positive	Negative	METABRIC
MB-6022	MB-6022	Female	90	NA	NA	0	52.0667	IDC	Positive	Positive	Negative	METABRIC
MB-6023	MB-6023	Female	60.28	NA	NA	1	232.967	ILC	Positive	Negative	Negative	METABRIC
MB-6024	MB-6024	Female	65.63	NA	NA	0	252.267	IDC	Positive	Positive	Negative	METABRIC
MB-6026	MB-6026	Female	87.75	NA	NA	0	49.7333	IDC	Positive	Negative	Negative	METABRIC
MB-6029	MB-6029	Female	63.35	NA	NA	0	278.367	BREAST	Positive	Positive	Negative	METABRIC
MB-6030	MB-6030	Female	66.76	NA	NA	0	145.367	IDC	Positive	Positive	Negative	METABRIC
MB-6036	MB-6036	Female	44.65	NA	NA	1	287.933	IDC	Negative	Negative	Positive	METABRIC
MB-6039	MB-6039	Female	65.96	NA	NA	0	73.1333	IDC	Positive	Positive	Negative	METABRIC
MB-6042	MB-6042	Female	70.12	NA	NA	1	263.433	IDC	Positive	Positive	Negative	METABRIC
MB-6044	MB-6044	Female	70.64	NA	NA	0	219.1	IDC	Positive	Negative	Negative	METABRIC
MB-6047	MB-6047	Female	72.94	NA	NA	0	37.8667	BREAST	Positive	Positive	Negative	METABRIC
MB-6048	MB-6048	Female	58.84	NA	NA	0	168.2	IDC	Positive	Positive	Positive	METABRIC
MB-6049	MB-6049	Female	62.29	NA	NA	1	264.233	IDC	Positive	Positive	Positive	METABRIC
MB-6050	MB-6050	Female	51.07	NA	NA	1	192.2	IDC	Positive	Positive	Negative	METABRIC
MB-6051	MB-6051	Female	65.39	NA	NA	0	186.833	IDC	Positive	Negative	Negative	METABRIC
MB-6052	MB-6052	Female	36.47	NA	NA	1	255.367	IDC	Negative	Negative	Negative	METABRIC
MB-6053	MB-6053	Female	69.39	NA	NA	1	250.8	IDC	Positive	Negative	Negative	METABRIC
MB-6055	MB-6055	Female	33.08	NA	NA	1	200.433	IDC	Negative	Negative	Negative	METABRIC
MB-6058	MB-6058	Female	41.79	NA	NA	0	22.6667	IDC	Negative	Negative	Negative	METABRIC
MB-6059	MB-6059	Female	50.88	NA	NA	1	278.467	IDC	Positive	Positive	Negative	METABRIC
MB-6060	MB-6060	Female	53.79	NA	NA	0	38.0333	IDC	Positive	Positive	Negative	METABRIC
MB-6062	MB-6062	Female	31.6	NA	NA	1	282.367	IDC	Negative	Negative	Negative	METABRIC
MB-6063	MB-6063	Female	58.9	NA	NA	0	15.6	IDC	Negative	Negative	Positive	METABRIC
MB-6065	MB-6065	Female	76.69	NA	NA	0	188.533	IDC	Positive	Positive	Negative	METABRIC
MB-6068	MB-6068	Female	43.75	NA	NA	0	182.6	IDC	Negative	Positive	Negative	METABRIC
MB-6069	MB-6069	Female	75.55	NA	NA	0	258.133	IDC	Positive	Positive	Negative	METABRIC
MB-6071	MB-6071	Female	72.81	NA	NA	0	57.4	IDC	Positive	Positive	Negative	METABRIC
MB-6075	MB-6075	Female	84.04	NA	NA	0	182.333	IDC	Positive	Positive	Negative	METABRIC
MB-6077	MB-6077	Female	70.92	NA	NA	0	170.267	IDC	Positive	Positive	Negative	METABRIC
MB-6079	MB-6079	Female	68.91	NA	NA	0	239.167	IDC	Positive	Negative	Negative	METABRIC
MB-6080	MB-6080	Female	79.04	III	NA	0	54.1	IDC	Positive	Positive	Negative	METABRIC
MB-6082	MB-6082	Female	46.47	NA	NA	0	102.5	IDC	Positive	Negative	Positive	METABRIC
MB-6083	MB-6083	Female	73.03	NA	NA	0	164.033	IDC	Positive	Positive	Negative	METABRIC
MB-6085	MB-6085	Female	58.38	NA	NA	1	23.9	IDC	Negative	Negative	Positive	METABRIC
MB-6092	MB-6092	Female	80.59	NA	NA	0	2.3	MDLC	Positive	Negative	Negative	METABRIC
MB-6097	MB-6097	Female	68.59	NA	NA	0	159.7	IDC	Positive	Negative	Negative	METABRIC
MB-6098	MB-6098	Female	28.29	NA	NA	0	10.6333	IDC	Negative	Negative	Negative	METABRIC
MB-6100	MB-6100	Female	53.45	III	NA	0	10.0667	IDC	Negative	Negative	Positive	METABRIC
MB-6101	MB-6101	Female	82.51	NA	NA	0	77.5	IDC	Positive	Positive	Negative	METABRIC
MB-6103	MB-6103	Female	66.28	NA	NA	1	239.4	MDLC	Positive	Negative	Negative	METABRIC
MB-6105	MB-6105	Female	78.93	NA	NA	0	192.2	MDLC	Positive	Positive	Positive	METABRIC
MB-6107	MB-6107	Female	71.38	NA	NA	0	123.333	ILC	Positive	Positive	Negative	METABRIC
MB-6108	MB-6108	Female	38.01	I	NA	1	193.967	IDC	Positive	Positive	Negative	METABRIC
MB-6113	MB-6113	Female	39.41	II	NA	0	124.567	IDC	Positive	Negative	Positive	METABRIC
MB-6114	MB-6114	Female	70.76	NA	NA	1	66.8333	IDC	Positive	Positive	Positive	METABRIC
MB-6116	MB-6116	Female	66.13	NA	NA	1	193.133	IDC	Positive	Positive	Positive	METABRIC
MB-6118	MB-6118	Female	41.11	I	NA	1	264.6	IDC	Positive	Positive	Negative	METABRIC
MB-6122	MB-6122	Female	54.74	NA	NA	1	260.2	IDC	Positive	Positive	Negative	METABRIC
MB-6124	MB-6124	Female	76.99	NA	NA	0	115.633	IDC	Positive	Positive	Negative	METABRIC
MB-6125	MB-6125	Female	63.27	NA	NA	0	153.9	IDC	Positive	Positive	Negative	METABRIC
MB-6131	MB-6131	Female	57.27	NA	NA	1	257.667	IDC	Negative	Negative	Positive	METABRIC
MB-6133	MB-6133	Female	74.6	NA	NA	0	61.8	ILC	Positive	Negative	Negative	METABRIC
MB-6135	MB-6135	Female	69.38	NA	NA	0	78.6	IDC	Positive	Positive	Negative	METABRIC
MB-6138	MB-6138	Female	85.85	II	NA	0	25.6333	MDLC	Positive	Negative	Negative	METABRIC
MB-6141	MB-6141	Female	79.84	NA	NA	0	78.8667	ILC	Positive	Negative	Negative	METABRIC
MB-6143	MB-6143	Female	60.6	II	NA	1	255.6	IDC	Negative	Negative	Negative	METABRIC
MB-6144	MB-6144	Female	64.55	NA	NA	1	254.933	IDC	Negative	Negative	Negative	METABRIC
MB-6145	MB-6145	Female	60.41	NA	NA	0	34.3333	MDLC	Positive	Negative	Negative	METABRIC
MB-6146	MB-6146	Female	51.04	NA	NA	0	89.6	IDC	Positive	Positive	Negative	METABRIC
MB-6147	MB-6147	Female	76.01	NA	NA	0	238.067	ILC	Positive	Positive	Negative	METABRIC
MB-6149	MB-6149	Female	70.9	NA	NA	0	74.9333	IDC	Positive	Positive	Negative	METABRIC
MB-6150	MB-6150	Female	59.47	NA	NA	0	77.6667	IDC	Positive	Negative	Negative	METABRIC
MB-6152	MB-6152	Female	60.62	NA	NA	1	228.9	IDC	Negative	Negative	Negative	METABRIC
MB-6154	MB-6154	Female	71.74	NA	NA	1	195.3	IDC	Positive	Positive	Negative	METABRIC
MB-6156	MB-6156	Female	49.5	NA	NA	0	58.9333	IDC	Negative	Positive	Positive	METABRIC
MB-6157	MB-6157	Female	86.29	NA	NA	0	15.8667	IDC	Positive	Negative	Positive	METABRIC
MB-6160	MB-6160	Female	46.23	NA	NA	1	247.367	IDC	Negative	Negative	Positive	METABRIC
MB-6163	MB-6163	Female	71.62	NA	NA	0	88.6667	MDLC	Positive	Positive	Negative	METABRIC
MB-6164	MB-6164	Female	77.45	NA	NA	1	205.9	IDC	Positive	Positive	Negative	METABRIC
MB-6167	MB-6167	Female	75.02	NA	NA	0	122.8	ILC	Positive	Negative	Negative	METABRIC
MB-6168	MB-6168	Female	64.95	NA	NA	0	225.7	MDLC	Positive	Positive	Negative	METABRIC
MB-6169	MB-6169	Female	39.17	NA	NA	0	84.7333	IDC	Negative	Negative	Positive	METABRIC
MB-6171	MB-6171	Female	70.91	NA	NA	1	220.3	IDC	Positive	Positive	Negative	METABRIC
MB-6178	MB-6178	Female	38.58	NA	NA	0	33.1333	IDC	Negative	Negative	Negative	METABRIC
MB-6179	MB-6179	Female	59.08	NA	NA	0	58.4667	MDLC	Positive	Positive	Negative	METABRIC
MB-6181	MB-6181	Female	83.09	NA	NA	0	54.9333	IDC	Positive	Positive	Negative	METABRIC
MB-6182	MB-6182	Female	56.47	NA	NA	1	208.8	IDC	Negative	Negative	Positive	METABRIC
MB-6183	MB-6183	Female	66.24	I	NA	0	79.1333	IDC	Positive	Positive	Negative	METABRIC
MB-6184	MB-6184	Female	35.02	NA	NA	0	185.7	IDC	Positive	Positive	Negative	METABRIC
MB-6185	MB-6185	Female	75.44	NA	NA	0	197.733	MDLC	Positive	Positive	Negative	METABRIC
MB-6187	MB-6187	Female	70.35	NA	NA	0	37.7667	IDC	Positive	Positive	Negative	METABRIC
MB-6188	MB-6188	Female	41.92	NA	NA	1	23.7667	IDC	Negative	Negative	Negative	METABRIC
MB-6189	MB-6189	Female	56.25	II	NA	1	240.2	MDLC	Positive	Positive	Negative	METABRIC
MB-6190	MB-6190	Female	79.24	NA	NA	0	24.6333	IDC	Positive	Negative	Negative	METABRIC
MB-6192	MB-6192	Female	78.45	NA	NA	0	42.6333	IDC	Positive	Positive	Negative	METABRIC
MB-6194	MB-6194	Female	44.51	II	NA	0	52.4667	MDLC	Negative	Positive	Negative	METABRIC
MB-6195	MB-6195	Female	66.01	NA	NA	1	202.233	ILC	Positive	Negative	Negative	METABRIC
MB-6200	MB-6200	Female	65.52	NA	NA	0	30.0667	IDC	Positive	Negative	Negative	METABRIC
MB-6201	MB-6201	Female	79.2	I	NA	0	222.7	IDC	Positive	Positive	Negative	METABRIC
MB-6204	MB-6204	Female	41.08	NA	NA	0	56.7667	IDC	Positive	Positive	Negative	METABRIC
MB-6206	MB-6206	Female	65.01	NA	NA	0	166.733	IDC	Positive	NA	NA	METABRIC
MB-6207	MB-6207	Female	80.76	NA	NA	0	118.3	IDC	Positive	Negative	Negative	METABRIC
MB-6208	MB-6208	Female	56.93	II	NA	1	221.2	IDC	Positive	Negative	Negative	METABRIC
MB-6211	MB-6211	Female	82.1	NA	NA	0	42.3	IDC	Positive	Positive	Negative	METABRIC
MB-6212	MB-6212	Female	61.81	I	NA	1	224.233	BREAST	Positive	Positive	Negative	METABRIC
MB-6213	MB-6213	Female	60.75	NA	NA	0	203.533	IDC	Positive	Positive	Negative	METABRIC
MB-6214	MB-6214	Female	74.43	NA	NA	0	174.5	IDC	Positive	Positive	Negative	METABRIC
MB-6217	MB-6217	Female	47.51	NA	NA	0	211.533	IMMC	Positive	Positive	Negative	METABRIC
MB-6218	MB-6218	Female	49.67	II	NA	0	147.767	IDC	Positive	Negative	Negative	METABRIC
MB-6223	MB-6223	Female	58.83	II	NA	1	221.933	IDC	Negative	Negative	Negative	METABRIC
MB-6224	MB-6224	Female	66.94	II	NA	0	35.4667	IDC	Negative	Positive	Positive	METABRIC
MB-6225	MB-6225	Female	68.43	I	NA	1	117.867	IDC	Positive	Positive	Negative	METABRIC
MB-6226	MB-6226	Female	73.37	NA	NA	0	35.3667	MDLC	Positive	Positive	Negative	METABRIC
MB-6228	MB-6228	Female	37.33	NA	NA	1	200.1	IDC	Negative	Positive	Negative	METABRIC
MB-6229	MB-6229	Female	75.33	I	NA	0	0.1	IDC	Positive	Positive	Negative	METABRIC
MB-6230	MB-6230	Female	52.95	NA	NA	0	74.8	IDC	Positive	Positive	Negative	METABRIC
MB-6231	MB-6231	Female	77.96	NA	NA	0	72.5667	IDC	Positive	Positive	Negative	METABRIC
MB-6232	MB-6232	Female	71.22	II	NA	0	85	MDLC	Positive	Positive	Negative	METABRIC
MB-6233	MB-6233	Female	70.65	I	NA	1	201.167	MDLC	Positive	Positive	Negative	METABRIC
MB-6234	MB-6234	Female	66.35	NA	NA	1	213.367	MDLC	Positive	Positive	Negative	METABRIC
MB-6237	MB-6237	Female	75.62	I	NA	0	105.2	IDC	Negative	Negative	Negative	METABRIC
MB-6238	MB-6238	Female	84.87	NA	NA	0	172.967	MDLC	Positive	Positive	Negative	METABRIC
MB-6239	MB-6239	Female	52.84	II	NA	1	200.333	MDLC	Positive	Positive	Negative	METABRIC
MB-6242	MB-6242	Female	41.29	NA	NA	1	165.433	IDC	Negative	Negative	Negative	METABRIC
MB-6245	MB-6245	Female	47.01	NA	NA	1	177.633	IDC	Negative	Negative	Negative	METABRIC
MB-6246	MB-6246	Female	58.39	NA	NA	0	52.9	IDC	Negative	Negative	Positive	METABRIC
MB-6248	MB-6248	Female	51.22	NA	NA	1	182.833	IDC	Negative	Negative	Negative	METABRIC
MB-6251	MB-6251	Female	48.59	II	NA	0	14.7	IDC	Negative	Negative	Negative	METABRIC
MB-6253	MB-6253	Female	62.9	NA	NA	1	194.367	ILC	Positive	Positive	Negative	METABRIC
MB-6254	MB-6254	Female	78.69	NA	NA	0	60.9	IMMC	Positive	Positive	Negative	METABRIC
MB-6256	MB-6256	Female	67.33	NA	NA	0	127.833	IDC	Positive	Positive	Negative	METABRIC
MB-6257	MB-6257	Female	49.38	NA	NA	1	91	IDC	Positive	Positive	Negative	METABRIC
MB-6263	MB-6263	Female	79.42	NA	NA	1	75.8667	IDC	Positive	Negative	Negative	METABRIC
MB-6271	MB-6271	Female	64.4	NA	NA	1	157.733	IDC	Positive	Negative	Negative	METABRIC
MB-6272	MB-6272	Female	36.93	NA	NA	0	22.4	IDC	Negative	Negative	Negative	METABRIC
MB-6273	MB-6273	Female	43.08	NA	NA	1	189.433	IDC	Positive	Positive	Negative	METABRIC
MB-6280	MB-6280	Female	53.68	NA	NA	0	27.8667	IDC	Negative	Negative	Negative	METABRIC
MB-6281	MB-6281	Female	75.1	NA	NA	0	3.5	IDC	Positive	Positive	Negative	METABRIC
MB-6283	MB-6283	Female	73.07	NA	NA	0	92.4	ILC	Positive	Positive	Negative	METABRIC
MB-6284	MB-6284	Female	67.81	NA	NA	0	88.3333	BREAST	Positive	Positive	Negative	METABRIC
MB-6286	MB-6286	Female	85.17	NA	NA	0	49.5333	IDC	Positive	Positive	Negative	METABRIC
MB-6287	MB-6287	Female	58.08	NA	NA	0	35.2	IDC	Positive	Positive	Negative	METABRIC
MB-6288	MB-6288	Female	74.33	NA	NA	0	100.3	IDC	Positive	Positive	Negative	METABRIC
MB-6297	MB-6297	Female	52.55	NA	NA	1	170.867	IDC	Positive	Negative	Negative	METABRIC
MB-6300	MB-6300	Female	62.92	NA	NA	0	63.8333	IDC	Positive	Positive	Negative	METABRIC
MB-6302	MB-6302	Female	67.78	NA	NA	0	125.867	IDC	Positive	Negative	Negative	METABRIC
MB-6305	MB-6305	Female	52.85	NA	NA	0	89.5333	IDC	Negative	Negative	Negative	METABRIC
MB-6306	MB-6306	Female	78.22	NA	NA	0	64.6	IDC	Positive	Positive	Negative	METABRIC
MB-6308	MB-6308	Female	81.75	NA	NA	0	151.933	IDC	Positive	Positive	Negative	METABRIC
MB-6312	MB-6312	Female	85.02	NA	NA	1	162.767	IDC	Positive	Negative	Negative	METABRIC
MB-6314	MB-6314	Female	68.57	NA	NA	1	134.833	IMMC	Positive	Negative	Positive	METABRIC
MB-6317	MB-6317	Female	86.9	NA	NA	0	29.2333	IDC	Positive	Positive	Negative	METABRIC
MB-6318	MB-6318	Female	81.37	NA	NA	0	109.233	IDC	Negative	Negative	Negative	METABRIC
MB-6319	MB-6319	Female	57.9	NA	NA	1	154.7	ILC	Positive	Positive	Negative	METABRIC
MB-6322	MB-6322	Female	80.93	NA	NA	0	80.3667	MDLC	Positive	Negative	Negative	METABRIC
MB-6327	MB-6327	Female	76.56	NA	NA	0	18.2667	IMMC	Positive	Negative	Negative	METABRIC
MB-6328	MB-6328	Female	75.89	NA	NA	1	126.667	IDC	Positive	Positive	Negative	METABRIC
MB-6329	MB-6329	Female	68.48	NA	NA	0	81.5	IDC	Positive	Positive	Negative	METABRIC
MB-6330	MB-6330	Female	36.81	NA	NA	1	140.333	IDC	Negative	Negative	Positive	METABRIC
MB-6334	MB-6334	Female	60.12	NA	NA	1	128.1	IDC	Positive	Positive	Positive	METABRIC
MB-6336	MB-6336	Female	63.22	NA	NA	0	17.2	IDC	Negative	Negative	Negative	METABRIC
MB-6337	MB-6337	Female	58.25	NA	NA	0	110.867	IDC	Negative	Negative	Positive	METABRIC
MB-6344	MB-6344	Female	82	NA	NA	0	152.933	IDC	Positive	Negative	Negative	METABRIC
MB-6346	MB-6346	Female	63.2	II	NA	1	281.5	IMMC	Positive	Positive	Negative	METABRIC
MB-6358	MB-6358	Female	57.77	NA	NA	0	37.8667	ILC	Negative	Negative	Positive	METABRIC
MB-6359	MB-6359	Female	73.42	NA	NA	0	85.0333	IDC	Positive	Negative	Negative	METABRIC
MB-6363	MB-6363	Female	60.77	NA	NA	0	16.7	IDC	Negative	Negative	Positive	METABRIC
MB-7000	MB-7000	Female	69.28	NA	NA	1	97.4	BREAST	Positive	Positive	Negative	METABRIC
MB-7001	MB-7001	Female	72.71	NA	NA	1	102.7	IDC	Positive	Negative	Positive	METABRIC
MB-7002	MB-7002	Female	74.52	NA	NA	1	57.9333	IDC	Positive	Positive	Negative	METABRIC
MB-7003	MB-7003	Female	50.44	NA	NA	0	91.2333	IDC	Positive	Positive	Negative	METABRIC
MB-7004	MB-7004	Female	74.2	NA	NA	1	50.4667	ILC	Positive	Negative	Negative	METABRIC
MB-7005	MB-7005	Female	70.84	NA	NA	1	45.3333	IDC	Positive	Negative	Negative	METABRIC
MB-7006	MB-7006	Female	58.8	NA	NA	1	109.933	IDC	Positive	Positive	Negative	METABRIC
MB-7007	MB-7007	Female	54.44	NA	NA	1	58.6	IDC	Negative	Negative	Negative	METABRIC
MB-7008	MB-7008	Female	69.94	NA	NA	0	50.9	IDC	Negative	Negative	Negative	METABRIC
MB-7009	MB-7009	Female	68.28	NA	NA	0	54.7667	IDC	Negative	Negative	Negative	METABRIC
MB-7010	MB-7010	Female	70.25	NA	NA	1	74.0333	IDC	Positive	Positive	Negative	METABRIC
MB-7011	MB-7011	Female	68.9	NA	NA	0	70.0667	MDLC	Positive	Positive	Negative	METABRIC
MB-7012	MB-7012	Female	60.96	NA	NA	0	19.8333	IDC	Negative	Negative	Negative	METABRIC
MB-7013	MB-7013	Female	30.53	NA	NA	1	46.4333	IDC	Positive	Positive	Negative	METABRIC
MB-7014	MB-7014	Female	67.57	NA	NA	1	68.7	MDLC	Positive	Positive	Negative	METABRIC
MB-7015	MB-7015	Female	63.79	NA	NA	1	78.1667	IDC	Positive	Positive	Negative	METABRIC
MB-7017	MB-7017	Female	36.63	NA	NA	1	135.333	MDLC	Negative	Negative	Negative	METABRIC
MB-7018	MB-7018	Female	72.12	NA	NA	0	86.5333	IDC	Positive	Negative	Negative	METABRIC
MB-7019	MB-7019	Female	68.44	NA	NA	0	80.7333	IDC	Positive	Positive	Negative	METABRIC
MB-7020	MB-7020	Female	44.47	NA	NA	0	71.6333	IDC	Negative	Negative	Positive	METABRIC
MB-7022	MB-7022	Female	70.61	NA	NA	1	85.5	IDC	Positive	Positive	Negative	METABRIC
MB-7023	MB-7023	Female	66.66	NA	NA	0	27.9667	IDC	Negative	Negative	Negative	METABRIC
MB-7024	MB-7024	Female	54.92	NA	NA	1	70.2667	IDC	Positive	Negative	Negative	METABRIC
MB-7025	MB-7025	Female	65.22	NA	NA	1	80.2333	IDC	Negative	Negative	Negative	METABRIC
MB-7026	MB-7026	Female	35.27	NA	NA	0	111.7	IDC	Positive	Positive	Negative	METABRIC
MB-7027	MB-7027	Female	60.56	NA	NA	0	36.9667	IDC	Negative	Negative	Positive	METABRIC
MB-7028	MB-7028	Female	65.94	NA	NA	1	89.8	IDC	Positive	Negative	Negative	METABRIC
MB-7029	MB-7029	Female	43.45	NA	NA	1	76.8667	IDC	Positive	Positive	Negative	METABRIC
MB-7030	MB-7030	Female	74.21	NA	NA	0	31.3333	BREAST	Negative	Negative	Negative	METABRIC
MB-7031	MB-7031	Female	60.58	NA	NA	1	85.3667	IDC	Negative	Negative	Negative	METABRIC
MB-7032	MB-7032	Female	79.36	NA	NA	1	71.4667	NA	Positive	Positive	Negative	METABRIC
MB-7034	MB-7034	Female	78.73	NA	NA	1	75.1	IDC	Positive	Positive	Negative	METABRIC
MB-7035	MB-7035	Female	45.3	NA	NA	0	32.0667	IDC	Negative	Negative	Positive	METABRIC
MB-7036	MB-7036	Female	54.48	NA	NA	1	120.433	IDC	Negative	Negative	Negative	METABRIC
MB-7037	MB-7037	Female	68.74	NA	NA	1	86.4	IDC	Positive	Positive	Negative	METABRIC
MB-7038	MB-7038	Female	57.62	NA	NA	1	81.0333	IDC	Negative	Negative	Negative	METABRIC
MB-7039	MB-7039	Female	78.19	NA	NA	0	49.2	MDLC	Negative	Negative	Negative	METABRIC
MB-7040	MB-7040	Female	81.32	NA	NA	1	71.8333	IDC	Positive	Negative	Negative	METABRIC
MB-7041	MB-7041	Female	79.48	NA	NA	0	101.967	ILC	Positive	Positive	Negative	METABRIC
MB-7042	MB-7042	Female	61.72	NA	NA	1	88.5	IDC	Positive	Positive	Negative	METABRIC
MB-7043	MB-7043	Female	72.65	NA	NA	1	91.5333	IDC	Positive	Positive	Negative	METABRIC
MB-7044	MB-7044	Female	67.24	NA	NA	1	86.8333	IDC	Positive	Positive	Negative	METABRIC
MB-7045	MB-7045	Female	61.39	NA	NA	0	94.9333	IDC	Negative	Negative	Negative	METABRIC
MB-7046	MB-7046	Female	76.02	NA	NA	0	146.4	IDC	Positive	Negative	Positive	METABRIC
MB-7048	MB-7048	Female	36.27	NA	NA	1	88.4667	IDC	Positive	Negative	Negative	METABRIC
MB-7049	MB-7049	Female	48.75	NA	NA	1	102.033	IDC	Negative	Negative	Negative	METABRIC
MB-7050	MB-7050	Female	64.99	NA	NA	0	65.1333	IDC	Positive	Positive	Positive	METABRIC
MB-7051	MB-7051	Female	63.44	NA	NA	0	85.9333	IDC	Positive	Negative	Negative	METABRIC
MB-7052	MB-7052	Female	45.45	NA	NA	1	106.133	IDC	Negative	Negative	Negative	METABRIC
MB-7053	MB-7053	Female	45.64	NA	NA	1	122.133	IDC	Positive	Positive	Negative	METABRIC
MB-7054	MB-7054	Female	73.74	NA	NA	0	30.4333	ILC	Negative	Positive	Negative	METABRIC
MB-7055	MB-7055	Female	54.87	NA	NA	0	9.13333	IDC	Negative	Negative	Negative	METABRIC
MB-7056	MB-7056	Female	71.82	NA	NA	1	117	IDC	Positive	Positive	Negative	METABRIC
MB-7057	MB-7057	Female	72.81	NA	NA	0	43.8333	IDC	Negative	Negative	Negative	METABRIC
MB-7058	MB-7058	Female	45.81	NA	NA	1	122.5	IDC	Positive	Positive	Negative	METABRIC
MB-7059	MB-7059	Female	50.55	NA	NA	1	119.333	NA	Negative	Negative	Positive	METABRIC
MB-7060	MB-7060	Female	69.25	NA	NA	0	112.667	ILC	Positive	Negative	Negative	METABRIC
MB-7061	MB-7061	Female	61.6	NA	NA	0	96.7667	IDC	Positive	Negative	Negative	METABRIC
MB-7062	MB-7062	Female	63.77	NA	NA	1	95.8667	IDC	Positive	Positive	Negative	METABRIC
MB-7063	MB-7063	Female	76.77	NA	NA	1	86.6	IDC	Positive	Positive	Negative	METABRIC
MB-7065	MB-7065	Female	45.35	NA	NA	1	107.867	IDC	Positive	Positive	Negative	METABRIC
MB-7066	MB-7066	Female	64.24	NA	NA	1	89.7667	IDC	Negative	Negative	Negative	METABRIC
MB-7067	MB-7067	Female	69.64	NA	NA	1	105	IDC	Negative	Negative	Positive	METABRIC
MB-7068	MB-7068	Female	58.95	NA	NA	1	98.4667	IDC	Positive	Negative	Positive	METABRIC
MB-7069	MB-7069	Female	67.6	NA	NA	1	114.6	IDC	Negative	Negative	Positive	METABRIC
MB-7070	MB-7070	Female	68.76	NA	NA	1	108.067	IDC	Positive	Positive	Negative	METABRIC
MB-7071	MB-7071	Female	27.56	NA	NA	1	102.067	ILC	Positive	Positive	Negative	METABRIC
MB-7072	MB-7072	Female	71.24	NA	NA	0	52.3333	MDLC	Positive	Positive	Negative	METABRIC
MB-7073	MB-7073	Female	54.69	NA	NA	0	137.933	IDC	Negative	Negative	Positive	METABRIC
MB-7074	MB-7074	Female	51.36	NA	NA	1	108.167	IDC	Positive	Negative	Negative	METABRIC
MB-7075	MB-7075	Female	64.4	NA	NA	1	111.633	MDLC	Positive	Negative	Negative	METABRIC
MB-7076	MB-7076	Female	56.13	NA	NA	0	142.667	IDC	Positive	Positive	Negative	METABRIC
MB-7077	MB-7077	Female	37.89	NA	NA	1	101.267	IDC	Positive	Positive	Negative	METABRIC
MB-7078	MB-7078	Female	74.8	NA	NA	0	4.16667	IDC	Negative	Negative	Negative	METABRIC
MB-7079	MB-7079	Female	70.3	NA	NA	1	91.0667	IDC	Positive	Negative	Negative	METABRIC
MB-7080	MB-7080	Female	64.01	NA	NA	1	91.2333	IDC	Positive	Positive	Negative	METABRIC
MB-7081	MB-7081	Female	69.12	NA	NA	1	140.233	IDC	Negative	Negative	Negative	METABRIC
MB-7082	MB-7082	Female	57.07	NA	NA	1	98.2667	IDC	Negative	Negative	Positive	METABRIC
MB-7083	MB-7083	Female	50.42	NA	NA	1	105.467	IDC	Positive	Positive	Negative	METABRIC
MB-7084	MB-7084	Female	74.07	NA	NA	1	116.533	NA	Negative	Negative	Positive	METABRIC
MB-7085	MB-7085	Female	60.5	NA	NA	1	110.1	IDC	Positive	Positive	Negative	METABRIC
MB-7086	MB-7086	Female	70.52	NA	NA	1	123.533	MDLC	Positive	Positive	Negative	METABRIC
MB-7087	MB-7087	Female	66.61	NA	NA	0	5.06667	IDC	Negative	Negative	Negative	METABRIC
MB-7088	MB-7088	Female	72.05	NA	NA	1	123.533	IDC	Positive	Negative	Positive	METABRIC
MB-7089	MB-7089	Female	47.7	NA	NA	1	118.9	IDC	Negative	Negative	Negative	METABRIC
MB-7090	MB-7090	Female	48.52	NA	NA	1	109.767	IDC	Negative	Negative	Negative	METABRIC
MB-7091	MB-7091	Female	55.71	NA	NA	1	110.267	IDC	Positive	Positive	Negative	METABRIC
MB-7092	MB-7092	Female	55.67	NA	NA	1	122.4	MDLC	Positive	Positive	Negative	METABRIC
MB-7093	MB-7093	Female	76.25	NA	NA	0	125.833	IDC	Positive	Positive	Negative	METABRIC
MB-7094	MB-7094	Female	60.75	NA	NA	1	113.367	IDC	Positive	Positive	Negative	METABRIC
MB-7095	MB-7095	Female	74.64	NA	NA	1	115.633	IDC	Positive	Negative	Negative	METABRIC
MB-7096	MB-7096	Female	48.27	NA	NA	1	124	IDC	Positive	Positive	Negative	METABRIC
MB-7097	MB-7097	Female	60.09	NA	NA	0	65.1667	IDC	Positive	Negative	Negative	METABRIC
MB-7099	MB-7099	Female	80.31	NA	NA	0	163.167	IDC	Positive	Positive	Negative	METABRIC
MB-7100	MB-7100	Female	70.56	NA	NA	0	156.333	IDC	Positive	Positive	Negative	METABRIC
MB-7101	MB-7101	Female	49.16	NA	NA	1	124.267	ILC	Positive	Positive	Negative	METABRIC
MB-7102	MB-7102	Female	73.16	NA	NA	0	104.1	MDLC	Positive	Positive	Negative	METABRIC
MB-7104	MB-7104	Female	59.93	NA	NA	0	122.833	IDC	Positive	Negative	Negative	METABRIC
MB-7106	MB-7106	Female	80.13	NA	NA	0	37.5	IDC	Positive	Positive	Negative	METABRIC
MB-7107	MB-7107	Female	67.85	NA	NA	0	56.9333	IDC	Positive	Negative	Negative	METABRIC
MB-7109	MB-7109	Female	67.27	NA	NA	1	117.533	IDC	Positive	Positive	Negative	METABRIC
MB-7111	MB-7111	Female	52.12	NA	NA	0	30.1667	IDC	Positive	Positive	Negative	METABRIC
MB-7112	MB-7112	Female	40.74	NA	NA	0	64.7	IDC	Positive	Positive	Negative	METABRIC
MB-7113	MB-7113	Female	66.04	NA	NA	0	136.7	IDC	Positive	Positive	Negative	METABRIC
MB-7114	MB-7114	Female	55.57	NA	NA	1	123.267	IDC	Negative	Negative	Negative	METABRIC
MB-7115	MB-7115	Female	80.56	NA	NA	0	141.733	IDC	Positive	Negative	Positive	METABRIC
MB-7116	MB-7116	Female	77.17	NA	NA	0	33.3667	IDC	Positive	Negative	Negative	METABRIC
MB-7118	MB-7118	Female	70.15	NA	NA	1	140.567	IDC	Positive	Positive	Negative	METABRIC
MB-7119	MB-7119	Female	54.53	NA	NA	1	128.367	IDC	Negative	Negative	Negative	METABRIC
MB-7121	MB-7121	Female	49.02	NA	NA	0	88.8333	IDC	Negative	Negative	Negative	METABRIC
MB-7122	MB-7122	Female	83.39	NA	NA	0	29.9	IDC	Positive	Negative	Negative	METABRIC
MB-7123	MB-7123	Female	56.97	NA	NA	1	137.667	IDC	Positive	Positive	Negative	METABRIC
MB-7124	MB-7124	Female	71.16	NA	NA	1	139.6	IDC	Positive	Positive	Negative	METABRIC
MB-7127	MB-7127	Female	52.43	NA	NA	1	135.333	IDC	Positive	Positive	Negative	METABRIC
MB-7128	MB-7128	Female	71.05	NA	NA	0	60.2667	NA	Positive	Positive	Positive	METABRIC
MB-7130	MB-7130	Female	72.28	NA	NA	0	102.967	IDC	Positive	Negative	Negative	METABRIC
MB-7131	MB-7131	Female	58.04	NA	NA	1	134.733	IDC	Positive	Negative	Negative	METABRIC
MB-7132	MB-7132	Female	69.06	NA	NA	1	131.6	IDC	Positive	Positive	Negative	METABRIC
MB-7133	MB-7133	Female	71.41	NA	NA	0	23.8333	ILC	Positive	Negative	Negative	METABRIC
MB-7135	MB-7135	Female	56.93	NA	NA	0	26.7333	IDC	Negative	Negative	Positive	METABRIC
MB-7137	MB-7137	Female	64.24	NA	NA	1	179.8	IDC	Positive	Negative	Negative	METABRIC
MB-7138	MB-7138	Female	68.16	NA	NA	0	123	IDC	Positive	Positive	Negative	METABRIC
MB-7140	MB-7140	Female	58.27	NA	NA	0	90.8	IDC	Positive	Negative	Negative	METABRIC
MB-7141	MB-7141	Female	78.16	NA	NA	1	138.567	IDC	Positive	Positive	Negative	METABRIC
MB-7142	MB-7142	Female	55.52	NA	NA	0	175.9	IDC	Positive	Positive	Negative	METABRIC
MB-7143	MB-7143	Female	61.38	NA	NA	1	186.367	IDC	Negative	Negative	Positive	METABRIC
MB-7144	MB-7144	Female	59.34	NA	NA	0	102.633	IDC	Positive	Positive	Negative	METABRIC
MB-7145	MB-7145	Female	44.42	NA	NA	1	138.333	IDC	Negative	Negative	Negative	METABRIC
MB-7147	MB-7147	Female	76.98	NA	NA	0	168.6	MDLC	Positive	Positive	Negative	METABRIC
MB-7148	MB-7148	Female	62.97	NA	NA	0	19	NA	Positive	Positive	Negative	METABRIC
MB-7149	MB-7149	Female	66.52	NA	NA	0	44.6333	IDC	Positive	Negative	Negative	METABRIC
MB-7150	MB-7150	Female	70.88	NA	NA	1	128.967	IDC	Positive	Negative	Negative	METABRIC
MB-7151	MB-7151	Female	59.06	NA	NA	1	144.433	IDC	Negative	Negative	Negative	METABRIC
MB-7152	MB-7152	Female	62.13	NA	NA	0	195.8	IDC	Positive	Negative	Negative	METABRIC
MB-7153	MB-7153	Female	74.11	NA	NA	1	142.8	IDC	Positive	Negative	Negative	METABRIC
MB-7154	MB-7154	Female	77.54	NA	NA	0	108.467	IDC	Negative	Negative	Negative	METABRIC
MB-7155	MB-7155	Female	41.14	NA	NA	1	149.767	IDC	Negative	Negative	Negative	METABRIC
MB-7157	MB-7157	Female	56.86	NA	NA	1	219.633	IDC	Positive	Positive	Negative	METABRIC
MB-7158	MB-7158	Female	50.73	NA	NA	0	46.4333	IDC	Negative	Negative	Negative	METABRIC
MB-7159	MB-7159	Female	60.45	NA	NA	0	21.9333	IDC	Negative	Negative	Negative	METABRIC
MB-7160	MB-7160	Female	51.34	NA	NA	1	148.067	IDC	Positive	Positive	Negative	METABRIC
MB-7161	MB-7161	Female	47.67	NA	NA	1	121.533	IDC	Positive	Positive	Negative	METABRIC
MB-7162	MB-7162	Female	59.84	NA	NA	1	140.2	IDC	Positive	Positive	Negative	METABRIC
MB-7163	MB-7163	Female	43.81	NA	NA	0	52.6333	IDC	Positive	Positive	Negative	METABRIC
MB-7164	MB-7164	Female	49.13	NA	NA	1	211.4	IDC	Positive	Positive	Negative	METABRIC
MB-7165	MB-7165	Female	28.78	NA	NA	1	147.167	IDC	Negative	Negative	Negative	METABRIC
MB-7167	MB-7167	Female	43.26	NA	NA	1	141.033	IDC	Positive	Positive	Negative	METABRIC
MB-7168	MB-7168	Female	60.33	NA	NA	1	150.5	IDC	Positive	Positive	Negative	METABRIC
MB-7170	MB-7170	Female	58.56	NA	NA	1	155.4	IDC	Positive	Negative	Negative	METABRIC
MB-7171	MB-7171	Female	71.82	NA	NA	0	160.4	IDC	Positive	Positive	Negative	METABRIC
MB-7172	MB-7172	Female	62.7	NA	NA	1	149.3	IDC	Positive	Positive	Negative	METABRIC
MB-7173	MB-7173	Female	67.4	NA	NA	0	63.5333	ILC	Positive	Negative	Negative	METABRIC
MB-7174	MB-7174	Female	60.63	NA	NA	1	140.767	IDC	Positive	Negative	Negative	METABRIC
MB-7176	MB-7176	Female	50.51	NA	NA	0	194.4	IDC	Positive	Positive	Negative	METABRIC
MB-7181	MB-7181	Female	63.09	NA	NA	1	157.533	IDC	Positive	Negative	Negative	METABRIC
MB-7182	MB-7182	Female	58.26	NA	NA	0	49.4667	IDC	Positive	Negative	Negative	METABRIC
MB-7185	MB-7185	Female	70.76	NA	NA	0	125.033	IDC	Positive	Positive	Negative	METABRIC
MB-7186	MB-7186	Female	48.92	NA	NA	1	4.86667	IDC	Positive	Positive	Negative	METABRIC
MB-7187	MB-7187	Female	49.35	NA	NA	0	146.833	IDC	Negative	Negative	Positive	METABRIC
MB-7188	MB-7188	Female	68.45	NA	NA	0	188.167	NA	Positive	Positive	Negative	METABRIC
MB-7189	MB-7189	Female	58.75	NA	NA	0	143.6	IDC	Positive	Negative	Negative	METABRIC
MB-7193	MB-7193	Female	76.65	NA	NA	0	87.4667	IDC	Positive	Positive	Negative	METABRIC
MB-7194	MB-7194	Female	63.71	NA	NA	0	46.6667	IDC	Positive	Negative	Negative	METABRIC
MB-7195	MB-7195	Female	72.99	NA	NA	0	80.4333	ILC	Positive	Positive	Negative	METABRIC
MB-7196	MB-7196	Female	67.99	NA	NA	0	107.1	IDC	Positive	Positive	Negative	METABRIC
MB-7197	MB-7197	Female	70.58	NA	NA	0	187.867	IDC	Positive	Positive	Negative	METABRIC
MB-7198	MB-7198	Female	67.89	NA	NA	0	16.7333	IDC	Positive	Positive	Negative	METABRIC
MB-7199	MB-7199	Female	81.14	NA	NA	0	76	IDC	Positive	Negative	Negative	METABRIC
MB-7200	MB-7200	Female	71.69	NA	NA	0	97.6	IDC	Positive	Positive	Negative	METABRIC
MB-7201	MB-7201	Female	62.07	NA	NA	1	163.433	IDC	Negative	Positive	Negative	METABRIC
MB-7205	MB-7205	Female	38.17	NA	NA	1	166.033	IDC	Negative	Negative	Negative	METABRIC
MB-7207	MB-7207	Female	43.28	NA	NA	0	55.7333	IDC	Negative	Negative	Positive	METABRIC
MB-7208	MB-7208	Female	48.83	NA	NA	0	45.9333	IDC	Negative	Negative	Negative	METABRIC
MB-7212	MB-7212	Female	62.26	NA	NA	0	52.5	ILC	Positive	Positive	Negative	METABRIC
MB-7215	MB-7215	Female	60.15	NA	NA	0	208.967	IDC	Positive	Negative	Negative	METABRIC
MB-7216	MB-7216	Female	79.23	NA	NA	0	207.467	ILC	Positive	Positive	Negative	METABRIC
MB-7217	MB-7217	Female	62.61	NA	NA	0	90.4	IDC	Positive	Positive	Negative	METABRIC
MB-7218	MB-7218	Female	57.87	NA	NA	1	165.433	ILC	Positive	Positive	Negative	METABRIC
MB-7219	MB-7219	Female	60.07	NA	NA	1	165.2	IDC	Positive	Positive	Negative	METABRIC
MB-7220	MB-7220	Female	70.97	NA	NA	0	183.2	IDC	Positive	Positive	Negative	METABRIC
MB-7225	MB-7225	Female	49.61	NA	NA	0	55	IDC	Negative	Negative	Negative	METABRIC
MB-7226	MB-7226	Female	67.88	NA	NA	0	53.3667	IDC	Positive	Negative	Negative	METABRIC
MB-7227	MB-7227	Female	72.66	NA	NA	0	63.2	IDC	Positive	Negative	Negative	METABRIC
MB-7228	MB-7228	Female	58.92	NA	NA	1	239.167	IDC	Positive	Positive	Negative	METABRIC
MB-7229	MB-7229	Female	73.52	NA	NA	0	111.6	MDLC	Positive	Positive	Negative	METABRIC
MB-7230	MB-7230	Female	51.45	NA	NA	1	182.6	IDC	Positive	Positive	Negative	METABRIC
MB-7231	MB-7231	Female	68.41	NA	NA	0	199.033	IDC	Positive	Positive	Negative	METABRIC
MB-7232	MB-7232	Female	58.37	NA	NA	1	177.6	IDC	Positive	Positive	Negative	METABRIC
MB-7233	MB-7233	Female	74.76	NA	NA	0	222.033	IDC	Positive	Positive	Negative	METABRIC
MB-7234	MB-7234	Female	63.43	NA	NA	1	222.2	IDC	Positive	Negative	Negative	METABRIC
MB-7235	MB-7235	Female	62.45	NA	NA	1	170.8	BREAST	Positive	Positive	Negative	METABRIC
MB-7236	MB-7236	Female	51.46	NA	NA	0	201.467	NA	Positive	Positive	Negative	METABRIC
MB-7237	MB-7237	Female	77.37	NA	NA	0	23.9333	IDC	Positive	Positive	Negative	METABRIC
MB-7238	MB-7238	Female	71.11	NA	NA	0	23.2667	IDC	Positive	Negative	Negative	METABRIC
MB-7241	MB-7241	Female	47.85	NA	NA	1	171.1	IDC	Positive	Positive	Negative	METABRIC
MB-7243	MB-7243	Female	78.89	NA	NA	0	148.8	IDC	Positive	Negative	Negative	METABRIC
MB-7244	MB-7244	Female	54.81	NA	NA	1	184.167	IDC	Positive	Positive	Negative	METABRIC
MB-7249	MB-7249	Female	75.13	NA	NA	0	58.6667	IDC	Positive	Positive	Negative	METABRIC
MB-7250	MB-7250	Female	48.45	NA	NA	0	51	IDC	Negative	Negative	Positive	METABRIC
MB-7251	MB-7251	Female	54.66	NA	NA	0	21.5667	IDC	Negative	Negative	Positive	METABRIC
MB-7252	MB-7252	Female	74.8	NA	NA	0	35.7	IDC	Negative	Negative	Negative	METABRIC
MB-7253	MB-7253	Female	69.72	NA	NA	0	59.9667	IDC	Positive	Negative	Negative	METABRIC
MB-7254	MB-7254	Female	62.46	NA	NA	1	192.2	IDC	Positive	Positive	Negative	METABRIC
MB-7256	MB-7256	Female	50.92	NA	NA	0	34.7	IDC	Negative	Negative	Positive	METABRIC
MB-7258	MB-7258	Female	45.11	NA	NA	0	15.0667	IDC	Negative	Negative	Negative	METABRIC
MB-7260	MB-7260	Female	52.41	NA	NA	1	31.1667	IDC	Positive	Negative	Positive	METABRIC
MB-7262	MB-7262	Female	83.8	NA	NA	0	104.033	IDC	Positive	Negative	Negative	METABRIC
MB-7263	MB-7263	Female	63.89	NA	NA	0	164.967	IDC	Positive	Positive	Negative	METABRIC
MB-7264	MB-7264	Female	60.57	NA	NA	0	42.9667	IDC	Positive	Negative	Negative	METABRIC
MB-7266	MB-7266	Female	59.82	NA	NA	0	68.1667	IDC	Positive	Positive	Negative	METABRIC
MB-7267	MB-7267	Female	28.37	NA	NA	0	195.367	IDC	Negative	Negative	Negative	METABRIC
MB-7268	MB-7268	Female	34.64	NA	NA	1	227.467	IDC	Positive	Positive	Negative	METABRIC
MB-7269	MB-7269	Female	36.6	NA	NA	0	21.1667	IDC	Negative	Negative	Negative	METABRIC
MB-7270	MB-7270	Female	50.84	NA	NA	1	175.167	IDC	Negative	Negative	Negative	METABRIC
MB-7273	MB-7273	Female	47.47	NA	NA	1	208.2	ILC	Negative	Negative	Positive	METABRIC
MB-7275	MB-7275	Female	30.02	NA	NA	0	44.4	IDC	Negative	Positive	Positive	METABRIC
MB-7276	MB-7276	Female	61.27	NA	NA	1	185.333	IDC	Positive	Positive	Negative	METABRIC
MB-7277	MB-7277	Female	56.78	NA	NA	1	187.033	IDC	Positive	Positive	Negative	METABRIC
MB-7278	MB-7278	Female	67.89	NA	NA	0	241.3	IDC	Positive	Positive	Negative	METABRIC
MB-7279	MB-7279	Female	86.14	NA	NA	0	21.3	IDC	Positive	Positive	Negative	METABRIC
MB-7280	MB-7280	Female	63.5	NA	NA	1	195.533	IDC	Positive	Positive	Negative	METABRIC
MB-7281	MB-7281	Female	51.22	NA	NA	0	49.5333	IDC	Negative	Negative	Positive	METABRIC
MB-7283	MB-7283	Female	54.42	NA	NA	0	28.8667	ILC	Positive	Negative	Negative	METABRIC
MB-7284	MB-7284	Female	61.23	NA	NA	0	203	IDC	Positive	Negative	Negative	METABRIC
MB-7285	MB-7285	Female	53.14	NA	NA	0	109	IDC	Positive	Positive	Negative	METABRIC
MB-7286	MB-7286	Female	66.48	NA	NA	0	158.633	IDC	Positive	Negative	Negative	METABRIC
MB-7287	MB-7287	Female	63.09	NA	NA	0	96.9667	IDC	Positive	Positive	Positive	METABRIC
MB-7288	MB-7288	Female	55.7	NA	NA	0	27.0667	IDC	Positive	Negative	Negative	METABRIC
MB-7289	MB-7289	Female	51.87	NA	NA	0	126.667	IDC	Positive	Positive	Negative	METABRIC
MB-7291	MB-7291	Female	53.87	NA	NA	0	6.83333	IDC	Negative	Negative	Positive	METABRIC
MB-7292	MB-7292	Female	52.9	NA	NA	0	78.4667	IDC	Positive	Positive	Negative	METABRIC
MB-7293	MB-7293	Female	56.9	NA	NA	1	199.233	IDC	Positive	Positive	Negative	METABRIC
MB-7294	MB-7294	Female	59.2	NA	NA	0	82.7333	IDC	Positive	Positive	Negative	METABRIC
MB-7295	MB-7295	Female	43.1	NA	NA	1	196.867	ILC	Positive	Positive	Negative	METABRIC
MB-7296	MB-7296	Female	42.88	NA	NA	0	44.7333	IDC	Positive	Negative	Positive	METABRIC
MB-7297	MB-7297	Female	62.9	NA	NA	0	175.967	IDC	Positive	Positive	Negative	METABRIC
MB-7298	MB-7298	Female	61.16	NA	NA	0	86.2333	IDC	Positive	Positive	Negative	METABRIC
MB-7299	MB-7299	Female	60.02	NA	NA	0	201.9	IDC	Positive	Negative	Negative	METABRIC
MTS-T0035	MTS-T0035	Female	55.64	NA	NA	NA	NA	IDC	Positive	NA	NA	METABRIC
MTS-T0058	MTS-T0058	Female	48	II	NA	NA	NA	IDC	NA	NA	NA	METABRIC
MTS-T0059	MTS-T0059	Female	82	II	NA	NA	NA	IDC	NA	NA	NA	METABRIC
MTS-T0060	MTS-T0060	Female	61	II	NA	NA	NA	NA	NA	NA	NA	METABRIC
MTS-T0061	MTS-T0061	Female	60	I	NA	NA	NA	IDC	NA	NA	NA	METABRIC
MTS-T0062	MTS-T0062	Female	58	II	NA	NA	NA	IDC	NA	NA	NA	METABRIC
MTS-T0063	MTS-T0063	Female	64	I	NA	NA	NA	IDC	Negative	NA	NA	METABRIC
MTS-T0064	MTS-T0064	Female	63	I	NA	NA	NA	IDC	NA	NA	NA	METABRIC
MTS-T0065	MTS-T0065	Female	57	NA	NA	NA	NA	MDLC	NA	NA	NA	METABRIC
MTS-T0066	MTS-T0066	Female	73	I	NA	NA	NA	ILC	NA	NA	NA	METABRIC
MTS-T0067	MTS-T0067	Female	32	III	NA	NA	NA	IDC	NA	NA	NA	METABRIC
MTS-T0068	MTS-T0068	Female	66	II	NA	NA	NA	IDC	NA	NA	NA	METABRIC
MTS-T0069	MTS-T0069	Female	78	II	NA	NA	NA	IDC	NA	NA	NA	METABRIC
MTS-T0070	MTS-T0070	Female	76	II	NA	NA	NA	IDC	Negative	NA	NA	METABRIC
[truncated: 510 more rows]

## Sheet: MSK
Patient ID	Tumor_Sample_Barcode	Sex	Age	Stage	Race	OS	OS.time(Months)	Oncotree Code	ER Status	PR Status	HER2 Status	Study
P-0000004	P-0000004-T01-IM3	Female	37	IV	NA	1	31.5	IDC	Positive	Positive	Negative	MSK
P-0000012	P-0000012-T02-IM3	Female	43	II	NA	1	218	IDC	Negative	Negative	Negative	MSK
P-0000015	P-0000015-T01-IM3	Female	37	I	NA	0	98	IDC	Positive	Positive	Negative	MSK
P-0000041	P-0000041-T01-IM3	Female	43	I	NA	0	123.1	IDC	Positive	Positive	NA	MSK
P-0000057	P-0000057-T01-IM3	Female	38	IV	NA	0	63.6	MDLC	Positive	Positive	Negative	MSK
P-0000058	P-0000058-T01-IM3	Female	49	IV	NA	1	41.8	IDC	Positive	Positive	Positive	MSK
P-0000066	P-0000066-T02-IM5	Female	43	II	NA	1	260.6	IDC	Positive	Negative	Negative	MSK
P-0000075	P-0000075-T01-IM3	Female	49	I	NA	0	240.8	IDC	Negative	Negative	Negative	MSK
P-0000077	P-0000077-T01-IM3	Female	60	III	NA	1	192.2	IDC	Positive	Negative	Positive	MSK
P-0000081	P-0000081-T02-IM6	Female	41	III	NA	1	118.1	IDC	Positive	Negative	Negative	MSK
P-0000093	P-0000093-T01-IM3	Female	48	III	NA	0	49.8	IDC	Positive	Positive	Negative	MSK
P-0000098	P-0000098-T01-IM3	Female	64	III	NA	1	68.5	IDC	Positive	Positive	Negative	MSK
P-0000102	P-0000102-T02-IM3	Female	53	I	NA	0	139.4	IDC	Positive	Negative	Negative	MSK
P-0000104	P-0000104-T02-IM6	Female	50	I	NA	1	125.3	ILC	Positive	Negative	Negative	MSK
P-0000106	P-0000106-T01-IM3	Female	52	III	NA	0	37.9	IDC	Positive	Negative	Negative	MSK
P-0000107	P-0000107-T01-IM3	Female	46	II	NA	1	52.2	IDC	Positive	Positive	Negative	MSK
P-0000120	P-0000120-T01-IM3	Female	42	I	NA	1	160	IDC	Positive	Positive	NA	MSK
P-0000125	P-0000125-T01-IM3	Female	39	III	NA	0	97.2	IDC	Positive	Positive	NA	MSK
P-0000126	P-0000126-T01-IM3	Female	41	II	NA	0	57.5	IDC	Positive	Positive	Negative	MSK
P-0000129	P-0000129-T01-IM3	Female	46	IV	NA	0	43.6	IDC	Positive	Positive	NA	MSK
P-0000131	P-0000131-T01-IM3	Female	61	III	NA	1	87.8	IDC	Positive	Positive	NA	MSK
P-0000136	P-0000136-T01-IM3	Female	61	II	NA	0	114.3	IDC	Positive	Negative	Negative	MSK
P-0000138	P-0000138-T02-IM3	Female	46	IV	NA	1	90.2	MDLC	Positive	Negative	Negative	MSK
P-0000152	P-0000152-T02-IM5	Female	51	I	NA	1	265.5	IDC	Positive	Positive	Negative	MSK
P-0000153	P-0000153-T02-IM3	Female	50	IV	NA	0	48.4	IDC	Positive	Negative	NA	MSK
P-0000155	P-0000155-T01-IM3	Female	69	IV	NA	0	108.8	BRCANOS	NA	NA	NA	MSK
P-0000158	P-0000158-T01-IM3	Female	36	II	NA	1	79.2	IDC	Positive	Negative	Positive	MSK
P-0000160	P-0000160-T01-IM3	Female	62	II	NA	0	138.5	IMMC	Positive	Negative	Negative	MSK
P-0000167	P-0000167-T01-IM3	Female	60	III	NA	0	145.1	ILC	Positive	Positive	Negative	MSK
P-0000175	P-0000167-T02-IM3	Female	60	III	NA	0	145.1	ILC	Positive	Positive	Negative	MSK
P-0000183	P-0000175-T03-IM3	Female	37	II	NA	1	176.5	IDC	Positive	Positive	Negative	MSK
P-0000187	P-0000183-T01-IM3	Female	48	IV	NA	0	34.7	IDC	Positive	Positive	Negative	MSK
P-0000188	P-0000187-T01-IM3	Female	70	IV	NA	0	26.5	BREAST	Negative	Negative	Negative	MSK
P-0000191	P-0000188-T01-IM3	Female	51	II	NA	1	46.1	IDC	Positive	Negative	Negative	MSK
P-0000195	P-0000191-T01-IM3	Female	63	II	NA	0	37.7	IDC	Positive	Positive	Negative	MSK
P-0000196	P-0000195-T01-IM3	Female	32	III	NA	0	17.5	IDC	Positive	Negative	Negative	MSK
P-0000201	P-0000196-T01-IM3	Female	67	III	NA	1	50.6	IDC	Negative	Negative	Negative	MSK
P-0000204	P-0000201-T01-IM3	Female	55	II	NA	1	226.2	ILC	Positive	Negative	Negative	MSK
P-0000207	P-0000204-T01-IM3	Female	31	IV	NA	0	36.2	IDC	Positive	Positive	Negative	MSK
P-0000209	P-0000204-T02-IM3	Female	31	IV	NA	0	36.2	IDC	Positive	Positive	Negative	MSK
P-0000214	P-0000207-T01-IM3	Female	49	III	NA	0	86.9	ILC	Positive	Positive	Negative	MSK
P-0000215	P-0000209-T02-IM3	Female	58	II	NA	0	40.3	IDC	Negative	Negative	Negative	MSK
P-0000216	P-0000214-T01-IM3	Female	33	II	NA	0	13.8	IDC	Negative	Negative	Negative	MSK
P-0000220	P-0000215-T01-IM3	Female	47	IV	NA	1	80.3	ILC	Positive	Negative	NA	MSK
P-0000224	P-0000216-T01-IM3	Female	66	II	NA	1	133.3	IDC	Positive	Negative	Negative	MSK
P-0000234	P-0000220-T01-IM3	Female	47	II	NA	1	200.5	ILC	Positive	Positive	Negative	MSK
P-0000242	P-0000224-T01-IM3	Female	46	II	NA	0	93.2	IDC	Positive	Positive	Negative	MSK
P-0000244	P-0000234-T02-IM5	Female	54	I	NA	0	113.4	IDC	Negative	Negative	Negative	MSK
P-0000247	P-0000242-T01-IM3	Female	51	IV	NA	0	24.1	IDC	Positive	Positive	Negative	MSK
P-0000250	P-0000242-T02-IM3	Female	51	IV	NA	0	24.1	IDC	Positive	Positive	Negative	MSK
P-0000259	P-0000244-T01-IM3	Female	45	IV	NA	1	81.2	IDC	Negative	Negative	Positive	MSK
P-0000266	P-0000247-T01-IM3	Female	42	II	NA	1	117.9	IDC	Positive	Positive	Negative	MSK
P-0000270	P-0000247-T02-IM5	Female	42	II	NA	1	117.9	IDC	Positive	Negative	Negative	MSK
P-0000274	P-0000247-T03-IM5	Female	42	II	NA	1	117.9	IDC	Positive	Negative	Negative	MSK
P-0000275	P-0000250-T01-IM3	Female	46	II	NA	0	41.1	IDC	Negative	Negative	Negative	MSK
P-0000276	P-0000259-T01-IM3	Female	67	IV	NA	1	35.4	MDLC	Positive	Positive	Negative	MSK
P-0000278	P-0000266-T01-IM3	Female	38	III	NA	1	56.4	IDC	Positive	Positive	Negative	MSK
P-0000281	P-0000270-T01-IM3	Female	47	I	NA	1	72.3	MDLC	Positive	Positive	Negative	MSK
P-0000288	P-0000274-T01-IM3	Female	52	II	NA	0	30	IDC	Positive	Positive	NA	MSK
P-0000292	P-0000275-T01-IM3	Female	56	IV	NA	0	27.4	IDC	Negative	Negative	Negative	MSK
P-0000295	P-0000276-T01-IM3	Female	55	IV	NA	1	74.9	ILC	Positive	Positive	Negative	MSK
P-0000296	P-0000278-T01-IM3	Female	53	IV	NA	1	94.9	ILC	Positive	Positive	NA	MSK
P-0000335	P-0000288-T01-IM3	Female	36	II	NA	0	230.9	IDC	Positive	Positive	Negative	MSK
P-0000337	P-0000292-T01-IM3	Female	63	II	NA	0	63.2	ILC	Positive	Negative	Negative	MSK
P-0000341	P-0000295-T01-IM3	Female	50	IV	NA	1	74.4	IDC	Negative	Negative	Positive	MSK
P-0000345	P-0000296-T01-IM3	Female	40	III	NA	1	24.1	IDC	Positive	Positive	Positive	MSK
P-0000346	P-0000317-T01-IM3	Female	61	II	NA	0	22	IDC	Positive	Positive	Negative	MSK
P-0000353	P-0000335-T01-IM3	Female	44	III	NA	0	18.3	IDC	Negative	Negative	Negative	MSK
P-0000356	P-0000335-T02-IM3	Female	44	III	NA	0	18.3	IDC	Negative	Negative	Negative	MSK
P-0000358	P-0000337-T01-IM3	Female	38	III	NA	1	76	IDC	Positive	Positive	Negative	MSK
P-0000375	P-0000341-T01-IM3	Female	63	IV	NA	1	18.3	IDC	Negative	Negative	Negative	MSK
P-0000381	P-0000345-T01-IM3	Female	60	III	NA	1	10.6	IDC	Negative	Negative	Negative	MSK
P-0000392	P-0000346-T01-IM3	Female	52	III	NA	0	29.8	IDC	Positive	Positive	Negative	MSK
P-0000397	P-0000353-T01-IM3	Female	33	IV	NA	0	12.3	IDC	Negative	Negative	Negative	MSK
P-0000398	P-0000356-T01-IM3	Female	41	IV	NA	1	6.9	IDC	Positive	Positive	Negative	MSK
P-0000407	P-0000358-T01-IM3	Female	55	III	NA	1	124.2	ILC	Positive	Positive	Positive	MSK
P-0000409	P-0000375-T02-IM5	Female	40	II	NA	0	58	IDC	Negative	Negative	Negative	MSK
P-0000411	P-0000381-T01-IM3	Female	53	II	NA	1	87.1	MDLC	Positive	Negative	Negative	MSK
P-0000412	P-0000392-T01-IM3	Female	34	III	NA	0	69.7	IDC	Negative	Negative	NA	MSK
P-0000414	P-0000397-T01-IM3	Female	42	III	NA	0	100.6	ILC	Negative	Negative	Negative	MSK
P-0000422	P-0000398-T01-IM3	Female	42	I	NA	0	97.6	IDC	Positive	Positive	Positive	MSK
P-0000423	P-0000407-T01-IM3	Female	38	III	NA	0	74.3	IDC	Negative	Negative	Negative	MSK
P-0000428	P-0000409-T01-IM3	Female	69	III	NA	0	63.1	IDC	Positive	Positive	Negative	MSK
P-0000432	P-0000411-T01-IM3	Female	59	II	NA	1	81.6	MDLC	Negative	Negative	Positive	MSK
P-0000435	P-0000412-T01-IM3	Female	43	III	NA	0	42.5	IDC	Positive	Negative	Negative	MSK
P-0000438	P-0000414-T01-IM3	Female	25	I	NA	1	96.1	IDC	Positive	Positive	Negative	MSK
P-0000440	P-0000422-T01-IM3	Female	47	II	NA	0	75.1	ILC	Positive	Positive	NA	MSK
P-0000447	P-0000428-T01-IM3	Female	52	I	NA	1	94.5	IDC	Positive	Positive	Negative	MSK
P-0000462	P-0000432-T01-IM3	Female	53	IV	NA	0	55.5	MDLC	Positive	Positive	Negative	MSK
P-0000464	P-0000435-T01-IM3	Female	54	II	NA	1	193.2	IDC	Positive	Positive	NA	MSK
P-0000466	P-0000438-T01-IM3	Female	47	IV	NA	1	21.7	MDLC	Positive	Positive	Negative	MSK
P-0000468	P-0000440-T01-IM3	Female	53	I	NA	0	165	IDC	Negative	Negative	NA	MSK
P-0000469	P-0000445-T01-IM3	Female	67	IV	NA	0	29.5	IDC	Positive	Positive	Negative	MSK
P-0000470	P-0000447-T01-IM3	Female	34	II	NA	0	38.3	IDC	Negative	Negative	Negative	MSK
P-0000471	P-0000462-T01-IM3	Female	47	IV	NA	1	36.1	IDC	Positive	Positive	Negative	MSK
P-0000472	P-0000464-T01-IM3	Female	36	III	NA	0	27	IDC	Negative	Negative	NA	MSK
P-0000473	P-0000466-T01-IM3	Female	40	IV	NA	1	52.5	IDC	Positive	Positive	Negative	MSK
P-0000478	P-0000468-T01-IM3	Female	54	IV	NA	0	23.6	IDC	Positive	Positive	Negative	MSK
P-0000483	P-0000469-T01-IM3	Female	41	III	NA	1	37.4	IDC	Positive	Positive	NA	MSK
P-0000490	P-0000470-T02-IM5	Female	66	IV	NA	1	34.7	IDC	Positive	Negative	Positive	MSK
P-0000495	P-0000471-T01-IM3	Female	38	IV	NA	0	42.6	IDC	Positive	Positive	Negative	MSK
P-0000508	P-0000472-T01-IM3	Female	38	II	NA	0	47.9	IDC	Positive	Positive	Negative	MSK
P-0000514	P-0000473-T01-IM3	Female	56	IV	NA	0	23.2	IDC	Positive	Positive	NA	MSK
P-0000517	P-0000478-T01-IM3	Female	65	IV	NA	0	67	IDC	Negative	Negative	Positive	MSK
P-0000519	P-0000483-T01-IM3	Female	50	II	NA	1	123.7	IDC	Positive	Negative	NA	MSK
P-0000522	P-0000490-T01-IM3	Female	54	II	NA	1	146.7	IDC	Positive	Positive	Negative	MSK
P-0000525	P-0000495-T01-IM3	Female	43	III	NA	0	85.4	IDC	Positive	Positive	NA	MSK
P-0000530	P-0000508-T01-IM3	Female	34	I	NA	1	88.1	IDC	Positive	Positive	Negative	MSK
P-0000532	P-0000514-T02-IM5	Female	48	IV	NA	1	58.4	ILC	Negative	Negative	Negative	MSK
P-0000542	P-0000517-T01-IM3	Female	48	I	NA	0	149	IDC	Negative	Negative	NA	MSK
P-0000547	P-0000519-T01-IM3	Female	33	II	NA	0	37.2	IDC	Positive	Positive	Negative	MSK
P-0000550	P-0000522-T01-IM3	Female	46	IV	NA	1	6.3	IDC	Positive	Negative	Negative	MSK
P-0000584	P-0000525-T01-IM3	Female	50	II	NA	0	98.2	IDC	Positive	Positive	Negative	MSK
P-0000585	P-0000525-T02-IM3	Female	50	II	NA	0	98.2	IDC	Positive	Negative	Negative	MSK
P-0000590	P-0000525-T03-IM5	Female	50	II	NA	0	98.2	IDC	Negative	Negative	Negative	MSK
P-0000592	P-0000530-T01-IM3	Female	54	II	NA	0	63.3	IDC	Positive	Negative	Negative	MSK
P-0000595	P-0000532-T01-IM3	Female	39	II	NA	0	90.8	MDLC	Positive	Positive	Negative	MSK
P-0000597	P-0000532-T02-IM5	Female	39	II	NA	0	90.8	MDLC	Positive	Negative	Negative	MSK
P-0000606	P-0000542-T01-IM3	Female	37	II	NA	0	40.6	IDC	Negative	Negative	Negative	MSK
P-0000607	P-0000547-T01-IM3	Female	46	I	NA	0	205.2	ILC	Positive	Positive	Negative	MSK
P-0000612	P-0000550-T05-IM3	Female	51	II	NA	1	182.1	IDC	Negative	Negative	Positive	MSK
P-0000613	P-0000584-T01-IM3	Female	29	III	NA	1	60.6	IDC	Positive	Positive	Negative	MSK
P-0000617	P-0000584-T02-IM5	Female	29	III	NA	1	60.6	IDC	Positive	Negative	Negative	MSK
P-0000620	P-0000584-T03-IM6	Female	29	III	NA	1	60.6	IDC	Positive	Negative	Negative	MSK
P-0000624	P-0000585-T01-IM3	Female	47	III	NA	1	260.7	IDC	Positive	Positive	NA	MSK
P-0000638	P-0000590-T01-IM3	Female	55	IV	NA	1	87.1	BRCANOS	Positive	Negative	Negative	MSK
P-0000656	P-0000592-T01-IM3	Female	56	IV	NA	0	53.3	MDLC	Positive	Positive	Negative	MSK
P-0000658	P-0000595-T01-IM3	Female	53	IV	NA	1	42	IDC	Positive	Positive	Negative	MSK
P-0000661	P-0000595-T02-IM5	Female	53	IV	NA	1	42	IDC	Positive	Positive	Negative	MSK
P-0000669	P-0000597-T01-IM3	Female	49	IV	NA	0	29.8	IDC	Positive	Positive	NA	MSK
P-0000690	P-0000606-T01-IM3	Female	33	IV	NA	1	35.5	IDC	Positive	Positive	Positive	MSK
P-0000694	P-0000607-T01-IM3	Female	65	IV	NA	0	32.6	ILC	Positive	Positive	Negative	MSK
P-0000704	P-0000612-T01-IM3	Female	52	I	NA	0	261.6	ILC	Positive	Positive	Negative	MSK
P-0000770	P-0000613-T01-IM3	Female	36	I	NA	0	139	ILC	Negative	Negative	Positive	MSK
P-0000778	P-0000617-T01-IM3	Female	48	II	NA	1	337.5	IDC	Positive	Negative	Negative	MSK
P-0000786	P-0000620-T01-IM3	Female	31	III	NA	0	73.4	IDC	Positive	Positive	Negative	MSK
P-0000795	P-0000624-T01-IM3	Female	58	I	NA	0	34.7	IDC	Positive	Negative	NA	MSK
P-0000804	P-0000638-T01-IM3	Female	33	IV	NA	0	43.3	IDC	Negative	Negative	Positive	MSK
P-0000805	P-0000656-T01-IM3	Female	50	IV	NA	0	67	BRCANOS	Positive	Negative	Positive	MSK
P-0000806	P-0000658-T01-IM3	Female	34	IV	NA	1	35	IDC	Positive	Positive	Negative	MSK
P-0000816	P-0000661-T01-IM3	Female	57	II	NA	1	312.8	IDC	Negative	Positive	NA	MSK
P-0000820	P-0000669-T01-IM3	Female	73	III	NA	0	2	IDC	Positive	Negative	Negative	MSK
P-0000830	P-0000690-T04-IM6	Female	42	II	NA	1	103	IDC	Negative	Negative	Negative	MSK
P-0000864	P-0000704-T01-IM3	Female	41	I	NA	0	117.1	IDC	Positive	Negative	Negative	MSK
P-0000871	P-0000770-T01-IM3	Female	59	II	NA	0	33.5	MBC	NA	NA	NA	MSK
P-0000887	P-0000778-T01-IM3	Female	36	III	NA	1	61.5	IDC	Positive	Positive	Negative	MSK
P-0000920	P-0000786-T01-IM3	Female	80	IV	NA	1	64.3	BRCANOS	Positive	Negative	NA	MSK
P-0000921	P-0000795-T01-IM3	Female	40	IV	NA	1	59.5	IDC	Positive	Negative	Negative	MSK
P-0000946	P-0000804-T01-IM3	Female	54	III	NA	0	36.9	IDC	Negative	Negative	Negative	MSK
P-0000947	P-0000805-T01-IM3	Female	55	III	NA	0	88.4	IDC	Positive	Positive	Negative	MSK
P-0000955	P-0000806-T01-IM3	Female	56	IV	NA	1	56.4	BRCANOS	Positive	Positive	Positive	MSK
P-0000965	P-0000816-T01-IM3	Female	52	III	NA	0	107.5	IDC	Positive	Positive	Negative	MSK
P-0000969	P-0000820-T01-IM3	Female	71	III	NA	0	75.6	ILC	Positive	Negative	Negative	MSK
P-0000973	P-0000820-T02-IM3	Female	71	III	NA	0	75.6	ILC	Positive	Negative	Negative	MSK
P-0000984	P-0000830-T01-IM3	Female	47	III	NA	1	68.2	IDC	Positive	Positive	Negative	MSK
P-0000985	P-0000861-T01-IM3	Female	44	II	NA	0	98.9	IDC	Positive	Positive	NA	MSK
P-0001011	P-0000864-T01-IM3	Female	51	II	NA	1	234.8	IDC	Positive	Positive	Negative	MSK
P-0001032	P-0000871-T01-IM3	Female	57	II	NA	1	165.7	IDC	Positive	Positive	NA	MSK
P-0001043	P-0000887-T01-IM3	Female	50	II	NA	1	38.7	IDC	Positive	Positive	NA	MSK
P-0001061	P-0000920-T01-IM3	Female	48	I	NA	0	28.3	IDC	Positive	Positive	Negative	MSK
P-0001078	P-0000921-T01-IM3	Female	47	II	NA	0	128.9	IDC	Positive	Positive	Negative	MSK
P-0001099	P-0000946-T01-IM3	Female	65	IV	NA	0	30.3	IDC	Positive	Positive	Negative	MSK
P-0001114	P-0000947-T01-IM3	Female	62	IV	NA	1	35.1	BRCANOS	Positive	Positive	Negative	MSK
P-0001118	P-0000955-T01-IM3	Female	46	II	NA	1	279.4	ILC	Positive	Positive	NA	MSK
P-0001149	P-0000965-T01-IM3	Female	43	IV	NA	0	69.6	IDC	Positive	Positive	Negative	MSK
P-0001152	P-0000969-T01-IM3	Female	31	II	NA	1	46.3	IDC	Positive	Negative	NA	MSK
P-0001156	P-0000973-T01-IM3	Female	51	IV	NA	1	46.7	IDC	Positive	Positive	Negative	MSK
P-0001166	P-0000984-T01-IM3	Female	44	I	NA	1	106.6	IDC	Positive	Positive	Negative	MSK
P-0001168	P-0000985-T01-IM3	Female	36	II	NA	1	47.1	IDC	Positive	Positive	Negative	MSK
P-0001175	P-0001011-T01-IM3	Female	50	IV	NA	1	44.8	IDC	Positive	Positive	Negative	MSK
P-0001176	P-0001032-T01-IM3	Female	64	I	NA	1	125.6	IDC	Positive	Negative	Negative	MSK
P-0001182	P-0001043-T01-IM3	Female	74	IV	NA	1	55.9	IDC	Positive	Positive	Negative	MSK
P-0001183	P-0001061-T01-IM3	Female	47	II	NA	0	298	BRCANOS	Positive	Positive	Negative	MSK
P-0001184	P-0001078-T01-IM3	Female	47	I	NA	0	155.7	IDC	Positive	NA	NA	MSK
P-0001203	P-0001099-T01-IM3	Female	54	III	NA	0	23.7	IDC	Positive	Positive	Negative	MSK
P-0001212	P-0001114-T02-IM3	Female	50	II	NA	1	73	ILC	Positive	Positive	Negative	MSK
P-0001218	P-0001114-T03-IM5	Female	50	II	NA	1	73	ILC	Positive	Negative	Negative	MSK
P-0001226	P-0001118-T01-IM3	Female	46	NA	NA	0	156.9	IDC	Positive	Negative	Negative	MSK
P-0001228	P-0001149-T01-IM3	Female	43	IV	NA	1	39	IDC	Positive	Positive	Negative	MSK
P-0001258	P-0001152-T01-IM3	Female	48	III	NA	1	67.6	ILC	Negative	Negative	Positive	MSK
P-0001263	P-0001156-T01-IM3	Female	51	III	NA	0	45.6	ILC	Positive	Negative	Positive	MSK
P-0001290	P-0001166-T01-IM3	Female	49	III	NA	0	99.7	IDC	Positive	Positive	Negative	MSK
P-0001306	P-0001168-T01-IM3	Female	48	IV	NA	1	31.7	IDC	Positive	Positive	Negative	MSK
P-0001308	P-0001175-T01-IM3	Female	48	II	NA	1	253	ILC	Positive	Positive	NA	MSK
P-0001312	P-0001176-T01-IM3	Female	27	III	NA	0	35.7	BRCA	Negative	Negative	Negative	MSK
P-0001331	P-0001182-T01-IM3	Female	64	II	NA	0	26.2	MBC	Positive	Negative	Negative	MSK
P-0001335	P-0001183-T01-IM3	Female	34	II	NA	0	72.5	IDC	Negative	Negative	Negative	MSK
P-0001338	P-0001184-T01-IM3	Female	44	III	NA	1	91.8	IDC	Positive	Negative	Negative	MSK
P-0001341	P-0001184-T02-IM5	Female	44	III	NA	1	91.8	IDC	Positive	Positive	Negative	MSK
P-0001350	P-0001203-T01-IM3	Female	38	III	NA	0	44.7	IDC	Negative	Negative	Negative	MSK
P-0001351	P-0001212-T01-IM3	Female	58	III	NA	1	143.6	ILC	Positive	Positive	Negative	MSK
P-0001352	P-0001218-T01-IM3	Female	45	I	NA	0	71.4	IDC	Positive	Positive	Negative	MSK
P-0001354	P-0001226-T01-IM3	Female	50	I	NA	0	131.4	IDC	Negative	Negative	Positive	MSK
P-0001355	P-0001228-T01-IM3	Female	72	II	NA	1	76.4	IDC	Positive	Positive	Negative	MSK
P-0001366	P-0001258-T01-IM3	Female	46	III	NA	1	132.9	IDC	Positive	Positive	NA	MSK
P-0001367	P-0001263-T01-IM3	Female	54	IV	NA	0	35.4	BRCANOS	Positive	Positive	Negative	MSK
P-0001372	P-0001290-T01-IM3	Female	51	IV	NA	1	31	BRCANOS	Positive	Positive	Negative	MSK
P-0001376	P-0001306-T01-IM3	Female	62	IV	NA	0	38.8	ILC	Positive	Positive	Negative	MSK
P-0001383	P-0001308-T01-IM3	Female	44	II	NA	1	67	ILC	Positive	Positive	Negative	MSK
P-0001395	P-0001312-T01-IM3	Female	57	III	NA	0	40.3	IDC	Negative	Negative	Negative	MSK
P-0001396	P-0001331-T01-IM3	Female	54	III	NA	0	39.8	IDC	Negative	Negative	Negative	MSK
P-0001415	P-0001335-T01-IM3	Female	73	IV	NA	1	10.4	IDC	Positive	Positive	NA	MSK
P-0001417	P-0001338-T01-IM3	Female	40	III	NA	1	42.2	IDC	Positive	Positive	Negative	MSK
P-0001419	P-0001338-T02-IM3	Female	40	III	NA	1	42.2	IDC	Positive	Positive	Positive	MSK
P-0001440	P-0001341-T01-IM3	Female	63	IV	NA	0	27.7	IDC	Positive	Positive	Negative	MSK
P-0001441	P-0001350-T01-IM3	Female	56	IV	NA	0	33.3	ILC	Positive	Positive	NA	MSK
P-0001447	P-0001351-T01-IM3	Female	52	III	NA	0	175.3	ILC	Positive	Negative	Negative	MSK
P-0001452	P-0001351-T02-IM5	Female	52	III	NA	0	175.3	ILC	NA	NA	NA	MSK
P-0001473	P-0001352-T01-IM3	Female	39	II	NA	0	13.4	MBC	Negative	Negative	Negative	MSK
P-0001475	P-0001355-T01-IM3	Female	53	IV	NA	1	31.2	IDC	Positive	Positive	NA	MSK
P-0001481	P-0001366-T01-IM3	Female	67	III	NA	0	39.7	IDC	Positive	Positive	Negative	MSK
P-0001483	P-0001367-T01-IM3	Female	55	III	NA	0	21.7	ILC	Positive	Positive	Negative	MSK
P-0001484	P-0001372-T01-IM3	Female	48	II	NA	1	91.5	IDC	Negative	Positive	Negative	MSK
P-0001488	P-0001376-T01-IM3	Female	45	III	NA	0	135	MDLC	Negative	Negative	Negative	MSK
P-0001489	P-0001383-T01-IM3	Female	44	IV	NA	1	33.7	IDC	Positive	NA	Positive	MSK
P-0001491	P-0001395-T01-IM3	Female	67	III	NA	1	34.4	IDC	Positive	Negative	NA	MSK
P-0001503	P-0001396-T03-IM6	Female	59	III	NA	1	62.7	IDC	Positive	NA	Negative	MSK
P-0001504	P-0001415-T01-IM3	Female	53	II	NA	1	155.7	IDC	Positive	Negative	Positive	MSK
P-0001505	P-0001417-T01-IM3	Female	57	IV	NA	0	47.7	IDC	Positive	Positive	Negative	MSK
P-0001508	P-0001417-T02-IM3	Female	57	IV	NA	0	47.7	IDC	Positive	Positive	Negative	MSK
P-0001516	P-0001419-T01-IM3	Female	51	IV	NA	1	31.1	IDC	Positive	Positive	Negative	MSK
P-0001536	P-0001440-T01-IM3	Female	59	II	NA	1	67.6	IDC	Negative	Negative	Negative	MSK
P-0001545	P-0001441-T01-IM3	Female	79	IV	NA	0	43.1	ILC	Positive	Negative	Negative	MSK
P-0001558	P-0001447-T01-IM3	Female	40	II	NA	0	101.3	IDC	Positive	Positive	Negative	MSK
P-0001559	P-0001452-T01-IM3	Female	52	IV	NA	1	30.8	IDC	Positive	Positive	Negative	MSK
P-0001566	P-0001473-T01-IM3	Female	55	IV	NA	1	46.9	IDC	Positive	Positive	Negative	MSK
P-0001568	P-0001474-T01-IM3	Female	70	II	NA	0	23	IDC	Positive	Positive	NA	MSK
P-0001580	P-0001475-T01-IM3	Female	67	III	NA	1	77.2	IDC	Positive	Positive	NA	MSK
P-0001589	P-0001481-T01-IM3	Female	57	II	NA	1	16.8	ILC	Positive	Positive	Negative	MSK
P-0001594	P-0001483-T01-IM3	Female	51	III	NA	1	63.9	IDC	Positive	Negative	Positive	MSK
P-0001595	P-0001484-T01-IM3	Female	39	II	NA	1	126.1	IDC	Negative	Negative	Negative	MSK
P-0001607	P-0001484-T02-IM5	Female	39	II	NA	1	126.1	IDC	Positive	Negative	Negative	MSK
P-0001608	P-0001488-T01-IM3	Female	33	I	NA	1	186.4	BRCANOS	Negative	Negative	Positive	MSK
P-0001618	P-0001489-T01-IM3	Female	34	II	NA	0	63.3	IDC	NA	NA	NA	MSK
P-0001620	P-0001491-T01-IM3	Female	42	II	NA	0	56.5	IDC	NA	NA	NA	MSK
P-0001623	P-0001503-T01-IM3	Female	76	II	NA	1	33.3	ILC	Positive	Negative	Negative	MSK
P-0001627	P-0001504-T02-IM5	Female	50	I	NA	1	188.4	IDC	Positive	Negative	NA	MSK
P-0001631	P-0001505-T01-IM3	Female	67	IV	NA	1	39.3	IDC	Positive	Negative	Negative	MSK
P-0001632	P-0001505-T02-IM3	Female	67	IV	NA	1	39.3	IDC	Positive	Negative	Negative	MSK
P-0001635	P-0001508-T01-IM3	Female	35	II	NA	1	288.8	IDC	Positive	Negative	NA	MSK
P-0001637	P-0001516-T02-IM5	Female	58	II	NA	0	89.6	IDC	Positive	Negative	Negative	MSK
P-0001643	P-0001536-T01-IM3	Female	58	III	NA	1	20.8	IDC	Negative	Negative	Negative	MSK
P-0001648	P-0001545-T01-IM3	Female	42	II	NA	1	113	IDC	Positive	Positive	Negative	MSK
P-0001661	P-0001558-T01-IM3	Female	48	II	NA	1	128	IDC	Positive	Negative	Positive	MSK
P-0001672	P-0001559-T01-IM3	Female	37	IV	NA	1	50.2	IDC	Positive	Positive	NA	MSK
P-0001696	P-0001566-T01-IM3	Female	55	III	NA	0	102.2	ILC	Positive	Positive	Negative	MSK
P-0001715	P-0001568-T01-IM3	Female	47	II	NA	1	164.1	IDC	Negative	Negative	Positive	MSK
P-0001718	P-0001580-T01-IM3	Female	49	I	NA	0	53	IDC	Positive	Positive	Negative	MSK
P-0001721	P-0001589-T01-IM3	Female	61	III	NA	1	116.8	IDC	Positive	Negative	Negative	MSK
P-0001751	P-0001594-T01-IM3	Female	42	III	NA	1	7.3	IDC	Negative	Negative	Positive	MSK
P-0001757	P-0001595-T01-IM3	Female	38	III	NA	1	57.3	BREAST	Negative	Negative	Negative	MSK
P-0001760	P-0001607-T01-IM3	Female	66	IV	NA	1	33.7	IDC	Positive	Positive	Negative	MSK
P-0001762	P-0001608-T01-IM3	Female	52	II	NA	1	87.1	IDC	Positive	Negative	Negative	MSK
P-0001777	P-0001618-T01-IM3	Female	43	I	NA	0	136.4	IDC	Negative	Negative	Negative	MSK
P-0001784	P-0001620-T01-IM3	Female	66	III	NA	1	215	IDC	Positive	Negative	NA	MSK
P-0001785	P-0001623-T01-IM3	Female	46	III	NA	1	63.5	IDC	Positive	Positive	Positive	MSK
P-0001789	P-0001627-T01-IM3	Female	58	IV	NA	1	31.1	IDC	Negative	Negative	Positive	MSK
P-0001793	P-0001627-T02-IM5	Female	58	IV	NA	1	31.1	IDC	Negative	Negative	Positive	MSK
P-0001797	P-0001631-T01-IM3	Female	58	II	NA	1	116.9	ILC	Positive	Positive	Negative	MSK
P-0001818	P-0001631-T02-IM5	Female	58	II	NA	1	116.9	ILC	Positive	Negative	Negative	MSK
P-0001839	P-0001632-T01-IM3	Female	44	III	NA	1	141.4	ILC	Positive	Positive	Negative	MSK
P-0001846	P-0001635-T01-IM3	Female	34	III	NA	0	10.5	IDC	Negative	Negative	Negative	MSK
P-0001860	P-0001637-T01-IM3	Female	52	IV	NA	1	34.4	IDC	Negative	Negative	Positive	MSK
P-0001862	P-0001643-T01-IM3	Female	46	II	NA	0	156.8	IDC	Positive	Positive	NA	MSK
P-0001874	P-0001648-T01-IM3	Female	38	II	NA	1	143.5	IDC	Positive	Positive	Negative	MSK
P-0001875	P-0001661-T01-IM3	Female	67	IV	NA	1	32.7	IDC	Positive	Positive	Negative	MSK
P-0001877	P-0001672-T01-IM3	Female	58	II	NA	1	83.2	IDC	Positive	Negative	Negative	MSK
P-0001883	P-0001696-T01-IM3	Female	57	III	NA	1	48.3	IDC	Negative	Negative	Negative	MSK
P-0001887	P-0001715-T01-IM3	Female	59	IV	NA	1	164.7	IDC	Positive	Negative	NA	MSK
P-0001888	P-0001718-T01-IM3	Female	42	IV	NA	1	81.8	ILC	Positive	Positive	NA	MSK
P-0001889	P-0001721-T01-IM3	Female	65	III	NA	1	30.2	ILC	Positive	Positive	Negative	MSK
P-0001902	P-0001751-T01-IM3	Female	36	III	NA	0	62.7	IDC	Positive	Positive	Negative	MSK
P-0001906	P-0001757-T01-IM3	Female	65	IV	NA	0	45.3	IDC	Negative	Negative	Positive	MSK
P-0001908	P-0001760-T01-IM3	Female	43	II	NA	1	58.9	MBC	Negative	Negative	Negative	MSK
P-0001915	P-0001762-T01-IM3	Female	36	IV	NA	1	26.5	IDC	Positive	Negative	NA	MSK
P-0001925	P-0001777-T01-IM3	Female	52	II	NA	0	39.3	IDC	Positive	Negative	NA	MSK
P-0001932	P-0001784-T01-IM3	Female	47	IV	NA	0	17.8	IDC	Negative	Negative	Negative	MSK
P-0001934	P-0001785-T02-IM3	Female	40	III	NA	1	58.7	IDC	Positive	Negative	Negative	MSK
P-0001935	P-0001785-T03-IM5	Female	40	III	NA	1	58.7	IDC	Negative	Negative	Negative	MSK
P-0001939	P-0001789-T02-IM6	Female	57	I	NA	1	85.4	IDC	Positive	Negative	Negative	MSK
P-0001941	P-0001793-T01-IM3	Female	62	IV	NA	1	123.1	IDC	Positive	Positive	Negative	MSK
P-0001952	P-0001797-T01-IM3	Female	54	I	NA	0	128.9	IDC	Positive	Positive	Negative	MSK
P-0001957	P-0001818-T01-IM3	Female	68	IV	NA	1	56.6	IDC	Positive	Negative	Positive	MSK
P-0001962	P-0001839-T01-IM3	Female	37	III	NA	1	19.8	IDC	Positive	Positive	Negative	MSK
P-0001967	P-0001846-T01-IM3	Female	37	II	NA	0	67.4	IDC	Positive	Negative	NA	MSK
P-0001976	P-0001860-T01-IM3	Female	58	III	NA	0	58.7	IDC	Negative	Negative	Positive	MSK
P-0001979	P-0001862-T01-IM3	Female	34	III	NA	1	53.4	IDC	Positive	Positive	NA	MSK
P-0001990	P-0001874-T01-IM3	Female	39	III	NA	1	182.1	IDC	Positive	Negative	NA	MSK
P-0002006	P-0001875-T01-IM3	Female	38	III	NA	1	81.7	IDC	Positive	Positive	NA	MSK
P-0002017	P-0001877-T01-IM3	Female	68	III	NA	0	51.8	IDC	Positive	Positive	Negative	MSK
P-0002023	P-0001883-T01-IM3	Female	43	I	NA	1	104.9	IDC	Negative	Negative	Positive	MSK
P-0002036	P-0001887-T01-IM3	Female	58	IV	NA	0	17.6	IDC	NA	NA	NA	MSK
P-0002040	P-0001888-T01-IM3	Female	54	IV	NA	1	28.3	IDC	Positive	Positive	Negative	MSK
P-0002041	P-0001889-T01-IM3	Female	47	IV	NA	1	28.5	IDC	Positive	Positive	NA	MSK
P-0002053	P-0001902-T01-IM3	Female	45	III	NA	1	210.1	ILC	Positive	Positive	Negative	MSK
P-0002056	P-0001906-T01-IM3	Female	37	II	NA	1	96.8	IDC	Negative	Negative	Negative	MSK
P-0002082	P-0001908-T01-IM3	Female	40	II	NA	1	250.3	IDC	Positive	Positive	Negative	MSK
P-0002088	P-0001915-T01-IM3	Female	48	II	NA	1	82.7	IDC	Positive	Negative	Positive	MSK
P-0002096	P-0001925-T01-IM3	Female	30	III	NA	1	36.6	IDC	Positive	Positive	Negative	MSK
P-0002106	P-0001932-T01-IM3	Female	30	III	NA	1	44.1	IDC	Positive	Positive	Negative	MSK
P-0002115	P-0001934-T01-IM3	Female	71	IV	NA	1	29.2	IDC	Positive	Positive	Negative	MSK
P-0002119	P-0001935-T01-IM3	Female	55	NA	NA	0	198	IDC	Positive	Positive	Negative	MSK
P-0002124	P-0001939-T02-IM5	Female	38	III	NA	1	127.5	IDC	Positive	Negative	NA	MSK
P-0002129	P-0001941-T01-IM3	Female	80	III	NA	0	60.2	IDC	Negative	Negative	NA	MSK
P-0002131	P-0001941-T02-IM3	Female	80	III	NA	0	60.2	IDC	Negative	Negative	NA	MSK
P-0002133	P-0001952-T01-IM3	Female	41	I	NA	1	379.1	IDC	Positive	Positive	Negative	MSK
P-0002139	P-0001957-T01-IM3	Female	44	I	NA	1	177.2	ILC	Positive	Positive	NA	MSK
P-0002144	P-0001962-T01-IM3	Female	41	III	NA	1	227.2	IDC	Positive	Negative	NA	MSK
P-0002176	P-0001967-T01-IM3	Female	50	III	NA	0	31.1	ILC	Positive	Positive	Negative	MSK
P-0002177	P-0001976-T01-IM3	Female	69	III	NA	0	15.9	IDC	Negative	Negative	Negative	MSK
P-0002188	P-0001979-T01-IM3	Female	59	III	NA	1	117.1	IDC	Positive	Negative	Negative	MSK
P-0002228	P-0001990-T01-IM3	Female	48	IV	NA	1	152.6	IDC	Positive	Positive	Negative	MSK
P-0002229	P-0002006-T01-IM3	Female	48	I	NA	1	59.9	IDC	Negative	Negative	Negative	MSK
P-0002232	P-0002017-T01-IM3	Female	65	III	NA	0	32	IDC	Positive	NA	NA	MSK
P-0002237	P-0002023-T01-IM3	Female	29	II	NA	1	43.1	IDC	Positive	Negative	Positive	MSK
P-0002239	P-0002036-T01-IM3	Female	33	IV	NA	0	24.1	IDC	Negative	Negative	Positive	MSK
P-0002241	P-0002040-T01-IM3	Female	47	II	NA	0	36.3	MBC	Negative	Negative	Negative	MSK
P-0002243	P-0002041-T01-IM3	Female	58	I	NA	0	51.1	IDC	Negative	Negative	Negative	MSK
P-0002244	P-0002053-T01-IM3	Female	32	III	NA	1	32.1	IDC	Positive	Negative	Negative	MSK
P-0002245	P-0002056-T01-IM3	Female	56	IV	NA	1	45.1	IDC	Positive	Positive	NA	MSK
P-0002248	P-0002082-T01-IM3	Female	48	IV	NA	0	27.6	BREAST	Positive	Positive	Negative	MSK
P-0002281	P-0002088-T01-IM3	Female	56	I	NA	1	191.8	IDC	Positive	Negative	NA	MSK
P-0002297	P-0002088-T02-IM5	Female	56	I	NA	1	191.8	IDC	Positive	Negative	NA	MSK
P-0002312	P-0002096-T01-IM3	Female	61	III	NA	0	17	IDC	Positive	Negative	Negative	MSK
P-0002324	P-0002106-T01-IM3	Female	41	I	NA	0	22	IDC	Positive	Negative	Negative	MSK
P-0002336	P-0002115-T01-IM3	Female	55	II	NA	1	48.6	MDLC	Positive	Positive	Negative	MSK
P-0002362	P-0002119-T02-IM5	Female	54	II	NA	0	104.3	BRCA	Negative	Negative	Negative	MSK
P-0002366	P-0002124-T01-IM3	Female	53	III	NA	0	86.7	ILC	Positive	Negative	Negative	MSK
P-0002368	P-0002129-T01-IM3	Female	40	II	NA	1	271.8	IDC	Positive	Positive	Negative	MSK
P-0002374	P-0002131-T02-IM5	Female	46	II	NA	1	88	IDC	Positive	Positive	NA	MSK
P-0002379	P-0002133-T01-IM3	Female	63	III	NA	1	52.8	ILC	Positive	Negative	Negative	MSK
P-0002384	P-0002139-T01-IM3	Female	48	IV	NA	1	38.6	IDC	Positive	Negative	Negative	MSK
P-0002387	P-0002144-T01-IM3	Female	54	IV	NA	0	19.4	ILC	Positive	Positive	Negative	MSK
P-0002388	P-0002176-T01-IM3	Female	41	IV	NA	1	184.5	IDC	Positive	Positive	Negative	MSK
P-0002390	P-0002177-T01-IM3	Female	60	III	NA	1	107.1	IDC	Positive	Positive	Negative	MSK
P-0002399	P-0002188-T01-IM3	Female	59	IV	NA	0	36.7	IDC	Negative	Negative	Negative	MSK
P-0002435	P-0002228-T01-IM3	Female	62	II	NA	1	106.8	IDC	Positive	Positive	NA	MSK
P-0002443	P-0002229-T01-IM3	Female	39	III	NA	0	44.8	IDC	Positive	Positive	Negative	MSK
P-0002445	P-0002232-T01-IM3	Female	66	I	NA	0	153.4	ILC	Positive	Positive	Negative	MSK
P-0002447	P-0002237-T01-IM3	Female	60	II	NA	0	52.5	IDC	Negative	Negative	Negative	MSK
P-0002473	P-0002239-T01-IM3	Female	60	IV	NA	0	9.9	BRCANOS	Negative	Negative	Negative	MSK
P-0002478	P-0002241-T01-IM3	Female	70	I	NA	0	96.7	IDC	Positive	Positive	Negative	MSK
P-0002511	P-0002243-T01-IM3	Female	44	III	NA	1	177.5	IDC	Negative	Negative	Negative	MSK
P-0002514	P-0002244-T01-IM3	Female	58	III	NA	1	84.6	IDC	Positive	Positive	Negative	MSK
P-0002527	P-0002245-T01-IM3	Female	42	II	NA	0	107.6	IDC	Positive	Positive	Negative	MSK
P-0002530	P-0002248-T01-IM3	Female	66	I	NA	1	45.1	IDC	Negative	Negative	Negative	MSK
P-0002531	P-0002281-T02-IM5	Female	76	II	NA	1	51.9	ILC	Negative	Negative	Negative	MSK
P-0002538	P-0002297-T01-IM3	Female	60	NA	NA	1	150.4	IDC	Positive	Negative	Negative	MSK
P-0002543	P-0002312-T01-IM3	Female	35	IV	NA	0	42.1	IDC	NA	NA	NA	MSK
P-0002545	P-0002324-T01-IM3	Female	67	IV	NA	1	28.3	IDC	Positive	Negative	Negative	MSK
P-0002562	P-0002324-T02-IM6	Female	67	IV	NA	1	28.3	IDC	Positive	Positive	Negative	MSK
P-0002566	P-0002336-T01-IM3	Female	56	III	NA	0	22.2	IDC	Negative	Negative	Negative	MSK
P-0002567	P-0002362-T01-IM3	Female	28	II	NA	1	44.6	IDC	Positive	Negative	Positive	MSK
P-0002574	P-0002366-T01-IM3	Female	52	III	NA	1	56.9	ILC	Positive	Negative	NA	MSK
P-0002582	P-0002368-T02-IM5	Female	37	III	NA	0	126.7	IDC	Negative	Negative	Negative	MSK
P-0002591	P-0002374-T01-IM3	Female	58	III	NA	1	150.7	IDC	Positive	Negative	Negative	MSK
P-0002593	P-0002379-T01-IM3	Female	44	IV	NA	0	51.9	MDLC	Positive	Positive	Negative	MSK
P-0002617	P-0002384-T01-IM3	Female	51	III	NA	0	21.5	IDC	Negative	Negative	Negative	MSK
P-0002622	P-0002387-T01-IM3	Female	38	III	NA	0	142.8	IDC	Positive	Negative	NA	MSK
P-0002625	P-0002388-T01-IM3	Female	56	II	NA	1	50.3	IDC	Positive	Positive	Negative	MSK
P-0002626	P-0002390-T01-IM3	Female	27	II	NA	0	262.2	IDC	Positive	Negative	Negative	MSK
P-0002630	P-0002399-T01-IM3	Female	48	IV	NA	1	27.9	IDC	Positive	Negative	NA	MSK
P-0002640	P-0002435-T01-IM3	Female	61	I	NA	0	80.5	IDC	Negative	Negative	Negative	MSK
P-0002649	P-0002443-T01-IM3	Female	59	III	NA	0	191.4	IDC	Positive	Positive	NA	MSK
P-0002652	P-0002445-T01-IM3	Female	45	IV	NA	1	1.4	ILC	Positive	Positive	Negative	MSK
P-0002655	P-0002447-T01-IM3	Female	43	II	NA	1	69.5	IDC	Positive	Positive	Positive	MSK
P-0002657	P-0002473-T01-IM3	Female	41	I	NA	1	125.6	IDC	Positive	Positive	NA	MSK
P-0002661	P-0002478-T01-IM3	Female	52	IV	NA	1	65.7	ILC	Positive	Negative	NA	MSK
P-0002667	P-0002511-T01-IM3	Female	44	III	NA	0	161.7	IDC	Positive	Positive	Negative	MSK
P-0002682	P-0002514-T01-IM3	Female	46	I	NA	1	106.9	IDC	Positive	Positive	Positive	MSK
P-0002696	P-0002527-T01-IM3	Female	34	I	NA	1	197.7	ILC	Positive	Positive	Negative	MSK
P-0002700	P-0002530-T01-IM3	Female	33	II	NA	0	184.8	MDLC	Positive	Negative	NA	MSK
P-0002705	P-0002531-T01-IM3	Female	49	I	NA	1	167.4	IDC	Positive	Negative	Negative	MSK
P-0002713	P-0002538-T01-IM3	Female	64	IV	NA	1	22.8	IDC	Positive	Positive	Positive	MSK
P-0002756	P-0002543-T01-IM3	Female	46	I	NA	1	135	IDC	Positive	Positive	Negative	MSK
P-0002761	P-0002545-T01-IM3	Female	51	II	NA	1	141.1	IDC	Positive	Positive	Negative	MSK
P-0002767	P-0002562-T01-IM3	Female	48	II	NA	0	203.7	IDC	Positive	Negative	Negative	MSK
P-0002773	P-0002562-T02-IM5	Female	48	II	NA	0	203.7	IDC	Positive	Negative	Negative	MSK
P-0002775	P-0002566-T01-IM3	Female	64	III	NA	1	90.2	IDC	Positive	Positive	Negative	MSK
P-0002781	P-0002567-T01-IM3	Female	46	III	NA	1	35.9	IDC	Negative	Negative	Positive	MSK
P-0002800	P-0002582-T01-IM3	Female	71	I	NA	0	34.9	MDLC	Negative	Negative	Negative	MSK
P-0002813	P-0002591-T01-IM3	Female	46	I	NA	0	165.5	ILC	NA	NA	NA	MSK
P-0002827	P-0002593-T01-IM3	Female	56	I	NA	0	46.1	IDC	Negative	Negative	Negative	MSK
P-0002828	P-0002617-T01-IM3	Female	48	II	NA	1	121.9	IDC	Positive	Positive	Negative	MSK
P-0002841	P-0002622-T03-IM6	Female	52	I	NA	1	92.2	IDC	Negative	Negative	Negative	MSK
P-0002847	P-0002625-T01-IM3	Female	37	III	NA	0	200.9	IDC	Positive	Negative	Negative	MSK
P-0002848	P-0002626-T01-IM3	Female	56	IV	NA	1	50	IDC	Positive	Negative	Positive	MSK
P-0002856	P-0002630-T01-IM3	Female	41	III	NA	0	62	ILC	Positive	Positive	Negative	MSK
P-0002858	P-0002640-T01-IM3	Female	56	III	NA	0	117.9	IDC	Positive	Positive	Negative	MSK
P-0002911	P-0002649-T01-IM3	Female	53	III	NA	1	156.6	ILC	Positive	Negative	Negative	MSK
P-0002915	P-0002652-T01-IM3	Female	40	IV	NA	1	29.6	IDC	Positive	Positive	Negative	MSK
P-0002922	P-0002655-T01-IM3	Female	48	II	NA	1	30.7	BREAST	Negative	Negative	Negative	MSK
P-0002942	P-0002657-T01-IM3	Female	53	III	NA	1	7.7	ILC	Positive	Positive	Negative	MSK
P-0002950	P-0002661-T01-IM3	Female	32	II	NA	0	74.5	IDC	Positive	Positive	NA	MSK
P-0002958	P-0002667-T01-IM3	Female	67	II	NA	0	49.2	IDC	Positive	Positive	Negative	MSK
P-0002975	P-0002682-T01-IM3	Female	72	I	NA	1	151.4	ILC	Positive	Negative	Negative	MSK
P-0002995	P-0002696-T01-IM3	Female	51	III	NA	1	223.5	ILC	Negative	Negative	Negative	MSK
P-0002997	P-0002700-T01-IM3	Female	42	IV	NA	0	90.8	ILC	Positive	Positive	Negative	MSK
P-0003002	P-0002705-T01-IM3	Female	48	IV	NA	0	43	IDC	Positive	Positive	Negative	MSK
P-0003005	P-0002713-T01-IM3	Female	52	I	NA	1	243.9	IDC	Positive	Negative	Negative	MSK
P-0003021	P-0002756-T01-IM3	Female	33	IV	NA	1	68	IDC	Positive	Positive	Negative	MSK
P-0003025	P-0002756-T02-IM5	Female	33	IV	NA	1	68	IDC	Positive	Positive	Negative	MSK
P-0003042	P-0002756-T03-IM5	Female	33	IV	NA	1	68	IDC	Positive	Negative	Negative	MSK
P-0003054	P-0002761-T01-IM3	Female	25	II	NA	1	72	IDC	Positive	Positive	Negative	MSK
P-0003057	P-0002767-T01-IM3	Female	40	IV	NA	0	70.1	IDC	Positive	Negative	Positive	MSK
P-0003063	P-0002773-T01-IM3	Female	56	IV	NA	1	71.6	IDC	Positive	Negative	Negative	MSK
P-0003066	P-0002775-T01-IM3	Female	51	II	NA	1	127.9	IDC	Negative	Negative	Negative	MSK
P-0003072	P-0002781-T01-IM3	Female	53	I	NA	0	178.1	IDC	Positive	Negative	NA	MSK
P-0003108	P-0002789-T01-IM3	Female	41	III	NA	0	43.8	IDC	NA	NA	NA	MSK
P-0003118	P-0002800-T01-IM3	Female	51	IV	NA	0	20.7	IDC	Negative	Negative	Negative	MSK
P-0003133	P-0002813-T01-IM3	Female	73	III	NA	1	52.4	ILC	Positive	Negative	NA	MSK
P-0003134	P-0002827-T01-IM3	Female	52	II	NA	0	57.5	IDC	Positive	Negative	Negative	MSK
P-0003141	P-0002828-T01-IM3	Female	51	III	NA	1	175.7	IDC	Positive	Negative	NA	MSK
P-0003142	P-0002841-T01-IM3	Female	28	II	NA	1	111.1	IDC	Positive	Positive	NA	MSK
P-0003147	P-0002841-T02-IM6	Female	28	II	NA	1	111.1	IDC	Positive	Positive	NA	MSK
P-0003166	P-0002847-T01-IM3	Female	48	I	NA	0	50.5	IDC	Positive	Positive	Negative	MSK
P-0003172	P-0002848-T01-IM3	Female	57	III	NA	1	131	IDC	NA	NA	NA	MSK
P-0003173	P-0002856-T01-IM3	Female	32	II	NA	1	59.4	MDLC	Positive	Positive	NA	MSK
P-0003179	P-0002858-T01-IM3	Female	55	II	NA	1	265.9	IDC	Negative	Negative	NA	MSK
P-0003185	P-0002911-T01-IM3	Female	51	II	NA	1	90.5	ILC	Positive	Negative	Negative	MSK
P-0003192	P-0002915-T01-IM3	Female	49	II	NA	0	112.9	IDC	Negative	Negative	Negative	MSK
P-0003195	P-0002922-T01-IM3	Female	52	II	NA	1	144.2	IDC	Positive	Negative	NA	MSK
P-0003198	P-0002942-T01-IM3	Female	59	IV	NA	1	42.5	IDC	Positive	Negative	Negative	MSK
P-0003216	P-0002950-T01-IM3	Female	45	IV	NA	1	29.3	IDC	Positive	Positive	Negative	MSK
P-0003223	P-0002958-T01-IM3	Female	49	II	NA	0	88.1	IDC	Positive	Positive	NA	MSK
P-0003224	P-0002975-T01-IM3	Female	38	I	NA	1	118.8	IDC	Positive	Positive	Negative	MSK
P-0003233	P-0002975-T02-IM5	Female	38	I	NA	1	118.8	IDC	Positive	Positive	Negative	MSK
P-0003234	P-0002995-T02-IM6	Female	46	II	NA	1	132.4	MDLC	Positive	Positive	Positive	MSK
P-0003236	P-0002997-T01-IM3	Female	46	II	NA	1	202.2	IDC	Positive	Negative	Positive	MSK
P-0003241	P-0003002-T01-IM3	Female	43	I	NA	1	127.8	IDC	Positive	Positive	Negative	MSK
P-0003265	P-0003005-T01-IM3	Female	43	IV	NA	1	25.9	IDC	Positive	Positive	Negative	MSK
P-0003273	P-0003021-T01-IM3	Female	51	I	NA	0	145.1	IDC	Positive	Positive	NA	MSK
P-0003281	P-0003025-T01-IM3	Female	43	II	NA	0	85.6	IDC	Positive	Positive	Negative	MSK
P-0003286	P-0003042-T01-IM5	Female	54	III	NA	0	41	IDC	Positive	NA	Negative	MSK
P-0003294	P-0003054-T01-IM5	Female	62	I	NA	1	56.8	IDC	Positive	Negative	Negative	MSK
P-0003299	P-0003057-T01-IM5	Female	47	NA	NA	0	51.5	IDC	Positive	Negative	Positive	MSK
P-0003306	P-0003063-T01-IM5	Female	55	III	NA	0	62.2	IDC	Negative	Negative	Negative	MSK
P-0003332	P-0003066-T01-IM5	Female	31	II	NA	1	83.1	IDC	Positive	Positive	Negative	MSK
P-0003342	P-0003072-T01-IM5	Female	51	IV	NA	1	3.7	BRCANOS	Negative	Negative	Negative	MSK
P-0003345	P-0003108-T01-IM5	Female	37	I	NA	0	78.9	ILC	NA	NA	NA	MSK
P-0003351	P-0003118-T01-IM5	Female	44	III	NA	1	41.4	IDC	Positive	Positive	Negative	MSK
P-0003353	P-0003133-T01-IM5	Female	80	IV	NA	1	29	IDC	Positive	Positive	NA	MSK
P-0003375	P-0003134-T01-IM5	Female	43	IV	NA	1	28.6	IDC	Positive	Positive	Negative	MSK
P-0003376	P-0003141-T01-IM5	Female	57	II	NA	0	104.3	IDC	Positive	Positive	Negative	MSK
P-0003381	P-0003142-T01-IM5	Female	38	I	NA	1	280.9	IDC	Positive	NA	NA	MSK
P-0003393	P-0003147-T01-IM5	Female	30	III	NA	0	295.4	IDC	NA	NA	NA	MSK
P-0003394	P-0003166-T02-IM5	Female	38	IV	NA	1	27.3	IDC	Positive	Positive	NA	MSK
P-0003423	P-0003172-T01-IM5	Female	41	I	NA	0	52	IDC	Negative	Negative	Negative	MSK
P-0003431	P-0003173-T01-IM5	Female	40	II	NA	1	149	ILC	Positive	Positive	NA	MSK
P-0003459	P-0003179-T01-IM5	Female	27	IV	NA	0	17.7	IDC	Positive	Positive	NA	MSK
P-0003481	P-0003185-T01-IM5	Female	61	III	NA	1	57.6	IDC	Positive	Negative	Negative	MSK
P-0003482	P-0003192-T01-IM5	Female	43	III	NA	0	62.4	ILC	Positive	Negative	NA	MSK
P-0003493	P-0003195-T01-IM5	Female	69	IV	NA	1	26.8	IDC	Positive	Positive	NA	MSK
P-0003509	P-0003195-T02-IM6	Female	69	IV	NA	1	26.8	IDC	Positive	Positive	NA	MSK
P-0003522	P-0003198-T02-IM5	Female	37	I	NA	1	111.5	IDC	Negative	Negative	Positive	MSK
P-0003528	P-0003198-T03-IM5	Female	37	I	NA	1	111.5	IDC	Negative	Negative	Positive	MSK
P-0003552	P-0003216-T01-IM5	Female	53	II	NA	0	34.4	IDC	Positive	Negative	Negative	MSK
P-0003557	P-0003223-T01-IM5	Female	62	II	NA	1	88.6	ILC	Positive	Positive	Negative	MSK
P-0003570	P-0003223-T02-IM5	Female	62	II	NA	1	88.6	ILC	Positive	Positive	Negative	MSK
P-0003581	P-0003223-T03-IM6	Female	62	II	NA	1	88.6	ILC	Positive	Negative	Negative	MSK
P-0003591	P-0003224-T01-IM5	Female	50	II	NA	1	143.7	IDC	Positive	Positive	NA	MSK
P-0003594	P-0003233-T01-IM5	Female	46	III	NA	1	60.3	ILC	Negative	Positive	Negative	MSK
P-0003603	P-0003234-T01-IM5	Female	60	IV	NA	1	27.7	IDC	Negative	Negative	NA	MSK
P-0003606	P-0003236-T01-IM5	Female	60	I	NA	1	127.8	BRCANOS	Negative	Positive	NA	MSK
P-0003622	P-0003241-T01-IM5	Female	45	III	NA	0	52.1	MDLC	Positive	Positive	Negative	MSK
P-0003624	P-0003241-T02-IM5	Female	45	III	NA	0	52.1	MDLC	Positive	Positive	Negative	MSK
P-0003627	P-0003265-T01-IM5	Female	40	II	NA	1	236.5	IDC	Positive	Positive	Negative	MSK
P-0003634	P-0003273-T01-IM5	Female	35	II	NA	0	65.7	IDC	Positive	Positive	NA	MSK
P-0003641	P-0003273-T03-IM5	Female	35	II	NA	0	65.7	IDC	Positive	Positive	NA	MSK
P-0003642	P-0003281-T01-IM5	Female	53	IV	NA	1	33.2	IDC	Positive	Positive	NA	MSK
P-0003644	P-0003286-T01-IM5	Female	73	II	NA	1	31.8	IDC	Positive	Positive	Positive	MSK
P-0003647	P-0003294-T01-IM5	Female	65	III	NA	1	33	ILC	NA	NA	NA	MSK
P-0003652	P-0003294-T02-IM5	Female	65	III	NA	1	33	ILC	NA	NA	NA	MSK
P-0003656	P-0003299-T01-IM5	Female	57	I	NA	0	19.4	IDC	Negative	Negative	Negative	MSK
P-0003661	P-0003306-T01-IM5	Female	56	IV	NA	1	26.4	IDC	Positive	Negative	NA	MSK
P-0003676	P-0003332-T01-IM5	Female	74	IV	NA	0	5.8	BREAST	Negative	Negative	NA	MSK
P-0003683	P-0003342-T01-IM5	Female	41	II	NA	0	46.1	IDC	Negative	Negative	NA	MSK
P-0003702	P-0003345-T01-IM5	Female	31	I	NA	1	205.3	IDC	Positive	Positive	Negative	MSK
P-0003727	P-0003351-T01-IM5	Female	54	III	NA	0	70.1	ILC	Positive	Positive	Negative	MSK
P-0003751	P-0003353-T01-IM5	Female	52	III	NA	1	62.8	IDC	Negative	Negative	Positive	MSK
P-0003761	P-0003375-T01-IM5	Female	61	I	NA	0	34.2	IDC	Positive	Positive	Negative	MSK
P-0003762	P-0003376-T02-IM5	Female	34	III	NA	1	80.7	IDC	Positive	Positive	Negative	MSK
P-0003772	P-0003381-T01-IM5	Female	31	IV	NA	1	12.3	IDC	Negative	Negative	Negative	MSK
P-0003778	P-0003393-T01-IM5	Female	43	III	NA	1	294.6	IDC	Positive	Positive	Negative	MSK
P-0003779	P-0003394-T01-IM5	Female	58	III	NA	1	215.5	ILC	Positive	Negative	NA	MSK
P-0003784	P-0003423-T01-IM5	Female	67	II	NA	0	28.5	IDC	Positive	Negative	Negative	MSK
P-0003787	P-0003431-T01-IM5	Female	33	III	NA	1	273.4	IDC	Positive	Positive	Negative	MSK
P-0003801	P-0003459-T01-IM5	Female	57	II	NA	1	54.2	IDC	Negative	Negative	NA	MSK
P-0003816	P-0003481-T01-IM5	Female	47	II	NA	1	68	IDC	Positive	Positive	Negative	MSK
P-0003819	P-0003482-T01-IM5	Female	63	II	NA	0	18.2	IDC	Positive	Positive	Negative	MSK
P-0003847	P-0003493-T01-IM5	Female	44	I	NA	1	403.7	IDC	Positive	Positive	NA	MSK
P-0003859	P-0003509-T01-IM5	Female	50	IV	NA	1	21.5	IDC	Positive	Negative	Positive	MSK
P-0003866	P-0003522-T01-IM5	Female	50	IV	NA	0	24.5	IDC	Positive	Positive	Negative	MSK
P-0003877	P-0003528-T01-IM5	Female	63	IV	NA	1	166.3	IDC	Positive	Negative	NA	MSK
P-0003882	P-0003552-T01-IM5	Female	42	III	NA	1	21.1	IDC	Negative	Negative	Negative	MSK
P-0003885	P-0003557-T01-IM5	Female	45	II	NA	1	37.7	IDC	Positive	Positive	Negative	MSK
P-0003888	P-0003570-T01-IM5	Female	39	IV	NA	1	135.7	BREAST	Positive	Positive	Positive	MSK
P-0003893	P-0003581-T01-IM5	Female	47	II	NA	1	122.7	IDC	Positive	Positive	Negative	MSK
P-0003903	P-0003581-T02-IM6	Female	47	II	NA	1	122.7	IDC	Positive	Positive	Negative	MSK
P-0003918	P-0003581-T03-IM6	Female	47	II	NA	1	122.7	IDC	Positive	Positive	Negative	MSK
P-0003922	P-0003591-T01-IM5	Female	39	IV	NA	1	47.6	ILC	Positive	Positive	Negative	MSK
P-0003933	P-0003594-T01-IM5	Female	51	III	NA	0	101	IDC	Negative	Negative	NA	MSK
P-0003941	P-0003603-T01-IM5	Female	56	II	NA	0	83.9	ILC	Positive	Positive	NA	MSK
P-0003947	P-0003606-T01-IM5	Female	56	I	NA	1	140.6	IDC	Positive	Positive	Negative	MSK
P-0003950	P-0003622-T01-IM5	Female	45	I	NA	1	129	IDC	Positive	Positive	Negative	MSK
P-0003958	P-0003624-T01-IM5	Female	49	III	NA	1	97	IDC	NA	NA	NA	MSK
P-0003960	P-0003627-T01-IM5	Female	41	II	NA	0	83.4	IDC	Positive	Positive	NA	MSK
P-0003961	P-0003634-T01-IM5	Female	32	I	NA	1	249.6	IDC	Positive	Positive	Negative	MSK
P-0003974	P-0003641-T01-IM5	Female	57	II	NA	1	128.6	IDC	Positive	Positive	Negative	MSK
P-0003985	P-0003642-T01-IM5	Female	53	II	NA	1	189.2	IDC	Positive	Positive	Negative	MSK
P-0003986	P-0003644-T01-IM5	Female	61	II	NA	1	122.9	IDC	Positive	Negative	NA	MSK
P-0003987	P-0003647-T01-IM5	Female	43	IV	NA	0	88.4	IDC	Positive	Positive	Positive	MSK
P-0004001	P-0003652-T01-IM5	Female	49	III	NA	0	155.1	MDLC	Positive	Negative	Negative	MSK
P-0004021	P-0003656-T02-IM5	Female	54	II	NA	0	141.7	ILC	NA	NA	NA	MSK
P-0004023	P-0003661-T01-IM5	Female	57	II	NA	0	48.2	BRCANOS	Positive	Negative	Negative	MSK
P-0004028	P-0003676-T01-IM5	Female	49	II	NA	0	57.6	IDC	Negative	Negative	Negative	MSK
P-0004031	P-0003683-T01-IM5	Female	47	II	NA	1	25.4	IDC	Negative	Negative	Negative	MSK
P-0004052	P-0003702-T02-IM5	Female	50	IV	NA	1	28.8	IDC	Positive	Positive	Positive	MSK
P-0004057	P-0003727-T01-IM5	Female	49	I	NA	0	39.5	IDC	Negative	Negative	NA	MSK
P-0004058	P-0003751-T01-IM5	Female	43	II	NA	1	130.4	IDC	Positive	Negative	Negative	MSK
P-0004090	P-0003761-T01-IM5	Female	32	IV	NA	1	47.6	IDC	Positive	Positive	Positive	MSK
P-0004104	P-0003762-T01-IM5	Female	45	II	NA	0	27.4	IDC	Negative	Negative	Negative	MSK
P-0004121	P-0003772-T01-IM5	Female	52	IV	NA	1	28.1	IDC	Positive	Positive	Negative	MSK
P-0004122	P-0003778-T01-IM5	Female	52	IV	NA	0	16.8	BREAST	Negative	Negative	Negative	MSK
P-0004127	P-0003779-T01-IM5	Female	68	III	NA	0	60.9	IDC	Positive	Positive	Negative	MSK
P-0004133	P-0003784-T01-IM5	Female	62	I	NA	1	85.2	IDC	Positive	Positive	NA	MSK
P-0004151	P-0003787-T01-IM5	Female	60	III	NA	1	49.6	ILC	Positive	Positive	Negative	MSK
P-0004153	P-0003801-T01-IM5	Female	66	I	NA	1	183.3	IDC	Positive	Positive	Negative	MSK
P-0004158	P-0003816-T01-IM5	Female	33	III	NA	1	53.2	IDC	Negative	Negative	Negative	MSK
P-0004160	P-0003819-T01-IM5	Female	43	I	NA	0	37	IDC	Negative	Negative	Negative	MSK
P-0004165	P-0003847-T01-IM5	Female	48	II	NA	1	144.7	ILC	Positive	Positive	NA	MSK
P-0004168	P-0003859-T01-IM5	Female	42	IV	NA	1	8.2	IDC	Positive	Positive	Negative	MSK
P-0004178	P-0003866-T01-IM5	Female	39	IV	NA	1	49.2	IDC	Positive	Positive	Negative	MSK
P-0004180	P-0003866-T02-IM5	Female	39	IV	NA	1	49.2	IDC	Positive	Negative	Negative	MSK
P-0004181	P-0003866-T03-IM6	Female	39	IV	NA	1	49.2	IDC	Positive	Negative	Negative	MSK
P-0004182	P-0003877-T01-IM5	Female	61	IV	NA	0	119.2	ILC	Positive	Positive	Negative	MSK
P-0004183	P-0003882-T01-IM5	Female	40	I	NA	1	308.7	IDC	Positive	Positive	Negative	MSK
P-0004187	P-0003885-T01-IM5	Female	49	NA	NA	1	283.4	BRCANOS	Positive	Positive	Negative	MSK
P-0004191	P-0003888-T01-IM5	Female	52	I	NA	1	368	ILC	Positive	Positive	Negative	MSK
P-0004193	P-0003893-T01-IM5	Female	55	IV	NA	1	46	MDLC	Positive	Positive	Negative	MSK
P-0004194	P-0003903-T01-IM5	Female	59	II	NA	1	49.9	IDC	Positive	Negative	NA	MSK
P-0004195	P-0003903-T02-IM5	Female	59	II	NA	1	49.9	IDC	Positive	Negative	NA	MSK
P-0004196	P-0003918-T01-IM3	Female	48	IV	NA	1	20.6	ILC	Positive	NA	Negative	MSK
P-0004210	P-0003922-T01-IM3	Female	39	IV	NA	0	53.5	IDC	Positive	Positive	Negative	MSK
P-0004213	P-0003933-T02-IM5	Female	54	II	NA	0	88.4	ILC	Positive	Positive	Negative	MSK
P-0004216	P-0003941-T01-IM3	Female	46	I	NA	0	39.8	IDC	Positive	Negative	NA	MSK
P-0004237	P-0003947-T01-IM3	Female	66	II	NA	1	50.6	ILC	Positive	Negative	Negative	MSK
P-0004246	P-0003950-T02-IM5	Female	51	III	NA	1	262.3	IDC	Positive	Positive	Negative	MSK
P-0004264	P-0003958-T01-IM3	Female	58	I	NA	1	146	IDC	Positive	Positive	Negative	MSK
P-0004265	P-0003958-T02-IM5	Female	58	I	NA	1	146	IDC	Positive	Positive	Negative	MSK
P-0004277	P-0003960-T01-IM3	Female	61	III	NA	0	48.7	ILC	Positive	Negative	Negative	MSK
P-0004286	P-0003961-T01-IM3	Female	47	II	NA	0	176.9	IDC	Positive	Positive	Negative	MSK
P-0004289	P-0003974-T01-IM3	Female	48	III	NA	0	121.3	IDC	Positive	Positive	Negative	MSK
P-0004292	P-0003985-T01-IM3	Female	58	II	NA	0	176.1	IDC	Positive	Positive	Negative	MSK
P-0004293	P-0003986-T01-IM5	Female	53	IV	NA	1	35	IDC	Positive	Positive	Positive	MSK
P-0004295	P-0003987-T01-IM5	Female	65	II	NA	0	73	ILC	Negative	Negative	Negative	MSK
P-0004301	P-0004001-T01-IM3	Female	63	IV	NA	0	16.4	IDC	Positive	Positive	Negative	MSK
P-0004309	P-0004021-T01-IM3	Female	58	III	NA	1	79.7	IDC	Positive	Positive	Negative	MSK
P-0004310	P-0004023-T01-IM3	Female	29	IV	NA	1	44.5	ILC	Positive	Negative	NA	MSK
P-0004314	P-0004023-T02-IM5	Female	29	IV	NA	1	44.5	ILC	Positive	Negative	NA	MSK
P-0004316	P-0004028-T01-IM3	Female	78	IV	NA	1	26	IDC	Positive	Positive	NA	MSK
P-0004317	P-0004031-T01-IM3	Female	40	II	NA	0	46	IDC	Positive	Positive	Negative	MSK
P-0004341	P-0004052-T01-IM5	Female	58	I	NA	1	271.3	IDC	Positive	Positive	Negative	MSK
P-0004346	P-0004057-T01-IM5	Female	73	IV	NA	1	4.2	IDC	Positive	Positive	Negative	MSK
P-0004347	P-0004058-T01-IM5	Female	59	II	NA	1	17.5	IDC	Positive	NA	NA	MSK
P-0004353	P-0004090-T01-IM5	Female	58	IV	NA	1	18.4	IDC	Positive	Positive	NA	MSK
P-0004354	P-0004104-T01-IM5	Female	32	III	NA	0	87.9	IDC	Positive	Positive	Negative	MSK
P-0004375	P-0004121-T02-IM5	Female	70	II	NA	1	26	IDC	Positive	Positive	Negative	MSK
P-0004381	P-0004122-T01-IM5	Female	32	I	NA	1	28.1	IDC	Negative	Negative	NA	MSK
P-0004384	P-0004127-T01-IM5	Female	32	II	NA	1	302.4	IDC	Positive	Positive	NA	MSK
P-0004386	P-0004133-T01-IM5	Female	48	IV	NA	1	25.3	IDC	Negative	Negative	Positive	MSK
P-0004388	P-0004151-T01-IM5	Female	42	III	NA	1	166.1	IDC	Positive	Positive	Negative	MSK
P-0004392	P-0004153-T01-IM5	Female	70	II	NA	0	37.7	IDC	Negative	Negative	Negative	MSK
P-0004406	P-0004158-T01-IM5	Female	42	I	NA	0	105	IDC	Negative	Negative	Negative	MSK
P-0004428	P-0004160-T01-IM5	Female	46	I	NA	1	134.5	IDC	Negative	Negative	Positive	MSK
P-0004433	P-0004165-T01-IM5	Female	41	III	NA	1	95.5	ILC	Positive	Positive	NA	MSK
P-0004434	P-0004168-T01-IM5	Female	57	I	NA	0	68.7	IDC	Positive	Positive	Negative	MSK
P-0004450	P-0004178-T01-IM5	Female	62	IV	NA	0	34.6	ILC	Positive	Positive	Negative	MSK
P-0004455	P-0004180-T01-IM5	Female	60	I	NA	1	111.8	IDC	Positive	Negative	Positive	MSK
P-0004459	P-0004181-T01-IM5	Female	55	III	NA	0	206.4	IDC	Positive	Negative	Negative	MSK
P-0004462	P-0004182-T01-IM5	Female	46	IV	NA	0	46.7	IDC	Positive	Positive	NA	MSK
P-0004466	P-0004183-T01-IM5	Female	61	IV	NA	0	90.3	IDC	Positive	Positive	Negative	MSK
P-0004477	P-0004183-T02-IM5	Female	61	IV	NA	0	90.3	IDC	Positive	Positive	Negative	MSK
P-0004483	P-0004183-T03-IM5	Female	61	IV	NA	0	90.3	IDC	Positive	Positive	Negative	MSK
P-0004501	P-0004187-T01-IM5	Female	44	II	NA	1	122.3	ILC	Positive	Negative	NA	MSK
P-0004523	P-0004191-T01-IM5	Female	71	III	NA	0	44.6	ILC	Positive	Negative	Negative	MSK
P-0004537	P-0004193-T01-IM5	Female	67	III	NA	1	28.4	IDC	Positive	Negative	Negative	MSK
P-0004540	P-0004194-T01-IM5	Female	64	IV	NA	1	27.3	IDC	Negative	Negative	NA	MSK
P-0004550	P-0004195-T01-IM5	Female	35	I	NA	0	77.1	IDC	Positive	Positive	Negative	MSK
P-0004555	P-0004195-T02-IM5	Female	35	I	NA	0	77.1	IDC	Positive	Negative	Negative	MSK
P-0004558	P-0004196-T01-IM5	Female	41	II	NA	1	125.4	IDC	Positive	Positive	NA	MSK
P-0004562	P-0004210-T01-IM5	Female	45	II	NA	0	38.2	IDC	Negative	Negative	Positive	MSK
P-0004565	P-0004213-T01-IM5	Female	54	III	NA	0	19.8	IDC	NA	NA	NA	MSK
P-0004576	P-0004216-T01-IM5	Female	28	III	NA	1	49.2	MDLC	Positive	Negative	Negative	MSK
P-0004580	P-0004237-T01-IM5	Female	46	III	NA	1	303.1	IDC	Positive	Negative	Negative	MSK
P-0004589	P-0004246-T01-IM5	Female	50	III	NA	0	102	ILC	Negative	Negative	Negative	MSK
P-0004601	P-0004264-T01-IM5	Female	35	III	NA	1	274.9	IDC	NA	NA	NA	MSK
P-0004606	P-0004265-T01-IM5	Female	52	III	NA	0	60	MDLC	Positive	Positive	NA	MSK
P-0004611	P-0004277-T01-IM5	Female	54	II	NA	1	22.5	IDC	Positive	Positive	Negative	MSK
P-0004637	P-0004286-T01-IM5	Female	48	III	NA	0	51.5	IDC	Negative	Negative	Negative	MSK
P-0004646	P-0004289-T01-IM5	Female	42	IV	NA	1	69.9	IDC	Positive	Negative	Negative	MSK
P-0004654	P-0004292-T01-IM5	Female	62	II	NA	1	75.6	IDC	Negative	Negative	Negative	MSK
P-0004665	P-0004293-T01-IM5	Female	69	III	NA	0	114.4	ILC	Positive	Negative	NA	MSK
P-0004668	P-0004295-T01-IM5	Female	50	III	NA	1	129.4	ILC	Positive	Positive	Negative	MSK
P-0004670	P-0004301-T01-IM5	Female	64	II	NA	1	59.1	IDC	NA	NA	NA	MSK
P-0004681	P-0004309-T01-IM5	Female	57	I	NA	1	157.9	IDC	Positive	Positive	NA	MSK
P-0004702	P-0004310-T01-IM5	Female	35	III	NA	1	100.4	IDC	Positive	Positive	Positive	MSK
P-0004720	P-0004314-T01-IM5	Female	48	I	NA	1	173.9	IDC	Positive	Positive	Negative	MSK
P-0004728	P-0004314-T02-IM6	Female	48	I	NA	1	173.9	IDC	Positive	Positive	Negative	MSK
P-0004748	P-0004316-T01-IM5	Female	64	II	NA	1	201.2	IDC	Positive	Positive	Positive	MSK
P-0004753	P-0004317-T01-IM5	Female	55	IV	NA	1	157.2	ILC	Positive	Negative	Positive	MSK
P-0004758	P-0004341-T01-IM5	Female	60	II	NA	0	86.1	IDC	Negative	Negative	Negative	MSK
P-0004768	P-0004346-T01-IM5	Female	56	III	NA	0	57.3	ILC	Positive	Negative	Negative	MSK
P-0004808	P-0004347-T01-IM5	Female	36	III	NA	0	20.2	IDC	Negative	Negative	Negative	MSK
P-0004824	P-0004353-T01-IM5	Female	64	III	NA	0	127.7	MDLC	Positive	Negative	Negative	MSK
P-0004835	P-0004354-T01-IM5	Female	28	II	NA	1	45.8	BREAST	Negative	Negative	Negative	MSK
P-0004841	P-0004375-T01-IM5	Female	45	II	NA	1	137.3	IDC	Positive	Positive	Negative	MSK
P-0004850	P-0004381-T01-IM5	Female	41	I	NA	1	204.5	IDC	Positive	Positive	NA	MSK
P-0004859	P-0004384-T01-IM5	Female	39	II	NA	1	56.9	IDC	Positive	Positive	Negative	MSK
P-0004888	P-0004386-T01-IM5	Female	77	IV	NA	0	13.8	IDC	Positive	Negative	NA	MSK
P-0004889	P-0004388-T01-IM5	Female	36	III	NA	0	61	IDC	Positive	Positive	Negative	MSK
P-0004893	P-0004392-T01-IM5	Female	56	III	NA	0	33.6	IDC	Positive	Negative	Negative	MSK
P-0004896	P-0004406-T01-IM5	Female	43	I	NA	1	178.8	IDC	Positive	Negative	Negative	MSK
P-0004898	P-0004428-T01-IM5	Female	43	IV	NA	1	82	MDLC	Positive	Positive	Negative	MSK
P-0004903	P-0004433-T01-IM5	Female	41	III	NA	0	69.5	IDC	Negative	Positive	Negative	MSK
P-0004908	P-0004434-T01-IM5	Female	39	II	NA	1	54.1	ILC	Positive	Positive	Negative	MSK
P-0004909	P-0004450-T01-IM5	Female	64	IV	NA	0	14.8	IDC	Positive	Negative	Negative	MSK
P-0004912	P-0004455-T01-IM5	Female	59	IV	NA	1	24.1	BRCANOS	Positive	Negative	Positive	MSK
P-0004913	P-0004459-T01-IM5	Female	45	IV	NA	1	50.2	IDC	Positive	Positive	Positive	MSK
P-0004918	P-0004462-T01-IM5	Female	47	IV	NA	0	32.9	IDC	Positive	Negative	Negative	MSK
P-0004921	P-0004466-T01-IM5	Female	36	I	NA	1	56.5	IDC	Negative	Negative	Positive	MSK
P-0004938	P-0004477-T01-IM5	Female	76	III	NA	0	128.9	ILC	Positive	Negative	Negative	MSK
P-0004940	P-0004483-T01-IM5	Female	64	II	NA	1	109.4	IDC	Negative	Negative	Negative	MSK
P-0004949	P-0004501-T01-IM5	Female	61	III	NA	1	37.3	IDC	Positive	Positive	Negative	MSK
P-0004950	P-0004523-T01-IM5	Female	58	II	NA	1	125.9	ILC	Positive	Negative	NA	MSK
P-0004951	P-0004537-T01-IM5	Female	57	III	NA	0	20.7	IDC	Positive	Negative	Negative	MSK
P-0004963	P-0004540-T01-IM5	Female	56	IV	NA	1	54.7	IDC	Positive	Negative	Positive	MSK
P-0004965	P-0004550-T01-IM5	Female	61	II	NA	1	114.6	IDC	NA	NA	NA	MSK
P-0004974	P-0004555-T01-IM5	Female	49	III	NA	0	116.3	ILC	Negative	Negative	Negative	MSK
P-0004975	P-0004558-T01-IM5	Female	53	II	NA	0	90.7	IDC	Positive	Positive	Negative	MSK
P-0004980	P-0004562-T01-IM5	Female	36	III	NA	0	23	IDC	Negative	Positive	Negative	MSK
P-0004981	P-0004565-T01-IM5	Female	47	I	NA	1	24	IDC	Negative	Negative	Negative	MSK
P-0004982	P-0004576-T01-IM5	Female	38	IV	NA	1	70.8	IDC	Positive	Positive	Positive	MSK
P-0004987	P-0004580-T01-IM5	Female	55	II	NA	0	132	IDC	Positive	Negative	Negative	MSK
P-0004999	P-0004589-T01-IM5	Female	56	I	NA	1	109	IDC	Positive	Negative	Positive	MSK
P-0005005	P-0004601-T01-IM5	Female	53	III	NA	0	113.8	ILC	Negative	Negative	NA	MSK
P-0005009	P-0004606-T01-IM5	Female	42	II	NA	1	111.8	IDC	Negative	Negative	Negative	MSK
P-0005010	P-0004611-T01-IM5	Female	66	IV	NA	1	16.8	IDC	Positive	Positive	Negative	MSK
P-0005015	P-0004637-T01-IM5	Female	38	III	NA	1	181.8	ILC	Positive	Positive	Negative	MSK
P-0005032	P-0004646-T01-IM5	Female	56	III	NA	0	27.5	IDC	Negative	Negative	Negative	MSK
P-0005036	P-0004654-T01-IM5	Female	71	IV	NA	1	24.9	IDC	Positive	Positive	Negative	MSK
P-0005037	P-0004665-T01-IM5	Female	54	IV	NA	1	21.8	IDC	Positive	Positive	NA	MSK
P-0005042	P-0004668-T01-IM5	Female	56	II	NA	1	84.7	MDLC	Positive	Positive	Negative	MSK
P-0005070	P-0004670-T01-IM5	Female	70	I	NA	1	56.8	ILC	NA	NA	NA	MSK
P-0005073	P-0004681-T01-IM5	Female	58	III	NA	1	108	IDC	Negative	Negative	Positive	MSK
P-0005079	P-0004702-T02-IM5	Female	38	II	NA	1	202.5	ILC	Positive	Positive	Negative	MSK
P-0005095	P-0004702-T03-IM5	Female	38	II	NA	1	202.5	ILC	Positive	Negative	Positive	MSK
P-0005097	P-0004720-T01-IM5	Female	54	IV	NA	1	74.2	MDLC	Negative	Negative	Positive	MSK
P-0005120	P-0004728-T01-IM5	Female	28	II	NA	1	80.3	IDC	Positive	Positive	Negative	MSK
P-0005131	P-0004728-T02-IM5	Female	28	II	NA	1	80.3	IDC	Positive	Negative	Negative	MSK
P-0005145	P-0004728-T03-IM6	Female	28	II	NA	1	80.3	IDC	Positive	Negative	Negative	MSK
P-0005152	P-0004748-T01-IM5	Female	42	I	NA	1	88.6	MDLC	Positive	Positive	Negative	MSK
P-0005153	P-0004753-T01-IM5	Female	65	II	NA	0	105	IDC	Negative	Negative	Negative	MSK
P-0005154	P-0004758-T01-IM5	Female	52	III	NA	1	67.6	IDC	Negative	Negative	Negative	MSK
P-0005155	P-0004768-T01-IM5	Female	55	IV	NA	1	26.7	IDC	Positive	Positive	Negative	MSK
P-0005158	P-0004808-T01-IM5	Female	61	IV	NA	0	70.8	IDC	Positive	Positive	Negative	MSK
P-0005165	P-0004824-T01-IM5	Female	35	III	NA	0	36	IDC	Positive	Positive	Negative	MSK
P-0005174	P-0004835-T01-IM5	Female	48	IV	NA	1	91.7	IDC	Positive	Positive	Negative	MSK
P-0005176	P-0004835-T02-IM6	Female	48	IV	NA	1	91.7	IDC	Positive	Negative	Negative	MSK
P-0005205	P-0004841-T01-IM5	Female	37	IV	NA	1	31.9	IDC	Positive	Positive	Positive	MSK
P-0005219	P-0004850-T01-IM5	Female	43	IV	NA	1	21.9	ILC	Positive	Positive	Negative	MSK
P-0005220	P-0004859-T01-IM5	Female	43	I	NA	1	38.2	IDC	Positive	Positive	Negative	MSK
P-0005221	P-0004888-T01-IM5	Female	51	IV	NA	1	60.8	IDC	Positive	Positive	NA	MSK
P-0005242	P-0004889-T01-IM5	Female	54	III	NA	0	25.3	IDC	Negative	Negative	Negative	MSK
P-0005253	P-0004893-T01-IM5	Female	34	II	NA	1	19.2	IDC	Negative	Negative	Negative	MSK
P-0005263	P-0004896-T01-IM5	Female	32	II	NA	1	99.8	IDC	Positive	Positive	Negative	MSK
P-0005265	P-0004898-T01-IM5	Female	35	III	NA	1	120.8	ILC	Negative	Negative	Negative	MSK
P-0005267	P-0004903-T01-IM5	Female	68	I	NA	1	178.5	IDC	Positive	Negative	Negative	MSK
P-0005268	P-0004908-T01-IM5	Female	46	II	NA	1	62.3	IDC	Positive	Negative	Negative	MSK
P-0005273	P-0004908-T02-IM5	Female	46	II	NA	1	62.3	IDC	Negative	Negative	Negative	MSK
P-0005274	P-0004909-T01-IM5	Female	31	II	NA	0	52.6	IDC	Positive	Negative	Negative	MSK
P-0005292	P-0004909-T02-IM5	Female	31	II	NA	0	52.6	IDC	Positive	Negative	Negative	MSK
P-0005314	P-0004912-T01-IM5	Female	42	III	NA	1	72.9	IDC	NA	NA	NA	MSK
P-0005315	P-0004913-T01-IM5	Female	67	II	NA	1	56	IDC	Positive	Positive	Negative	MSK
P-0005342	P-0004918-T01-IM5	Female	35	II	NA	1	102	IDC	Positive	Positive	Negative	MSK
P-0005350	P-0004921-T01-IM5	Female	41	IV	NA	1	50.6	IDC	Negative	Negative	Positive	MSK
P-0005351	P-0004938-T01-IM5	Female	60	III	NA	1	93.8	ILC	Positive	Positive	Positive	MSK
P-0005360	P-0004940-T01-IM5	Female	60	I	NA	1	277	IDC	Negative	Negative	NA	MSK
P-0005368	P-0004949-T02-IM5	Female	39	III	NA	0	102.2	IDC	Positive	Negative	NA	MSK
P-0005377	P-0004950-T01-IM5	Female	56	IV	NA	1	26.4	ILC	Positive	Positive	Negative	MSK
P-0005395	P-0004951-T01-IM5	Female	43	II	NA	1	59.7	ILC	Positive	Positive	Negative	MSK
P-0005397	P-0004963-T01-IM5	Female	49	I	NA	1	138.6	IDC	Negative	Negative	NA	MSK
P-0005399	P-0004965-T01-IM5	Female	59	II	NA	1	54.9	IDC	Negative	Negative	Positive	MSK
P-0005416	P-0004974-T01-IM5	Female	57	IV	NA	1	22	ILC	Positive	Negative	NA	MSK
P-0005417	P-0004975-T01-IM5	Female	54	I	NA	1	145.9	IDC	Positive	Negative	Positive	MSK
P-0005419	P-0004980-T01-IM5	Female	51	III	NA	0	49.7	IDC	Negative	Negative	Positive	MSK
P-0005423	P-0004981-T01-IM5	Female	40	III	NA	1	94.6	IDC	Positive	Positive	NA	MSK
P-0005426	P-0004982-T01-IM5	Female	34	II	NA	1	123.6	IDC	Positive	Positive	Negative	MSK
P-0005429	P-0004987-T01-IM5	Female	55	I	NA	1	224.3	ILC	Positive	Positive	Negative	MSK
P-0005452	P-0004999-T01-IM5	Female	54	I	NA	1	40.7	IDC	Positive	Positive	Negative	MSK
P-0005469	P-0005005-T01-IM5	Female	53	III	NA	1	65.2	IDC	Positive	Positive	NA	MSK
P-0005473	P-0005009-T01-IM5	Female	63	IV	NA	1	37.8	IDC	Positive	Positive	Negative	MSK
P-0005495	P-0005009-T02-IM5	Female	63	IV	NA	1	37.8	IDC	Positive	Positive	Negative	MSK
P-0005508	P-0005010-T01-IM5	Female	33	IV	NA	0	64.4	IDC	Negative	Negative	Positive	MSK
P-0005526	P-0005015-T01-IM5	Female	50	II	NA	0	71.2	ILC	Positive	Positive	Negative	MSK
P-0005602	P-0005032-T01-IM5	Female	64	II	NA	1	31.7	IDC	Positive	Negative	Negative	MSK
P-0005611	P-0005036-T01-IM5	Female	52	III	NA	1	241.5	IDC	Positive	Positive	Positive	MSK
P-0005613	P-0005037-T01-IM5	Female	41	IV	NA	1	88.4	IDC	Positive	Negative	Negative	MSK
P-0005620	P-0005042-T01-IM5	Female	40	I	NA	0	72.9	IDC	Positive	Negative	Negative	MSK
P-0005631	P-0005070-T01-IM5	Female	46	II	NA	1	231.7	IDC	Positive	Positive	NA	MSK
P-0005640	P-0005073-T01-IM5	Female	41	III	NA	1	106.6	MDLC	Positive	Positive	Negative	MSK
P-0005666	P-0005079-T01-IM5	Female	41	II	NA	1	53.1	IDC	Negative	Negative	Positive	MSK
P-0005675	P-0005095-T01-IM5	Female	53	IV	NA	1	73.3	IDC	Positive	Positive	Positive	MSK
P-0005688	P-0005097-T01-IM5	Female	56	NA	NA	1	153.3	IDC	Positive	Positive	Negative	MSK
P-0005691	P-0005120-T01-IM5	Female	58	IV	NA	0	6.5	ILC	Positive	Positive	Negative	MSK
P-0005712	P-0005131-T01-IM5	Female	63	II	NA	0	71	IDC	Positive	Negative	Negative	MSK
P-0005717	P-0005131-T02-IM5	Female	63	II	NA	0	71	IDC	Positive	Negative	Negative	MSK
P-0005726	P-0005145-T01-IM5	Female	42	I	NA	1	290.2	IDC	Positive	Positive	Negative	MSK
P-0005735	P-0005152-T01-IM5	Female	38	III	NA	1	61.4	IDC	Negative	Negative	Negative	MSK
P-0005778	P-0005153-T01-IM5	Female	40	NA	NA	1	223.2	IDC	Positive	Negative	Negative	MSK
P-0005781	P-0005154-T01-IM5	Female	41	IV	NA	0	205.9	IDC	Positive	Negative	Negative	MSK
P-0005784	P-0005155-T01-IM5	Female	39	III	NA	1	156.8	IDC	Positive	Negative	Negative	MSK
P-0005785	P-0005158-T01-IM5	Female	34	IV	NA	1	0.7	IDC	Negative	Negative	Negative	MSK
P-0005790	P-0005165-T01-IM5	Female	62	IV	NA	1	2.8	ILC	Negative	Negative	Negative	MSK
P-0005799	P-0005174-T01-IM5	Female	44	II	NA	1	31.9	IDC	Positive	Positive	NA	MSK
P-0005816	P-0005176-T01-IM5	Female	30	I	NA	0	30.9	IDC	Negative	Negative	Negative	MSK
P-0005818	P-0005205-T01-IM5	Female	35	IV	NA	1	42	IDC	Negative	Negative	Positive	MSK
P-0005832	P-0005205-T02-IM6	Female	35	IV	NA	1	42	IDC	Negative	Negative	Positive	MSK
P-0005855	P-0005219-T01-IM5	Female	30	NA	NA	0	306.5	IDC	Positive	Positive	Negative	MSK
P-0005859	P-0005220-T01-IM5	Female	71	I	NA	0	41.3	IDC	Positive	NA	NA	MSK
P-0005879	P-0005221-T01-IM5	Female	35	IV	NA	0	142.3	IDC	Negative	Negative	Positive	MSK
P-0005900	P-0005242-T01-IM5	Female	60	III	NA	1	133.8	ILC	Positive	Positive	Negative	MSK
P-0005904	P-0005253-T01-IM5	Female	58	II	NA	0	19.3	IDC	Negative	Negative	Negative	MSK
P-0005907	P-0005263-T01-IM5	Female	40	IV	NA	1	10.2	IDC	Positive	Positive	NA	MSK
P-0005915	P-0005265-T01-IM5	Female	64	IV	NA	1	24.2	BRCANOS	Positive	Positive	Negative	MSK
P-0005932	P-0005267-T01-IM5	Female	55	IV	NA	1	168.5	IDC	Negative	Negative	Negative	MSK
P-0005940	P-0005268-T01-IM5	Female	46	NA	NA	0	286.6	BRCANOS	Positive	Positive	NA	MSK
P-0005943	P-0005268-T02-IM5	Female	46	NA	NA	0	286.6	BRCANOS	Positive	Positive	NA	MSK
P-0005948	P-0005273-T01-IM5	Female	53	IV	NA	1	58.2	IDC	Negative	Negative	Positive	MSK
P-0005950	P-0005274-T01-IM5	Female	68	III	NA	0	35.3	IDC	Negative	Negative	Negative	MSK
P-0005968	P-0005292-T01-IM5	Female	27	IV	NA	1	0.9	BRCANOS	Negative	Negative	Negative	MSK
P-0005972	P-0005314-T01-IM5	Female	54	II	NA	1	190.6	IDC	Positive	Negative	Negative	MSK
P-0006051	P-0005315-T01-IM5	Female	46	III	NA	1	82.1	IDC	Positive	Positive	Negative	MSK
P-0006067	P-0005342-T01-IM5	Female	46	IV	NA	1	54.5	IDC	Positive	Positive	NA	MSK
P-0006068	P-0005350-T01-IM5	Female	53	I	NA	1	66.5	MBC	Negative	Negative	Negative	MSK
P-0006074	P-0005351-T01-IM5	Female	45	II	NA	1	60.9	IDC	Positive	Positive	Positive	MSK
P-0006086	P-0005360-T01-IM5	Female	45	II	NA	1	166.1	IDC	Positive	Positive	NA	MSK
P-0006089	P-0005368-T01-IM5	Female	59	I	NA	1	20	IDC	Positive	Positive	Positive	MSK
P-0006090	P-0005377-T01-IM5	Female	53	IV	NA	1	45.6	MDLC	Positive	Negative	Negative	MSK
P-0006091	P-0005395-T01-IM5	Female	53	III	NA	1	21.7	IDC	Positive	Negative	Negative	MSK
P-0006137	P-0005397-T01-IM5	Female	66	I	NA	1	20.6	IDC	Positive	Positive	Negative	MSK
P-0006156	P-0005399-T01-IM5	Female	57	II	NA	1	21.7	IDC	Positive	Positive	Positive	MSK
P-0006161	P-0005416-T01-IM5	Female	42	I	NA	0	209.2	IDC	Positive	Positive	Negative	MSK
P-0006162	P-0005417-T01-IM5	Female	67	II	NA	1	24.7	IDC	Positive	Positive	Negative	MSK
P-0006166	P-0005419-T01-IM5	Female	54	III	NA	0	147.2	MDLC	Positive	Negative	NA	MSK
P-0006169	P-0005423-T01-IM5	Female	28	II	NA	1	220.1	IDC	Positive	Positive	NA	MSK
P-0006185	P-0005426-T01-IM5	Female	26	II	NA	1	73.5	IDC	Positive	Negative	Negative	MSK
P-0006189	P-0005429-T01-IM5	Female	58	I	NA	1	137.6	ILC	Positive	Positive	Negative	MSK
P-0006227	P-0005452-T01-IM5	Female	64	III	NA	1	47.6	IDC	Positive	Negative	Negative	MSK
P-0006248	P-0005469-T01-IM5	Female	36	IV	NA	1	28.9	IDC	Positive	Negative	Negative	MSK
P-0006249	P-0005473-T01-IM5	Female	87	I	NA	0	12.6	IDC	Negative	Negative	Negative	MSK
P-0006256	P-0005495-T01-IM5	Female	61	I	NA	0	163.4	IDC	Positive	Positive	Negative	MSK
P-0006262	P-0005508-T01-IM5	Female	64	IV	NA	1	36.5	IDC	Positive	Positive	Negative	MSK
P-0006283	P-0005526-T01-IM5	Female	45	IV	NA	0	48.9	ILC	Positive	Positive	Negative	MSK
P-0006286	P-0005602-T01-IM5	Female	39	IV	NA	1	22.2	IDC	Positive	Positive	NA	MSK
P-0006309	P-0005602-T02-IM5	Female	39	IV	NA	1	22.2	IDC	Positive	Positive	NA	MSK
P-0006310	P-0005611-T01-IM5	Female	50	IV	NA	1	86	MDLC	Negative	Negative	Positive	MSK
P-0006315	P-0005613-T01-IM5	Female	66	III	NA	0	109.4	IDC	Positive	Positive	Negative	MSK
P-0006335	P-0005620-T02-IM5	Female	44	III	NA	1	22.8	IDC	Negative	Negative	Positive	MSK
P-0006342	P-0005631-T01-IM5	Female	42	II	NA	1	78.7	IDC	Negative	Negative	Positive	MSK
P-0006348	P-0005640-T01-IM5	Female	53	III	NA	0	69.1	IDC	Positive	Negative	Negative	MSK
P-0006355	P-0005666-T01-IM5	Female	41	II	NA	0	118.4	ILC	Negative	Negative	Negative	MSK
P-0006376	P-0005675-T01-IM5	Female	63	II	NA	1	19.8	ILC	Positive	Positive	NA	MSK
P-0006388	P-0005688-T01-IM5	Female	41	IV	NA	1	40.7	IDC	Positive	Positive	Negative	MSK
P-0006406	P-0005691-T01-IM5	Female	56	I	NA	0	29.5	IDC	Positive	Negative	NA	MSK
P-0006436	P-0005712-T01-IM5	Female	43	IV	NA	1	22.7	IDC	Negative	Negative	Negative	MSK
P-0006442	P-0005717-T01-IM5	Female	46	III	NA	1	70.6	IDC	Positive	Positive	Negative	MSK
P-0006447	P-0005726-T02-IM5	Female	43	NA	NA	1	379.4	BRCANOS	Positive	Positive	Negative	MSK
P-0006455	P-0005735-T01-IM5	Female	40	II	NA	1	10.5	IDC	Negative	Negative	Negative	MSK
P-0006456	P-0005778-T01-IM5	Female	53	I	NA	1	86.5	IDC	Positive	Negative	NA	MSK
P-0006458	P-0005781-T01-IM5	Female	39	I	NA	1	166.6	IDC	Positive	Negative	NA	MSK
P-0006479	P-0005784-T01-IM5	Female	62	I	NA	1	16.3	IDC	Positive	Positive	Negative	MSK
P-0006489	P-0005785-T01-IM5	Female	44	II	NA	0	265	IDC	Positive	Positive	Negative	MSK
P-0006493	P-0005790-T01-IM5	Female	52	I	NA	1	47.4	IDC	Negative	Negative	Negative	MSK
P-0006497	P-0005799-T01-IM5	Female	41	II	NA	1	17.3	IDC	Negative	Negative	Negative	MSK
P-0006504	P-0005816-T01-IM5	Female	57	IV	NA	1	42.6	IDC	Positive	Positive	Negative	MSK
P-0006517	P-0005818-T01-IM5	Female	55	III	NA	1	92.4	IDC	Positive	Negative	Negative	MSK
P-0006527	P-0005832-T01-IM5	Female	38	IV	NA	1	43.4	IDC	Negative	Negative	Positive	MSK
P-0006533	P-0005855-T01-IM5	Female	57	IV	NA	0	14.8	IDC	Negative	Negative	Negative	MSK
P-0006544	P-0005859-T01-IM5	Female	65	IV	NA	1	11	IDC	Positive	Positive	Positive	MSK
P-0006549	P-0005879-T01-IM5	Female	67	IV	NA	0	17	IDC	Negative	Negative	Negative	MSK
P-0006551	P-0005900-T01-IM5	Female	32	II	NA	1	269.2	IDC	Positive	Positive	Negative	MSK
P-0006558	P-0005907-T01-IM5	Female	45	IV	NA	1	21.5	IDC	Negative	Negative	Negative	MSK
P-0006563	P-0005915-T01-IM5	Female	49	IV	NA	0	21.7	IDC	Negative	Negative	Negative	MSK
P-0006568	P-0005932-T01-IM5	Female	73	IV	NA	1	88	IDC	Positive	Positive	NA	MSK
P-0006601	P-0005940-T01-IM5	Female	33	IV	NA	1	35.1	IDC	Positive	Negative	Positive	MSK
P-0006609	P-0005943-T01-IM5	Female	41	II	NA	1	293.6	ILC	Positive	Positive	Negative	MSK
P-0006622	P-0005948-T01-IM5	Female	45	I	NA	1	261.8	IDC	Positive	Positive	NA	MSK
P-0006631	P-0005950-T01-IM5	Female	41	I	NA	0	232.9	IDC	Positive	Negative	Negative	MSK
P-0006650	P-0005968-T01-IM5	Female	54	III	NA	1	124.5	ILC	Positive	Positive	NA	MSK
P-0006660	P-0005972-T01-IM5	Female	61	IV	NA	1	88.3	IDC	Positive	Positive	Negative	MSK
P-0006668	P-0006051-T01-IM5	Female	71	IV	NA	1	7.1	ILC	Positive	Positive	Negative	MSK
P-0006675	P-0006067-T01-IM5	Female	63	I	NA	1	18.3	IDC	Positive	Positive	Negative	MSK
P-0006676	P-0006068-T01-IM5	Female	59	II	NA	1	22.3	IDC	Positive	Positive	Negative	MSK
P-0006698	P-0006074-T01-IM5	Female	37	I	NA	1	121.4	IDC	Positive	Positive	Negative	MSK
P-0006703	P-0006086-T01-IM5	Female	65	III	NA	1	18.6	IDC	Positive	Positive	Negative	MSK
P-0006723	P-0006089-T01-IM5	Female	52	III	NA	0	41.7	MDLC	Positive	Negative	Negative	MSK
P-0006741	P-0006090-T01-IM5	Female	40	II	NA	1	51.7	IDC	Negative	Negative	Negative	MSK
P-0006769	P-0006091-T01-IM5	Female	47	IV	NA	1	7.6	IDC	Negative	Negative	Negative	MSK
P-0006772	P-0006137-T01-IM5	Female	49	I	NA	1	102.6	IDC	Positive	Positive	Positive	MSK
P-0006780	P-0006156-T01-IM5	Female	58	I	NA	1	139.4	IDC	Positive	Negative	Positive	MSK
P-0006787	P-0006161-T02-IM5	Female	37	II	NA	0	71.9	IDC	Negative	Negative	Negative	MSK
P-0006809	P-0006161-T03-IM5	Female	37	II	NA	0	71.9	IDC	Positive	Negative	Negative	MSK
P-0006818	P-0006162-T01-IM5	Female	56	II	NA	1	152.3	IDC	NA	NA	NA	MSK
P-0006827	P-0006166-T01-IM5	Female	50	IV	NA	1	82.4	ILC	Positive	Positive	Negative	MSK
P-0006829	P-0006169-T01-IM5	Female	41	IV	NA	1	46.7	IDC	Positive	Positive	Negative	MSK
P-0006831	P-0006169-T02-IM6	Female	41	IV	NA	1	46.7	IDC	Positive	Positive	Negative	MSK
P-0006842	P-0006185-T01-IM5	Female	73	IV	NA	1	60.7	IDC	Positive	Negative	NA	MSK
P-0006847	P-0006189-T01-IM5	Female	37	II	NA	1	148.2	IDC	Positive	Positive	Positive	MSK
P-0006854	P-0006227-T01-IM5	Female	39	III	NA	1	67.6	ILC	Positive	Positive	Negative	MSK
P-0006857	P-0006248-T01-IM5	Female	63	IV	NA	1	21.9	IDC	Positive	Positive	Negative	MSK
P-0006866	P-0006248-T02-IM5	Female	63	IV	NA	1	21.9	IDC	Positive	Positive	Negative	MSK
P-0006874	P-0006249-T01-IM5	Female	65	IV	NA	1	22.8	IDC	Positive	Positive	Negative	MSK
P-0006908	P-0006256-T01-IM5	Female	78	II	NA	0	69.2	IDC	Negative	Negative	Negative	MSK
P-0006910	P-0006262-T01-IM5	Female	50	II	NA	1	198	IDC	Positive	Negative	Positive	MSK
P-0006928	P-0006283-T01-IM5	Female	39	I	NA	1	37.7	IDC	Positive	Positive	Negative	MSK
P-0006937	P-0006283-T02-IM6	Female	39	I	NA	1	37.7	IDC	Positive	Positive	Negative	MSK
P-0006948	P-0006286-T01-IM5	Female	61	III	NA	0	24.4	IDC	Negative	Negative	Negative	MSK
P-0006963	P-0006286-T02-IM5	Female	61	III	NA	0	24.4	IDC	Negative	Negative	Negative	MSK
P-0006990	P-0006309-T01-IM5	Female	53	II	NA	1	76.2	IDC	Positive	Positive	Negative	MSK
P-0006992	P-0006310-T01-IM5	Female	45	IV	NA	1	21.4	IDC	Positive	Positive	Negative	MSK
P-0006996	P-0006315-T01-IM5	Female	55	III	NA	1	184.3	ILC	Positive	Negative	Negative	MSK
P-0007009	P-0006335-T01-IM5	Female	46	III	NA	1	105.3	ILC	Positive	Negative	Negative	MSK
P-0007014	P-0006342-T01-IM5	Female	43	II	NA	1	124.1	IDC	Positive	Negative	Negative	MSK
P-0007032	P-0006348-T01-IM5	Female	79	II	NA	1	20.2	ILC	Positive	Positive	Negative	MSK
P-0007036	P-0006355-T01-IM5	Female	67	IV	NA	0	6.9	ILC	Negative	Negative	NA	MSK
P-0007037	P-0006376-T01-IM5	Female	51	I	NA	1	73.9	IDC	Negative	Negative	Negative	MSK
P-0007040	P-0006376-T02-IM5	Female	51	I	NA	1	73.9	IDC	Negative	Negative	Negative	MSK
P-0007045	P-0006376-T03-IM6	Female	51	I	NA	1	73.9	IDC	Negative	Negative	Negative	MSK
P-0007072	P-0006388-T01-IM5	Female	50	IV	NA	0	28.3	IDC	Positive	Negative	Negative	MSK
P-0007087	P-0006406-T01-IM5	Female	61	II	NA	1	103	IDC	Positive	Positive	Negative	MSK
P-0007089	P-0006436-T01-IM5	Female	30	IV	NA	0	38.9	IDC	Positive	Positive	Negative	MSK
P-0007093	P-0006442-T01-IM5	Female	46	II	NA	1	29.6	IDC	Negative	Negative	Negative	MSK
P-0007100	P-0006447-T01-IM5	Female	49	IV	NA	1	63.6	ILC	Positive	Negative	Negative	MSK
P-0007127	P-0006455-T01-IM5	Female	55	IV	NA	1	20.1	IDC	Negative	Negative	Positive	MSK
P-0007129	P-0006456-T01-IM5	Female	46	IV	NA	1	0.7	MDLC	Positive	Positive	Negative	MSK
P-0007146	P-0006458-T01-IM5	Female	52	II	NA	1	95.3	IDC	Negative	Negative	NA	MSK
P-0007148	P-0006479-T01-IM5	Female	36	II	NA	1	116.1	MDLC	Positive	Positive	Negative	MSK
P-0007161	P-0006489-T01-IM5	Female	42	II	NA	1	230.3	ILC	Positive	Negative	Negative	MSK
P-0007183	P-0006493-T01-IM5	Female	30	II	NA	0	34.9	IDC	Negative	Negative	Negative	MSK
P-0007228	P-0006497-T01-IM5	Female	75	IV	NA	0	41.9	IDC	Positive	Negative	Positive	MSK
P-0007231	P-0006504-T02-IM5	Female	63	III	NA	1	47.3	IDC	NA	NA	NA	MSK
P-0007282	P-0006517-T01-IM5	Female	31	IV	NA	1	21.4	IDC	Positive	Positive	Positive	MSK
P-0007284	P-0006527-T01-IM5	Female	37	III	NA	1	62.3	IDC	Positive	Positive	NA	MSK
P-0007288	P-0006533-T01-IM5	Female	66	I	NA	0	97.9	IDC	Positive	Positive	Negative	MSK
P-0007317	P-0006544-T01-IM5	Female	47	II	NA	0	29.9	IDC	Negative	Negative	Negative	MSK
P-0007327	P-0006549-T01-IM5	Female	53	II	NA	1	333.2	IDC	NA	NA	NA	MSK
P-0007335	P-0006551-T01-IM5	Female	39	II	NA	1	150.6	MDLC	Positive	Positive	Negative	MSK
P-0007340	P-0006556-T01-IM5	Female	48	I	NA	1	16.5	IDC	Positive	Positive	Negative	MSK
P-0007349	P-0006558-T01-IM5	Female	51	II	NA	1	148.5	IDC	Positive	Positive	NA	MSK
P-0007362	P-0006563-T01-IM5	Female	44	I	NA	1	185.5	IDC	Positive	Positive	Negative	MSK
P-0007364	P-0006568-T01-IM5	Female	65	IV	NA	1	18.1	IDC	Positive	Positive	NA	MSK
P-0007396	P-0006601-T01-IM5	Female	53	I	NA	1	138	IDC	Positive	Positive	NA	MSK
P-0007401	P-0006609-T01-IM5	Female	56	IV	NA	1	71.7	IDC	NA	NA	NA	MSK
P-0007423	P-0006622-T01-IM5	Female	43	IV	NA	1	18.4	IDC	Positive	Positive	Negative	MSK
P-0007496	P-0006631-T02-IM5	Female	67	III	NA	1	71.2	ILC	Positive	Positive	Negative	MSK
P-0007497	P-0006650-T01-IM5	Female	64	II	NA	0	154.7	IDC	Positive	Positive	Negative	MSK
P-0007518	P-0006660-T01-IM5	Female	52	I	NA	1	66.2	MDLC	Positive	Negative	Negative	MSK
P-0007539	P-0006668-T01-IM5	Female	70	II	NA	1	58.8	IDC	Negative	Negative	Positive	MSK
P-0007559	P-0006675-T01-IM5	Female	63	IV	NA	1	19.5	IDC	NA	NA	NA	MSK
P-0007564	P-0006676-T01-IM5	Female	23	II	NA	0	64.1	IDC	Positive	Positive	Negative	MSK
P-0007566	P-0006698-T03-IM5	Female	57	III	NA	1	74.1	IDC	Negative	Negative	Positive	MSK
P-0007573	P-0006703-T01-IM5	Female	54	II	NA	0	166.3	IDC	Negative	Negative	Negative	MSK
P-0007577	P-0006723-T01-IM5	Female	54	III	NA	1	72.6	ILC	Positive	Negative	Negative	MSK
P-0007579	P-0006741-T01-IM5	Female	29	III	NA	1	51.3	IDC	Positive	Negative	Negative	MSK
P-0007601	P-0006769-T01-IM5	Female	31	II	NA	1	15.3	IDC	Negative	Negative	Negative	MSK
P-0007627	P-0006772-T01-IM5	Female	56	IV	NA	0	19.6	IDC	Negative	Negative	Negative	MSK
P-0007671	P-0006780-T01-IM5	Female	54	III	NA	0	43.4	IDC	Positive	Negative	NA	MSK
P-0007684	P-0006787-T01-IM5	Female	56	III	NA	0	195.7	ILC	Positive	Positive	Negative	MSK
P-0007685	P-0006809-T01-IM5	Female	54	II	NA	1	45.8	IDC	Negative	Negative	Negative	MSK
P-0007700	P-0006818-T01-IM5	Female	32	I	NA	1	18.4	IDC	Positive	Negative	Negative	MSK
P-0007741	P-0006827-T01-IM5	Female	47	I	NA	1	177.1	IDC	Negative	Negative	Negative	MSK
P-0007750	P-0006829-T01-IM5	Female	35	II	NA	1	69.7	MDLC	Positive	Positive	Negative	MSK
P-0007758	P-0006831-T01-IM5	Female	53	I	NA	0	76.7	IDC	Negative	Negative	Negative	MSK
P-0007759	P-0006842-T01-IM5	Female	41	II	NA	1	57.8	IDC	Positive	Negative	NA	MSK
P-0007794	P-0006847-T01-IM5	Female	35	I	NA	1	65.1	IDC	Positive	Positive	Negative	MSK
P-0007808	P-0006854-T01-IM5	Female	48	I	NA	0	121.3	IDC	Positive	Positive	NA	MSK
P-0007888	P-0006857-T01-IM5	Female	30	IV	NA	1	27.1	BRCANOS	Negative	Negative	Positive	MSK
P-0007902	P-0006866-T01-IM5	Female	40	I	NA	1	103.8	IDC	Positive	Positive	Negative	MSK
P-0007926	P-0006874-T01-IM5	Female	68	III	NA	1	4.7	IDC	Positive	Positive	NA	MSK
P-0007984	P-0006908-T01-IM5	Female	51	I	NA	1	87.6	IDC	Positive	Negative	NA	MSK
P-0007987	P-0006908-T03-IM6	Female	51	I	NA	1	87.6	IDC	Positive	Positive	NA	MSK
P-0007988	P-0006910-T02-IM6	Female	73	IV	NA	1	62.3	ILC	Positive	Positive	Negative	MSK
P-0008003	P-0006928-T01-IM5	Female	31	I	NA	1	63.1	IDC	Positive	Positive	Negative	MSK
P-0008006	P-0006937-T01-IM5	Female	56	III	NA	1	81	ILC	Positive	Positive	Negative	MSK
P-0008007	P-0006948-T01-IM5	Female	38	II	NA	1	72.7	IDC	Negative	Negative	Negative	MSK
P-0008010	P-0006963-T01-IM5	Female	70	IV	NA	1	35.6	IDC	Positive	Positive	Negative	MSK
P-0008023	P-0006990-T01-IM5	Female	63	II	NA	1	69.7	IDC	Positive	Positive	Negative	MSK
P-0008024	P-0006992-T01-IM5	Female	29	I	NA	1	82.4	IDC	Positive	Negative	Negative	MSK
P-0008027	P-0006996-T01-IM5	Female	42	II	NA	1	158.7	IDC	Negative	Negative	Positive	MSK
P-0008049	P-0007009-T01-IM5	Female	57	II	NA	0	159.2	IDC	Negative	Positive	Negative	MSK
P-0008054	P-0007009-T02-IM5	Female	57	II	NA	0	159.2	IDC	Negative	Positive	Negative	MSK
P-0008082	P-0007014-T01-IM5	Female	42	IV	NA	0	40.8	IDC	Positive	Positive	Negative	MSK
P-0008104	P-0007032-T01-IM5	Female	48	IV	NA	1	54.9	IDC	Positive	Negative	Negative	MSK
P-0008124	P-0007036-T02-IM5	Female	56	III	NA	1	99.4	IDC	Positive	Positive	Negative	MSK
P-0008148	P-0007037-T01-IM5	Female	57	I	NA	1	154.3	IDC	Positive	Negative	Negative	MSK
P-0008155	P-0007040-T01-IM5	Female	50	III	NA	1	55.5	IDC	Positive	Negative	Positive	MSK
P-0008171	P-0007045-T01-IM5	Female	40	III	NA	0	128.9	IDC	Positive	Negative	NA	MSK
P-0008179	P-0007072-T01-IM5	Female	31	IV	NA	1	27.8	IDC	Positive	Positive	Negative	MSK
P-0008204	P-0007087-T01-IM5	Female	47	II	NA	1	29.1	IDC	Positive	Negative	Negative	MSK
P-0008208	P-0007089-T02-IM5	Female	58	II	NA	0	66.4	IDC	Negative	Negative	Positive	MSK
P-0008211	P-0007093-T01-IM5	Female	58	I	NA	0	36.1	IDC	NA	NA	NA	MSK
P-0008213	P-0007100-T01-IM5	Female	50	IV	NA	1	18.3	ILC	Positive	Positive	Negative	MSK
P-0008215	P-0007127-T01-IM5	Female	69	IV	NA	0	57.9	IDC	NA	NA	NA	MSK
P-0008327	P-0007129-T01-IM5	Female	54	III	NA	0	56.7	ILC	Positive	Negative	Negative	MSK
P-0008334	P-0007129-T02-IM5	Female	54	III	NA	0	56.7	ILC	Negative	Negative	Negative	MSK
P-0008338	P-0007146-T01-IM5	Female	37	IV	NA	1	97.7	IDC	Positive	Negative	Positive	MSK
P-0008346	P-0007148-T01-IM5	Female	41	I	NA	0	64.4	MBC	Positive	Negative	Negative	MSK
P-0008369	P-0007161-T01-IM5	Female	41	II	NA	0	30.5	IDC	NA	NA	NA	MSK
P-0008373	P-0007183-T01-IM5	Female	70	II	NA	0	67.9	MDLC	Positive	Negative	NA	MSK
P-0008386	P-0007228-T01-IM5	Female	28	IV	NA	1	19.2	BRCANOS	Negative	Negative	Positive	MSK
P-0008398	P-0007231-T01-IM5	Female	46	I	NA	1	131.1	IDC	Positive	Positive	Negative	MSK
P-0008400	P-0007282-T01-IM5	Female	31	III	NA	1	231.8	ILC	Positive	Positive	Negative	MSK
P-0008424	P-0007284-T01-IM5	Female	33	II	NA	1	141.7	IDC	Positive	Positive	Negative	MSK
P-0008448	P-0007288-T01-IM5	Female	56	III	NA	1	92.2	IDC	Positive	Positive	Negative	MSK
P-0008449	P-0007317-T01-IM5	Female	51	IV	NA	1	19.4	IDC	Negative	Negative	Negative	MSK
P-0008469	P-0007327-T01-IM5	Female	63	II	NA	1	78.8	IDC	Positive	Positive	Negative	MSK
P-0008471	P-0007335-T01-IM5	Female	69	IV	NA	1	18.2	IDC	Negative	Negative	Positive	MSK
P-0008478	P-0007335-T02-IM5	Female	69	IV	NA	1	18.2	IDC	Positive	Negative	Positive	MSK
P-0008481	P-0007340-T01-IM5	Female	43	III	NA	0	36.9	IDC	Positive	Negative	NA	MSK
P-0008482	P-0007349-T01-IM5	Female	30	IV	NA	1	25.1	IDC	Positive	Positive	Positive	MSK
P-0008488	P-0007362-T01-IM5	Female	68	II	NA	1	152.4	IDC	Positive	Positive	Negative	MSK
P-0008489	P-0007364-T01-IM5	Female	57	II	NA	1	72	IDC	Negative	Negative	NA	MSK
P-0008535	P-0007396-T01-IM5	Female	41	II	NA	1	31.1	IDC	Positive	Positive	Negative	MSK
P-0008538	P-0007401-T01-IM5	Female	54	NA	NA	1	356.2	BRCANOS	Positive	Positive	Negative	MSK
P-0008558	P-0007423-T01-IM5	Female	51	IV	NA	1	24.1	IDC	Positive	Positive	Negative	MSK
P-0008559	P-0007496-T01-IM5	Female	77	IV	NA	0	16.7	IDC	Positive	Positive	NA	MSK
P-0008570	P-0007497-T01-IM5	Female	55	IV	NA	0	111.7	IDC	Negative	Negative	Positive	MSK
P-0008571	P-0007518-T01-IM5	Female	69	II	NA	0	16.7	IDC	Positive	Negative	NA	MSK
P-0008572	P-0007539-T01-IM5	Female	56	IV	NA	0	16.2	IDC	Positive	Negative	Negative	MSK
P-0008574	P-0007559-T01-IM5	Female	58	II	NA	0	92.8	ILC	Positive	Negative	Negative	MSK
P-0008595	P-0007564-T01-IM5	Female	42	I	NA	1	252.9	IDC	Positive	Positive	Negative	MSK
P-0008647	P-0007566-T01-IM5	Female	50	IV	NA	1	21	ILC	Positive	Positive	Negative	MSK
P-0008653	P-0007573-T01-IM5	Female	59	III	NA	1	10.5	IDC	Positive	Positive	Negative	MSK
P-0008666	P-0007577-T01-IM5	Female	44	II	NA	1	186.4	ILC	Positive	Negative	Negative	MSK
P-0008679	P-0007579-T01-IM5	Female	49	I	NA	1	18.8	IDC	Positive	Positive	Negative	MSK
P-0008691	P-0007601-T01-IM5	Female	52	III	NA	1	18.7	MDLC	Positive	Positive	Negative	MSK
P-0008694	P-0007627-T01-IM5	Female	51	IV	NA	0	10.4	IDC	Positive	Negative	Negative	MSK
P-0008709	P-0007671-T01-IM5	Female	57	I	NA	1	144.2	IDC	Positive	Positive	Negative	MSK
P-0008714	P-0007685-T02-IM5	Female	50	IV	NA	1	23.5	IDC	Positive	Positive	Positive	MSK
P-0008760	P-0007741-T01-IM5	Female	47	II	NA	1	264.9	MDLC	Positive	Negative	NA	MSK
P-0008767	P-0007750-T01-IM5	Female	55	III	NA	0	27.9	IDC	Negative	Negative	Negative	MSK
P-0008774	P-0007758-T01-IM5	Female	47	II	NA	1	214.2	ILC	Positive	Positive	Negative	MSK
P-0008795	P-0007759-T01-IM5	Female	65	I	NA	1	16.2	ILC	Positive	Positive	Negative	MSK
P-0008833	P-0007794-T01-IM5	Female	46	III	NA	0	17.9	IDC	NA	NA	NA	MSK
P-0008839	P-0007808-T01-IM5	Female	83	I	NA	0	49.5	IDC	Negative	Negative	Positive	MSK
P-0008845	P-0007888-T01-IM5	Female	47	II	NA	1	122.1	IDC	Positive	Positive	Negative	MSK
P-0008846	P-0007902-T01-IM5	Female	57	IV	NA	1	21.6	ILC	Positive	Positive	NA	MSK
P-0008856	P-0007926-T01-IM5	Female	52	II	NA	1	36	IDC	Negative	Negative	Negative	MSK
P-0008901	P-0007984-T01-IM5	Female	63	IV	NA	1	18.8	IDC	Positive	Positive	NA	MSK
P-0008930	P-0007987-T01-IM5	Female	41	III	NA	1	11.9	IDC	Negative	Negative	Negative	MSK
P-0008931	P-0007988-T01-IM5	Female	58	II	NA	1	58.7	ILC	Positive	Positive	Negative	MSK
P-0008945	P-0008003-T01-IM5	Female	36	II	NA	0	64.5	IDC	Positive	Negative	Negative	MSK
P-0008952	P-0008006-T01-IM5	Female	61	I	NA	1	16.9	IDC	Positive	Positive	Negative	MSK
P-0008961	P-0008007-T01-IM5	Female	68	II	NA	1	55.2	ILC	Positive	Negative	NA	MSK
P-0008970	P-0008010-T01-IM5	Female	41	IV	NA	1	18.5	IDC	Positive	Positive	Positive	MSK
P-0008994	P-0008023-T01-IM5	Female	46	I	NA	1	17.2	IDC	Negative	Negative	Negative	MSK
P-0008998	P-0008024-T02-IM6	Female	51	III	NA	1	69	IDC	Positive	Negative	Negative	MSK
P-0009001	P-0008027-T01-IM5	Female	41	IV	NA	1	18.9	IDC	Positive	Positive	Negative	MSK
P-0009014	P-0008049-T01-IM5	Female	53	I	NA	1	10	IDC	Positive	Positive	Negative	MSK
P-0009015	P-0008054-T01-IM5	Female	31	II	NA	1	20.4	IDC	Positive	Positive	Negative	MSK
P-0009021	P-0008082-T01-IM5	Female	59	IV	NA	0	104.5	IDC	Positive	Negative	Negative	MSK
P-0009026	P-0008104-T01-IM5	Female	37	IV	NA	1	99.1	IDC	Positive	Positive	Negative	MSK
P-0009112	P-0008124-T01-IM5	Female	36	I	NA	1	15.8	IDC	Positive	Positive	Negative	MSK
P-0009120	P-0008148-T01-IM5	Female	52	II	NA	1	18.3	MDLC	Positive	Positive	Negative	MSK
P-0009122	P-0008155-T01-IM5	Female	60	II	NA	1	17.2	IDC	Positive	Positive	NA	MSK
P-0009137	P-0008171-T01-IM5	Female	53	III	NA	0	57.4	MDLC	Positive	Positive	Negative	MSK
P-0009150	P-0008179-T02-IM5	Female	43	III	NA	1	152.7	IDC	Positive	Positive	Negative	MSK
P-0009155	P-0008204-T01-IM5	Female	50	III	NA	0	38	IDC	Positive	Negative	Negative	MSK
P-0009176	P-0008208-T01-IM5	Female	49	I	NA	1	31.9	ILC	Positive	Positive	Negative	MSK
P-0009181	P-0008211-T01-IM5	Female	40	I	NA	1	67	IDC	Positive	Positive	Negative	MSK
P-0009182	P-0008211-T02-IM5	Female	40	I	NA	1	67	IDC	Positive	Negative	Negative	MSK
P-0009221	P-0008213-T01-IM3	Female	54	II	NA	0	114.4	IDC	Positive	Positive	Negative	MSK
P-0009330	P-0008213-T02-IM5	Female	54	II	NA	0	114.4	IDC	Positive	Negative	Negative	MSK
P-0009344	P-0008215-T01-IM5	Female	58	IV	NA	1	31.7	IDC	Positive	Positive	Positive	MSK
P-0009364	P-0008327-T01-IM5	Female	48	II	NA	1	122.5	IDC	Positive	Positive	NA	MSK
P-0009369	P-0008334-T01-IM5	Female	56	III	NA	1	183.7	IDC	Positive	Positive	Negative	MSK
P-0009405	P-0008334-T02-IM6	Female	56	III	NA	1	183.7	IDC	Positive	Positive	Negative	MSK
P-0009406	P-0008338-T01-IM5	Female	56	II	NA	1	70.2	IDC	Positive	Positive	Negative	MSK
P-0009407	P-0008346-T01-IM5	Female	61	IV	NA	1	16.6	IDC	Positive	Positive	Negative	MSK
P-0009430	P-0008369-T01-IM5	Female	71	III	NA	0	46.6	ILC	Positive	Negative	Negative	MSK
P-0009432	P-0008373-T01-IM5	Female	52	IV	NA	0	21	IDC	Negative	Negative	Negative	MSK
P-0009441	P-0008386-T01-IM5	Female	66	III	NA	1	124.9	ILC	Positive	Negative	NA	MSK
P-0009444	P-0008398-T01-IM5	Female	50	IV	NA	1	41.5	ILC	Positive	Positive	Negative	MSK
P-0009474	P-0008400-T01-IM5	Female	37	II	NA	1	45.5	IDC	Positive	Negative	NA	MSK
P-0009482	P-0008424-T01-IM5	Female	53	III	NA	1	17	ILC	Positive	Positive	Negative	MSK
P-0009490	P-0008448-T01-IM5	Female	81	III	NA	1	47.2	ILC	Positive	Positive	Negative	MSK
P-0009498	P-0008449-T01-IM5	Female	65	II	NA	1	16.5	IDC	Positive	Positive	Negative	MSK
P-0009520	P-0008469-T01-IM5	Female	40	III	NA	1	96.3	IDC	Positive	Negative	Positive	MSK
P-0009564	P-0008471-T01-IM5	Female	65	III	NA	1	73.8	MDLC	Positive	Positive	Negative	MSK
P-0009602	P-0008478-T01-IM5	Female	78	IV	NA	0	32.8	ILC	Positive	Positive	Negative	MSK
P-0009610	P-0008481-T02-IM5	Female	39	I	NA	1	57.2	ILC	Positive	Positive	Negative	MSK
P-0009626	P-0008482-T01-IM5	Female	68	IV	NA	1	17.3	IDC	Negative	Negative	Positive	MSK
P-0009630	P-0008488-T02-IM5	Female	68	NA	NA	1	117.4	IDC	Positive	Negative	Negative	MSK
P-0009632	P-0008489-T01-IM5	Female	38	IV	NA	0	6.1	IDC	Negative	Negative	Negative	MSK
P-0009636	P-0008535-T01-IM5	Female	67	I	NA	1	12.2	IDC	Positive	Positive	Negative	MSK
P-0009641	P-0008538-T01-IM5	Female	64	IV	NA	1	17.6	IDC	Negative	Negative	Negative	MSK
P-0009688	P-0008558-T02-IM5	Female	47	III	NA	1	13.5	IDC	Negative	Negative	Negative	MSK
P-0009692	P-0008559-T01-IM5	Female	37	IV	NA	1	6.9	IDC	Positive	Positive	Positive	MSK
P-0009725	P-0008570-T01-IM5	Female	41	IV	NA	1	4.4	IDC	Positive	Positive	Negative	MSK
P-0009727	P-0008571-T01-IM5	Female	45	IV	NA	1	65.7	IDC	Negative	Negative	Negative	MSK
P-0009731	P-0008571-T02-IM5	Female	45	IV	NA	1	65.7	IDC	Negative	Negative	Negative	MSK
P-0009738	P-0008572-T01-IM5	Female	73	II	NA	1	57.4	ILC	Positive	Negative	Positive	MSK
P-0009740	P-0008574-T01-IM5	Female	38	II	NA	1	292.7	ILC	Positive	NA	NA	MSK
P-0009745	P-0008595-T02-IM5	Female	77	I	NA	1	15.9	ILC	Positive	Negative	Negative	MSK
P-0009753	P-0008647-T01-IM5	Female	51	III	NA	1	89.2	ILC	Negative	Negative	NA	MSK
P-0009755	P-0008653-T01-IM5	Female	56	IV	NA	1	17.5	BRCANOS	Positive	Positive	Positive	MSK
P-0009821	P-0008666-T01-IM5	Female	43	II	NA	0	72.6	IDC	Positive	Positive	Negative	MSK
P-0009822	P-0008679-T01-IM5	Female	47	III	NA	1	154.8	IDC	Positive	Positive	Negative	MSK
P-0009829	P-0008679-T03-IM5	Female	47	III	NA	1	154.8	IDC	Positive	Negative	Negative	MSK
P-0009859	P-0008691-T01-IM5	Female	48	III	NA	0	27.4	IDC	Negative	Negative	Negative	MSK
P-0009874	P-0008694-T01-IM5	Female	38	II	NA	0	58.3	IDC	Positive	Positive	Negative	MSK
P-0009878	P-0008709-T01-IM5	Female	34	I	NA	0	67	IDC	Positive	Negative	Negative	MSK
P-0009901	P-0008712-T01-IM5	Female	37	III	NA	1	105.4	IDC	Positive	Positive	Negative	MSK
P-0009907	P-0008714-T01-IM5	Female	49	I	NA	0	76.1	MDLC	Positive	Positive	Negative	MSK
P-0009931	P-0008751-T01-IM5	Female	62	IV	NA	1	9.3	IDC	Positive	Negative	Negative	MSK
P-0009933	P-0008760-T01-IM5	Female	50	III	NA	0	161.8	IDC	Positive	Positive	NA	MSK
P-0009936	P-0008767-T01-IM5	Female	51	II	NA	1	97.8	IDC	Negative	Negative	NA	MSK
P-0009941	P-0008774-T01-IM5	Female	45	IV	NA	1	17.5	IDC	Negative	Negative	NA	MSK
P-0009966	P-0008795-T01-IM5	Female	48	IV	NA	1	21.6	IDC	Positive	Positive	Negative	MSK
[truncated: 716 more rows]

## Sheet: Total
Patient ID	Tumor_Sample_Barcode	Sex	Age	Stage	Race	OS	OS.time(Months)	Oncotree Code	ER Status	PR Status	HER2 Status	Study
[truncated: 5,991 more rows]
